# Supplementary material for: Physiology of γ-aminobutyric acid production by Akkermansia muciniphila
Source: Appl Environ Microbiol. 2023 Dec 13;90(1):e01121-23. doi: 10.1128/aem.01121-23 (PMC10807452; doi:10.1128/aem.01121-23)
Supplement: Supplemental GAD gene dataset — Excel showing presence or absence of GAD gene in gut bacteria. [file aem.01121-23-s0009.xlsx]

## Sheet: Supplementary_GAD_presence_huma
Lineage	Phylum	Presence	InterProScan	Species_rep	Species_rep_GAD	AA	GO	KEGG	Genome	Genome_type	Length	N_contigs	N50	GC_content	Completeness	Contamination	rRNA_5S	rRNA_16S	rRNA_23S	tRNAs	Genome_accession	Sample_accession	Study_accession	Country	Continent
d__Bacteria;p__Actinobacteriota;c__Coriobacteriia;o__Coriobacteriales;f__QAMH01;g__QAMH01;s__QAMH01 sp900556425	Actinobacteriota	Present	MGYG0000020/MGYG000002074//genome/MGYG000002074_InterProScan.tsv	MGYG000002074	MGYG000002074_01757	481	GO:0004351|GO:0006536|GO:0030170	KEGG: 00250+4.1.1.15|KEGG: 00410+4.1.1.15|KEGG: 00430+4.1.1.15|KEGG: 00650+4.1.1.15|MetaCyc: PWY-4321	MGYG000002074	MAG	2149037	31	106368	59.23	99.19	1.81	92.44	0	10.7	19	GUT_GENOME125939	ERS1069648	ERP013827	Netherlands	Europe
d__Bacteria;p__Actinobacteriota;c__Coriobacteriia;o__Coriobacteriales;f__QAMH01;g__QAMH01;s__QAMH01 sp900544245	Actinobacteriota	Present	MGYG0000041/MGYG000004138//genome/MGYG000004138_InterProScan.tsv	MGYG000004138	MGYG000004138_00423	481	GO:0004351|GO:0006536|GO:0030170	KEGG: 00250+4.1.1.15|KEGG: 00410+4.1.1.15|KEGG: 00430+4.1.1.15|KEGG: 00650+4.1.1.15|MetaCyc: PWY-4321	MGYG000004138	MAG	1946641	8	1125357	60.53	100	0	92.44	21.59	33.06	20	GUT_GENOME257332	ERS746793	ERP010700	United Kingdom	Europe
d__Bacteria;p__Actinobacteriota;c__Coriobacteriia;o__Coriobacteriales;f__QAMH01;g__QAMH01;s__QAMH01 sp003149935	Actinobacteriota	Present	MGYG0000011/MGYG000001194//genome/MGYG000001194_InterProScan.tsv	MGYG000001194	MGYG000001194_01123	481	GO:0004351|GO:0006536|GO:0030170	KEGG: 00250+4.1.1.15|KEGG: 00410+4.1.1.15|KEGG: 00430+4.1.1.15|KEGG: 00650+4.1.1.15|MetaCyc: PWY-4321	MGYG000001194	MAG	2060639	52	75274	59.24	100	1.01	92.44	0	10.29	19	GUT_GENOME091537	ERS608495	ERP008729	Austria	Europe
d__Bacteria;p__Actinobacteriota;c__Coriobacteriia;o__Coriobacteriales;f__Eggerthellaceae;g__Rubneribacter;s__Rubneribacter badeniensis	Actinobacteriota	Present	MGYG0000024/MGYG000002441//genome/MGYG000002441_InterProScan.tsv	MGYG000002441	MGYG000002441_02202	496	GO:0004351|GO:0006536|GO:0030170	KEGG: 00250+4.1.1.15|KEGG: 00410+4.1.1.15|KEGG: 00430+4.1.1.15|KEGG: 00650+4.1.1.15|MetaCyc: PWY-4321	MGYG000002441	Isolate	3364395	201	28746	65.14	100	0.81	0	99.67	99.42	20	GUT_GENOME143139	SAMN08329306	PRJNA429119	Germany	Europe
d__Bacteria;p__Actinobacteriota;c__Coriobacteriia;o__Coriobacteriales;f__Eggerthellaceae;g__Raoultibacter;s__Raoultibacter timonensis	Actinobacteriota	Present	MGYG0000048/MGYG000004856//genome/MGYG000004856_InterProScan.tsv	MGYG000004856	MGYG000004856_02108	496	GO:0004351|GO:0006536|GO:0030170	KEGG: 00250+4.1.1.15|KEGG: 00410+4.1.1.15|KEGG: 00430+4.1.1.15|KEGG: 00650+4.1.1.15|MetaCyc: PWY-4321	MGYG000004856	MAG	3534823	534	8814	60.29	86.81	1.88	89.92	0	11.01	16	CAJLSH01	ERS5594120	ERP120667	China	Asia
d__Bacteria;p__Actinobacteriota;c__Coriobacteriia;o__Coriobacteriales;f__Eggerthellaceae;g__Paraeggerthella;s__Paraeggerthella hongkongensis_A	Actinobacteriota	Present	MGYG0000024/MGYG000002451//genome/MGYG000002451_InterProScan.tsv	MGYG000002451	MGYG000002451_01704	514	GO:0004351|GO:0006536|GO:0030170	KEGG: 00250+4.1.1.15|KEGG: 00410+4.1.1.15|KEGG: 00430+4.1.1.15|KEGG: 00650+4.1.1.15|MetaCyc: PWY-4321	MGYG000002451	Isolate	2862822	54	144914	61.34	100	0.81	0	99.67	99.52	20	GUT_GENOME143192	SAMN08365988	PRJNA412637	Canada	North America
d__Bacteria;p__Actinobacteriota;c__Coriobacteriia;o__Coriobacteriales;f__Eggerthellaceae;g__Paraeggerthella;s__Paraeggerthella hongkongensis	Actinobacteriota	Present	MGYG0000007/MGYG000000767//genome/MGYG000000767_InterProScan.tsv	MGYG000000767	MGYG000000767_01695	514	GO:0004351|GO:0006536|GO:0030170	KEGG: 00250+4.1.1.15|KEGG: 00410+4.1.1.15|KEGG: 00430+4.1.1.15|KEGG: 00650+4.1.1.15|MetaCyc: PWY-4321	MGYG000000767	MAG	2269129	267	11333	61.43	78.17	4.44	0	26.22	7.69	19	GUT_GENOME027519	DRS026578	DRP003048	Japan	Asia
d__Bacteria;p__Actinobacteriota;c__Coriobacteriia;o__Coriobacteriales;f__Eggerthellaceae;g__Gordonibacter;s__Gordonibacter urolithinfaciens	Actinobacteriota	Present	MGYG0000023/MGYG000002352//genome/MGYG000002352_InterProScan.tsv	MGYG000002352	MGYG000002352_01634	514	GO:0004351|GO:0006536|GO:0030170	KEGG: 00250+4.1.1.15|KEGG: 00410+4.1.1.15|KEGG: 00430+4.1.1.15|KEGG: 00650+4.1.1.15|MetaCyc: PWY-4321	MGYG000002352	Isolate	3294868	1	3294868	66.1	100	0.27	92.44	99.67	99.42	20	GUT_GENOME141441	SAMEA104162020	PRJEB12277	not provided	not provided
d__Bacteria;p__Actinobacteriota;c__Coriobacteriia;o__Coriobacteriales;f__Eggerthellaceae;g__Gordonibacter;s__Gordonibacter sp003339845	Actinobacteriota	Present	MGYG0000024/MGYG000002442//genome/MGYG000002442_InterProScan.tsv	MGYG000002442	MGYG000002442_00300	514	GO:0004351|GO:0006536|GO:0030170	KEGG: 00250+4.1.1.15|KEGG: 00410+4.1.1.15|KEGG: 00430+4.1.1.15|KEGG: 00650+4.1.1.15|MetaCyc: PWY-4321	MGYG000002442	Isolate	3864912	32	277783	65.04	100	1.01	92.44	99.67	99.42	20	GUT_GENOME143140	SAMN08365987	PRJNA412637	United States	North America
d__Bacteria;p__Actinobacteriota;c__Coriobacteriia;o__Coriobacteriales;f__Eggerthellaceae;g__Gordonibacter;s__Gordonibacter pamelaeae	Actinobacteriota	Present	MGYG0000024/MGYG000002487//genome/MGYG000002487_InterProScan.tsv	MGYG000002487	MGYG000002487_00359	514	GO:0004351|GO:0006536|GO:0030170	KEGG: 00250+4.1.1.15|KEGG: 00410+4.1.1.15|KEGG: 00430+4.1.1.15|KEGG: 00650+4.1.1.15|MetaCyc: PWY-4321	MGYG000002487	Isolate	3399341	35	329790	66.34	100	0	92.44	99.67	99.42	20	GUT_GENOME143632	SAMN08365986	PRJNA412637	United States	North America
d__Bacteria;p__Actinobacteriota;c__Coriobacteriia;o__Coriobacteriales;f__Eggerthellaceae;g__Gordonibacter;s__Gordonibacter massiliensis	Actinobacteriota	Present	MGYG0000024/MGYG000002409//genome/MGYG000002409_InterProScan.tsv	MGYG000002409	MGYG000002409_01914	514	GO:0004351|GO:0006536|GO:0030170	KEGG: 00250+4.1.1.15|KEGG: 00410+4.1.1.15|KEGG: 00430+4.1.1.15|KEGG: 00650+4.1.1.15|MetaCyc: PWY-4321	MGYG000002409	Isolate	3948172	1	3948172	65.06	100	0.2	92.44	99.67	99.42	20	GUT_GENOME142593	SAMEA103910952	PRJEB19975	not provided	not provided
d__Bacteria;p__Actinobacteriota;c__Coriobacteriia;o__Coriobacteriales;f__Eggerthellaceae;g__Enteroscipio;s__Enteroscipio rubneri	Actinobacteriota	Present	MGYG0000024/MGYG000002440//genome/MGYG000002440_InterProScan.tsv	MGYG000002440	MGYG000002440_01300	514	GO:0004351|GO:0006536|GO:0030170	KEGG: 00250+4.1.1.15|KEGG: 00410+4.1.1.15|KEGG: 00430+4.1.1.15|KEGG: 00650+4.1.1.15|MetaCyc: PWY-4321	MGYG000002440	Isolate	2826736	43	149257	62.44	100	0	91.6	99.67	99.42	20	GUT_GENOME143138	SAMN08329307	PRJNA429119	Germany	Europe
d__Bacteria;p__Actinobacteriota;c__Coriobacteriia;o__Coriobacteriales;f__Eggerthellaceae;g__Eggerthella;s__Eggerthella sp014287365	Actinobacteriota	Present	MGYG0000048/MGYG000004835//genome/MGYG000004835_InterProScan.tsv	MGYG000004835	MGYG000004835_00163	514	GO:0004351|GO:0006536|GO:0030170	KEGG: 00250+4.1.1.15|KEGG: 00410+4.1.1.15|KEGG: 00430+4.1.1.15|KEGG: 00650+4.1.1.15|MetaCyc: PWY-4321	MGYG000004835	MAG	2601418	788	3580	65.77	64.84	1.61	0	0	0	15	CAJMKY01	ERS5599211	ERP120667	China	Asia
d__Bacteria;p__Actinobacteriota;c__Coriobacteriia;o__Coriobacteriales;f__Eggerthellaceae;g__Eggerthella;s__Eggerthella sinensis	Actinobacteriota	Present	MGYG0000048/MGYG000004896//genome/MGYG000004896_InterProScan.tsv	MGYG000004896	MGYG000004896_00126	514	GO:0004351|GO:0006536|GO:0030170	KEGG: 00250+4.1.1.15|KEGG: 00410+4.1.1.15|KEGG: 00430+4.1.1.15|KEGG: 00650+4.1.1.15|MetaCyc: PWY-4321	MGYG000001207	MAG	2437559	642	4499	63.68	61.33	0.07	0	22.9	0	16	GUT_GENOME092436	ERS608474	ERP008729	Austria	Europe
d__Bacteria;p__Actinobacteriota;c__Coriobacteriia;o__Coriobacteriales;f__Eggerthellaceae;g__Eggerthella;s__Eggerthella lenta	Actinobacteriota	Present	MGYG0000025/MGYG000002544//genome/MGYG000002544_InterProScan.tsv	MGYG000002544	MGYG000002544_00641	514	GO:0004351|GO:0006536|GO:0030170	KEGG: 00250+4.1.1.15|KEGG: 00410+4.1.1.15|KEGG: 00430+4.1.1.15|KEGG: 00650+4.1.1.15|MetaCyc: PWY-4321	MGYG000002544	Isolate	3738151	63	153272	64.26	100	0	92.44	99.67	99.42	20	GUT_GENOME147673	SAMN08365961	PRJNA412637	United States	North America
d__Bacteria;p__Actinobacteriota;c__Coriobacteriia;o__Coriobacteriales;f__Eggerthellaceae;g__CAG-1427;s__CAG-1427 sp900542525	Actinobacteriota	Present	MGYG0000003/MGYG000000304//genome/MGYG000000304_InterProScan.tsv	MGYG000000304	MGYG000000304_00658	486	GO:0004351|GO:0006536|GO:0030170	KEGG: 00250+4.1.1.15|KEGG: 00410+4.1.1.15|KEGG: 00430+4.1.1.15|KEGG: 00650+4.1.1.15|MetaCyc: PWY-4321	MGYG000000304	MAG	1613120	28	126164	53.08	100	0.23	83.19	0	99.56	20	GUT_GENOME004615	ERS473219	ERP005989	Sweden	Europe
d__Bacteria;p__Actinobacteriota;c__Coriobacteriia;o__Coriobacteriales;f__Eggerthellaceae;g__CAG-1427;s__CAG-1427 sp900542265	Actinobacteriota	Present	MGYG0000011/MGYG000001163//genome/MGYG000001163_InterProScan.tsv	MGYG000001163	MGYG000001163_01679	481	GO:0004351|GO:0006536|GO:0030170	KEGG: 00250+4.1.1.15|KEGG: 00410+4.1.1.15|KEGG: 00430+4.1.1.15|KEGG: 00650+4.1.1.15|MetaCyc: PWY-4321	MGYG000001163	MAG	1959348	23	140605	45.66	100	0.12	0	0	0	20	GUT_GENOME088630	ERS608546	ERP008729	Austria	Europe
d__Bacteria;p__Actinobacteriota;c__Coriobacteriia;o__Coriobacteriales;f__Eggerthellaceae;g__CAG-1427;s__CAG-1427 sp900540345	Actinobacteriota	Present	MGYG0000010/MGYG000001090//genome/MGYG000001090_InterProScan.tsv	MGYG000001090	MGYG000001090_00830	481	GO:0004351|GO:0006536|GO:0030170	KEGG: 00250+4.1.1.15|KEGG: 00410+4.1.1.15|KEGG: 00430+4.1.1.15|KEGG: 00650+4.1.1.15|MetaCyc: PWY-4321	MGYG000001090	MAG	1594466	32	83293	50.79	99.19	0.12	83.19	0	15.52	20	GUT_GENOME080015	ERS473382	ERP005989	Sweden	Europe
d__Bacteria;p__Actinobacteriota;c__Coriobacteriia;o__Coriobacteriales;f__Eggerthellaceae;g__CAG-1427;s__CAG-1427 sp900538545	Actinobacteriota	Present	MGYG0000009/MGYG000000944//genome/MGYG000000944_InterProScan.tsv	MGYG000000944	MGYG000000944_00813	486	GO:0004351|GO:0006536|GO:0030170	KEGG: 00250+4.1.1.15|KEGG: 00410+4.1.1.15|KEGG: 00430+4.1.1.15|KEGG: 00650+4.1.1.15|MetaCyc: PWY-4321	MGYG000000944	MAG	1785315	33	94101	54.53	99.65	0	83.19	22.96	10.84	20	GUT_GENOME049425	ERS1295930	ERP022699	United Kingdom	Europe
d__Bacteria;p__Actinobacteriota;c__Coriobacteriia;o__Coriobacteriales;f__Eggerthellaceae;g__CAG-1427;s__CAG-1427 sp000435675	Actinobacteriota	Present	MGYG0000040/MGYG000004083//genome/MGYG000004083_InterProScan.tsv	MGYG000004083	MGYG000004083_00076	486	GO:0004351|GO:0006536|GO:0030170	KEGG: 00250+4.1.1.15|KEGG: 00410+4.1.1.15|KEGG: 00430+4.1.1.15|KEGG: 00650+4.1.1.15|MetaCyc: PWY-4321	MGYG000004083	MAG	1867105	9	440232	54.36	100	0.12	0	0	0	20	GUT_GENOME255938	ERS746778	ERP010700	United Kingdom	Europe
d__Bacteria;p__Actinobacteriota;c__Coriobacteriia;o__Coriobacteriales;f__Eggerthellaceae;g__CAG-1427;s__	Actinobacteriota	Present	MGYG0000006/MGYG000000616//genome/MGYG000000616_InterProScan.tsv	MGYG000000616	MGYG000000616_01031	486	GO:0004351|GO:0006536|GO:0030170	KEGG: 00250+4.1.1.15|KEGG: 00410+4.1.1.15|KEGG: 00430+4.1.1.15|KEGG: 00650+4.1.1.15|MetaCyc: PWY-4321	MGYG000000616	MAG	1717164	59	42616	54.2	100	0.12	0	0	0	19	GUT_GENOME018782	SRS3638597	SRP156699	Madagascar	Africa
d__Bacteria;p__Actinobacteriota;c__Coriobacteriia;o__Coriobacteriales;f__Eggerthellaceae;g__CAG-1427;s__	Actinobacteriota	Present	MGYG0000047/MGYG000004724//genome/MGYG000004724_InterProScan.tsv	MGYG000004724	MGYG000004724_00162	486	GO:0004351|GO:0006536|GO:0030170	KEGG: 00250+4.1.1.15|KEGG: 00410+4.1.1.15|KEGG: 00430+4.1.1.15|KEGG: 00650+4.1.1.15|MetaCyc: PWY-4321	MGYG000004724	MAG	1958666	112	27500	44.49	98.99	1.28	0	0	0	18	CAJMOJ01	ERS5599262	ERP120667	China	Asia
d__Bacteria;p__Actinobacteriota;c__Coriobacteriia;o__Coriobacteriales;f__Eggerthellaceae;g__CAAEEV01;s__	Actinobacteriota	Present	MGYG0000041/MGYG000004183//genome/MGYG000004183_InterProScan.tsv	MGYG000004183	MGYG000004183_01074	199	GO:0004351|GO:0006536|GO:0030170	KEGG: 00250+4.1.1.15|KEGG: 00410+4.1.1.15|KEGG: 00430+4.1.1.15|KEGG: 00650+4.1.1.15|MetaCyc: PWY-4321	MGYG000004183	MAG	2339424	124	34978	61.87	96.15	0.18	0	0	0	19	GUT_GENOME258812	ERS746876	ERP010700	United Kingdom	Europe
d__Bacteria;p__Actinobacteriota;c__Coriobacteriia;o__Coriobacteriales;f__Eggerthellaceae;g__Arabia;s__Arabia massiliensis	Actinobacteriota	Present	MGYG0000024/MGYG000002413//genome/MGYG000002413_InterProScan.tsv	MGYG000002413	MGYG000002413_01771	514	GO:0004351|GO:0006536|GO:0030170	KEGG: 00250+4.1.1.15|KEGG: 00410+4.1.1.15|KEGG: 00430+4.1.1.15|KEGG: 00650+4.1.1.15|MetaCyc: PWY-4321	MGYG000002413	Isolate	3377739	2	2387222	66.33	99.19	0	92.44	99.67	99.42	20	GUT_GENOME142597	SAMEA103910505	PRJEB19971	not provided	not provided
d__Bacteria;p__Actinobacteriota;c__Actinomycetia;o__Propionibacteriales;f__Propionibacteriaceae;g__Propionibacterium;s__Propionibacterium freudenreichii	Actinobacteriota	Present	MGYG0000024/MGYG000002401//genome/MGYG000002401_InterProScan.tsv	MGYG000002401	MGYG000002401_02287	470	GO:0004351|GO:0006536|GO:0030170	KEGG: 00250+4.1.1.15|KEGG: 00410+4.1.1.15|KEGG: 00430+4.1.1.15|KEGG: 00650+4.1.1.15|MetaCyc: PWY-4321	MGYG000002401	Isolate	2630908	1	2630908	67.27	98.79	0	94.96	99.67	99.73	20	GUT_GENOME142585	SAMN05982163	PRJNA352541	United States	North America
d__Bacteria;p__Actinobacteriota;c__Actinomycetia;o__Propionibacteriales;f__Propionibacteriaceae;g__;s__	Actinobacteriota	Present	MGYG0000041/MGYG000004127//genome/MGYG000004127_InterProScan.tsv	MGYG000004127	MGYG000004127_00606	458	GO:0004351|GO:0006536|GO:0030170	KEGG: 00250+4.1.1.15|KEGG: 00410+4.1.1.15|KEGG: 00430+4.1.1.15|KEGG: 00650+4.1.1.15|MetaCyc: PWY-4321	MGYG000004127	MAG	2215894	680	3581	69.92	54.73	0.78	0	0	0	18	GUT_GENOME257070	ERS746949	ERP010700	United Kingdom	Europe
d__Bacteria;p__Actinobacteriota;c__Actinomycetia;o__Propionibacteriales;f__Nocardioidaceae;g__Aeromicrobium;s__Aeromicrobium massiliense	Actinobacteriota	Present	MGYG0000014/MGYG000001418//genome/MGYG000001418_InterProScan.tsv	MGYG000001418	MGYG000001418_02494	458	GO:0004351|GO:0006536|GO:0030170	KEGG: 00250+4.1.1.15|KEGG: 00410+4.1.1.15|KEGG: 00430+4.1.1.15|KEGG: 00650+4.1.1.15|MetaCyc: PWY-4321	MGYG000001418	Isolate	3314835	18	319995	72.65	98.7	1.04	94.96	99.67	99.69	20	GUT_GENOME096290	SAMEA2272444	PRJNA224116	not provided	not provided
d__Bacteria;p__Actinobacteriota;c__Actinomycetia;o__Mycobacteriales;f__Mycobacteriaceae;g__Mycobacterium;s__Mycobacterium tuberculosis	Actinobacteriota	Present	MGYG0000023/MGYG000002359//genome/MGYG000002359_InterProScan.tsv	MGYG000002359	MGYG000002359_04034	460	GO:0004351|GO:0006536|GO:0030170	KEGG: 00250+4.1.1.15|KEGG: 00410+4.1.1.15|KEGG: 00430+4.1.1.15|KEGG: 00650+4.1.1.15|MetaCyc: PWY-4321	MGYG000002359	Isolate	4387829	17	538575	65.59	99.94	0	64.71	99.67	99.56	20	GUT_GENOME141763	SAMN02414909	PRJNA229274	Sweden	Europe
d__Bacteria;p__Actinobacteriota;c__Actinomycetia;o__Mycobacteriales;f__Mycobacteriaceae;g__Mycobacterium;s__Mycobacterium avium	Actinobacteriota	Present	MGYG0000023/MGYG000002306//genome/MGYG000002306_InterProScan.tsv	MGYG000002306	MGYG000002306_02816	463	GO:0004351|GO:0006536|GO:0030170	KEGG: 00250+4.1.1.15|KEGG: 00410+4.1.1.15|KEGG: 00430+4.1.1.15|KEGG: 00650+4.1.1.15|MetaCyc: PWY-4321	MGYG000002306	Isolate	4669710	592	14687	69.18	97.4	0.64	64.71	99.67	99.62	20	GUT_GENOME140361	SAMN00222099	PRJNA66653	Australia	Oceania
d__Bacteria;p__Actinobacteriota;c__Actinomycetia;o__Mycobacteriales;f__Mycobacteriaceae;g__Corynebacterium;s__Corynebacterium provencense	Actinobacteriota	Present	MGYG0000015/MGYG000001540//genome/MGYG000001540_InterProScan.tsv	MGYG000001540	MGYG000001540_01714	466	GO:0004351|GO:0006536|GO:0030170	KEGG: 00250+4.1.1.15|KEGG: 00410+4.1.1.15|KEGG: 00430+4.1.1.15|KEGG: 00650+4.1.1.15|MetaCyc: PWY-4321	MGYG000001540	Isolate	3078120	41	190863	66.87	95.92	1.01	93.28	99.74	99.42	20	GUT_GENOME096547	SAMEA3869306	PRJNA224116	not provided	not provided
d__Bacteria;p__Actinobacteriota;c__Actinomycetia;o__Actinomycetales;f__Cellulomonadaceae;g__Cellulomonas;s__Cellulomonas timonensis	Actinobacteriota	Present	MGYG0000015/MGYG000001537//genome/MGYG000001537_InterProScan.tsv	MGYG000001537	MGYG000001537_03328	462	GO:0004351|GO:0006536|GO:0030170	KEGG: 00250+4.1.1.15|KEGG: 00410+4.1.1.15|KEGG: 00430+4.1.1.15|KEGG: 00650+4.1.1.15|MetaCyc: PWY-4321	MGYG000001537	Isolate	4057828	13	1097545	72.42	99.71	1.16	94.96	99.67	99.76	20	GUT_GENOME096544	SAMEA3857552	PRJNA224116	not provided	not provided
d__Bacteria;p__Actinobacteriota;c__Actinomycetia;o__Actinomycetales;f__Bifidobacteriaceae;g__Bifidobacterium;s__Bifidobacterium ruminantium	Actinobacteriota	Present	MGYG0000034/MGYG000003452//genome/MGYG000003452_InterProScan.tsv	MGYG000003452	MGYG000003452_00002	514	GO:0004351|GO:0006536|GO:0030170	KEGG: 00250+4.1.1.15|KEGG: 00410+4.1.1.15|KEGG: 00430+4.1.1.15|KEGG: 00650+4.1.1.15|MetaCyc: PWY-4321	MGYG000003452	MAG	2217592	19	203067	59.77	99.55	0.45	0	0	0	20	GUT_GENOME234296	SRS475968	SRP029441	Fiji	Oceania
d__Bacteria;p__Actinobacteriota;c__Actinomycetia;o__Actinomycetales;f__Bifidobacteriaceae;g__Bifidobacterium;s__Bifidobacterium dentium	Actinobacteriota	Present	MGYG0000013/MGYG000001354//genome/MGYG000001354_InterProScan.tsv	MGYG000001354	MGYG000001354_01226	476	GO:0004351|GO:0006536|GO:0030170	KEGG: 00250+4.1.1.15|KEGG: 00410+4.1.1.15|KEGG: 00430+4.1.1.15|KEGG: 00650+4.1.1.15|MetaCyc: PWY-4321	MGYG000001354	Isolate	2642081	2	2635766	58.52	100	0	0	99.61	99.04	20	GUT_GENOME096132	SAMN00000021	PRJNA224116	not provided	not provided
d__Bacteria;p__Actinobacteriota;c__Actinomycetia;o__Actinomycetales;f__Bifidobacteriaceae;g__Bifidobacterium;s__Bifidobacterium adolescentis	Actinobacteriota	Present	MGYG0000023/MGYG000002395//genome/MGYG000002395_InterProScan.tsv	MGYG000002395	MGYG000002395_01412	482	GO:0004351|GO:0006536|GO:0030170	KEGG: 00250+4.1.1.15|KEGG: 00410+4.1.1.15|KEGG: 00430+4.1.1.15|KEGG: 00650+4.1.1.15|MetaCyc: PWY-4321	MGYG000002395	Isolate	2173720	1	2173720	59.29	100	0	0	99.67	99.11	20	GUT_GENOME142522	SAMN03273368	PRJNA271241	China	Asia
d__Bacteria;p__Bacteroidota;c__Bacteroidia;o__Flavobacteriales;f__Flavobacteriaceae;g__Flavobacterium;s__Flavobacterium lindanitolerans	Bacteroidota	Present	MGYG0000010/MGYG000001093//genome/MGYG000001093_InterProScan.tsv	MGYG000001093	MGYG000001093_00498	424	GO:0004351|GO:0006536|GO:0030170	KEGG: 00250+4.1.1.15|KEGG: 00410+4.1.1.15|KEGG: 00430+4.1.1.15|KEGG: 00650+4.1.1.15|MetaCyc: PWY-4321	MGYG000001093	MAG	3659018	206	28770	37.67	98.77	0.18	0	0	0	20	GUT_GENOME080351	ERS473408	ERP005989	Sweden	Europe
d__Bacteria;p__Bacteroidota;c__Bacteroidia;o__Bacteroidales;f__UBA932;g__UBA1232;s__UBA1232 sp900769735	Bacteroidota	Present	MGYG0000035/MGYG000003554//genome/MGYG000003554_InterProScan.tsv	MGYG000003554	MGYG000003554_00898	467	GO:0004351|GO:0006536|GO:0030170	KEGG: 00250+4.1.1.15|KEGG: 00410+4.1.1.15|KEGG: 00430+4.1.1.15|KEGG: 00650+4.1.1.15|MetaCyc: PWY-4321	MGYG000003554	MAG	1983378	215	15781	43.59	92.62	2.57	94.12	10.83	56.65	18	GUT_GENOME237422	SRS476288	SRP029441	Fiji	Oceania
d__Bacteria;p__Bacteroidota;c__Bacteroidia;o__Bacteroidales;f__UBA11471;g__UBA11471;s__UBA11471 sp900547555	Bacteroidota	Present	MGYG0000004/MGYG000000415//genome/MGYG000000415_InterProScan.tsv	MGYG000000415	MGYG000000415_01107	801	GO:0004351|GO:0006536|GO:0030170	KEGG: 00250+4.1.1.15|KEGG: 00410+4.1.1.15|KEGG: 00430+4.1.1.15|KEGG: 00650+4.1.1.15|MetaCyc: PWY-4321	MGYG000000415	MAG	2630685	16	239913	46.3	99.43	0	0	0	0	20	GUT_GENOME009523	ERS554237	ERP007090	Sweden	Europe
d__Bacteria;p__Bacteroidota;c__Bacteroidia;o__Bacteroidales;f__UBA11471;g__UBA11471;s__UBA11471 sp000434215	Bacteroidota	Present	MGYG0000006/MGYG000000653//genome/MGYG000000653_InterProScan.tsv	MGYG000000653	MGYG000000653_02049	801	GO:0004351|GO:0006536|GO:0030170	KEGG: 00250+4.1.1.15|KEGG: 00410+4.1.1.15|KEGG: 00430+4.1.1.15|KEGG: 00650+4.1.1.15|MetaCyc: PWY-4321	MGYG000000653	MAG	2583563	29	151503	45.63	99.62	0	0	0	99.38	20	GUT_GENOME020741	ERS1444690	ERP019502	Germany	Europe
d__Bacteria;p__Bacteroidota;c__Bacteroidia;o__Bacteroidales;f__UBA11471;g__UBA11471;s__	Bacteroidota	Present	MGYG0000039/MGYG000003994//genome/MGYG000003994_InterProScan.tsv	MGYG000003994	MGYG000003994_00747	801	GO:0004351|GO:0006536|GO:0030170	KEGG: 00250+4.1.1.15|KEGG: 00410+4.1.1.15|KEGG: 00430+4.1.1.15|KEGG: 00650+4.1.1.15|MetaCyc: PWY-4321	MGYG000003994	MAG	2451435	166	22715	52.3	95.98	0.19	0	0	0	18	GUT_GENOME253083	ERS746740	ERP010700	United Kingdom	Europe
d__Bacteria;p__Bacteroidota;c__Bacteroidia;o__Bacteroidales;f__UBA11471;g__UBA11471;s__	Bacteroidota	Present	MGYG0000040/MGYG000004037//genome/MGYG000004037_InterProScan.tsv	MGYG000004037	MGYG000004037_00483	801	GO:0004351|GO:0006536|GO:0030170	KEGG: 00250+4.1.1.15|KEGG: 00410+4.1.1.15|KEGG: 00430+4.1.1.15|KEGG: 00650+4.1.1.15|MetaCyc: PWY-4321	MGYG000004037	MAG	2199612	54	65914	51.58	88.81	0.38	0	0	0	18	GUT_GENOME254490	ERS746755	ERP010700	United Kingdom	Europe
d__Bacteria;p__Bacteroidota;c__Bacteroidia;o__Bacteroidales;f__Tannerellaceae;g__Parabacteroides;s__Parabacteroides timonensis	Bacteroidota	Present	MGYG0000015/MGYG000001591//genome/MGYG000001591_InterProScan.tsv	MGYG000001591	MGYG000001591_00040	527	GO:0004351|GO:0006536|GO:0030170	KEGG: 00250+4.1.1.15|KEGG: 00410+4.1.1.15|KEGG: 00430+4.1.1.15|KEGG: 00650+4.1.1.15|MetaCyc: PWY-4321	MGYG000001591	MAG	5999279	152	65806	43.24	96.07	0.58	93.28	0	0	15	GUT_GENOME097684	ERS1343368	ERP017091	China	Asia
d__Bacteria;p__Bacteroidota;c__Bacteroidia;o__Bacteroidales;f__Tannerellaceae;g__Parabacteroides;s__Parabacteroides sp900760525	Bacteroidota	Present	MGYG0000025/MGYG000002587//genome/MGYG000002587_InterProScan.tsv	MGYG000002587	MGYG000002587_03230	527	GO:0004351|GO:0006536|GO:0030170	KEGG: 00250+4.1.1.15|KEGG: 00410+4.1.1.15|KEGG: 00430+4.1.1.15|KEGG: 00650+4.1.1.15|MetaCyc: PWY-4321	MGYG000002587	MAG	4423098	166	43804	46.73	92.85	0.38	0	0	0	20	GUT_GENOME152519	SRS295015	SRP008047	China	Asia
d__Bacteria;p__Bacteroidota;c__Bacteroidia;o__Bacteroidales;f__Tannerellaceae;g__Parabacteroides;s__Parabacteroides sp900552465	Bacteroidota	Present	MGYG0000042/MGYG000004281//genome/MGYG000004281_InterProScan.tsv	MGYG000004281	MGYG000004281_03815	527	GO:0004351|GO:0006536|GO:0030170	KEGG: 00250+4.1.1.15|KEGG: 00410+4.1.1.15|KEGG: 00430+4.1.1.15|KEGG: 00650+4.1.1.15|MetaCyc: PWY-4321	MGYG000004281	MAG	4813571	121	76162	46.95	98.01	1.28	0	0	0	19	GUT_GENOME263189	NA	NA	China	Asia
d__Bacteria;p__Bacteroidota;c__Bacteroidia;o__Bacteroidales;f__Tannerellaceae;g__Parabacteroides;s__Parabacteroides sp900541965	Bacteroidota	Present	MGYG0000019/MGYG000001995//genome/MGYG000001995_InterProScan.tsv	MGYG000001995	MGYG000001995_00982	527	GO:0004351|GO:0006536|GO:0030170	KEGG: 00250+4.1.1.15|KEGG: 00410+4.1.1.15|KEGG: 00430+4.1.1.15|KEGG: 00650+4.1.1.15|MetaCyc: PWY-4321	MGYG000001995	MAG	4648473	110	68300	41.28	98.78	0.71	0	0	0	19	GUT_GENOME120108	ERS396469	ERP004605	Spain	Europe
d__Bacteria;p__Bacteroidota;c__Bacteroidia;o__Bacteroidales;f__Tannerellaceae;g__Parabacteroides;s__Parabacteroides sp900540715	Bacteroidota	Present	MGYG0000002/MGYG000000284//genome/MGYG000000284_InterProScan.tsv	MGYG000000284	MGYG000000284_00271	527	GO:0004351|GO:0006536|GO:0030170	KEGG: 00250+4.1.1.15|KEGG: 00410+4.1.1.15|KEGG: 00430+4.1.1.15|KEGG: 00650+4.1.1.15|MetaCyc: PWY-4321	MGYG000000284	MAG	5935659	151	57910	43.14	98.62	0.13	0	0	0	20	GUT_GENOME002158	ERS473034	ERP005989	Sweden	Europe
d__Bacteria;p__Bacteroidota;c__Bacteroidia;o__Bacteroidales;f__Tannerellaceae;g__Parabacteroides;s__Parabacteroides sp014287585	Bacteroidota	Present	MGYG0000039/MGYG000003957//genome/MGYG000003957_InterProScan.tsv	MGYG000003957	MGYG000003957_02338	527	GO:0004351|GO:0006536|GO:0030170	KEGG: 00250+4.1.1.15|KEGG: 00410+4.1.1.15|KEGG: 00430+4.1.1.15|KEGG: 00650+4.1.1.15|MetaCyc: PWY-4321	MGYG000003957	MAG	4724401	174	43755	46.56	96.74	0	0	0	0	18	GUT_GENOME251721	ERS746720	ERP010700	United Kingdom	Europe
d__Bacteria;p__Bacteroidota;c__Bacteroidia;o__Bacteroidales;f__Tannerellaceae;g__Parabacteroides;s__Parabacteroides sp003480915	Bacteroidota	Present	MGYG0000037/MGYG000003701//genome/MGYG000003701_InterProScan.tsv	MGYG000003701	MGYG000003701_02671	527	GO:0004351|GO:0006536|GO:0030170	KEGG: 00250+4.1.1.15|KEGG: 00410+4.1.1.15|KEGG: 00430+4.1.1.15|KEGG: 00650+4.1.1.15|MetaCyc: PWY-4321	MGYG000003701	Isolate	6084075	56	315047	43.87	99.42	0.38	0	98.3	99.45	20	GUT_GENOME239789	SAMN09737002	PRJNA482748	China	Asia
d__Bacteria;p__Bacteroidota;c__Bacteroidia;o__Bacteroidales;f__Tannerellaceae;g__Parabacteroides;s__Parabacteroides sp003473295	Bacteroidota	Present	MGYG0000002/MGYG000000222//genome/MGYG000000222_InterProScan.tsv	MGYG000000222	MGYG000000222_00966	527	GO:0004351|GO:0006536|GO:0030170	KEGG: 00250+4.1.1.15|KEGG: 00410+4.1.1.15|KEGG: 00430+4.1.1.15|KEGG: 00650+4.1.1.15|MetaCyc: PWY-4321	MGYG000000222	Isolate	4189286	134	93171	41.55	99.42	0.58	0	99.67	99.52	20	GUT_GENOME001324	SAMN09734750	PRJNA482748	China	Asia
d__Bacteria;p__Bacteroidota;c__Bacteroidia;o__Bacteroidales;f__Tannerellaceae;g__Parabacteroides;s__Parabacteroides merdae	Bacteroidota	Present	MGYG0000000/MGYG000000044//genome/MGYG000000044_InterProScan.tsv	MGYG000000044	MGYG000000044_03314	527	GO:0004351|GO:0006536|GO:0030170	KEGG: 00250+4.1.1.15|KEGG: 00410+4.1.1.15|KEGG: 00430+4.1.1.15|KEGG: 00650+4.1.1.15|MetaCyc: PWY-4321	MGYG000000044	Isolate	4300426	39	240621	45.3	99.62	0	0	99.67	99.56	20	GUT_GENOME000192	ERS852463	ERP012217	United Kingdom	Europe
d__Bacteria;p__Bacteroidota;c__Bacteroidia;o__Bacteroidales;f__Tannerellaceae;g__Parabacteroides;s__Parabacteroides massiliensis	Bacteroidota	Present	MGYG0000020/MGYG000002033//genome/MGYG000002033_InterProScan.tsv	MGYG000002033	MGYG000002033_02142	527	GO:0004351|GO:0006536|GO:0030170	KEGG: 00250+4.1.1.15|KEGG: 00410+4.1.1.15|KEGG: 00430+4.1.1.15|KEGG: 00650+4.1.1.15|MetaCyc: PWY-4321	MGYG000002033	MAG	4100607	69	96423	45.91	97.95	0.19	0	0	0	20	GUT_GENOME122359	ERS396537	ERP004605	Spain	Europe
d__Bacteria;p__Bacteroidota;c__Bacteroidia;o__Bacteroidales;f__Tannerellaceae;g__Parabacteroides;s__Parabacteroides johnsonii	Bacteroidota	Present	MGYG0000001/MGYG000000138//genome/MGYG000000138_InterProScan.tsv	MGYG000000138	MGYG000000138_01252	527	GO:0004351|GO:0006536|GO:0030170	KEGG: 00250+4.1.1.15|KEGG: 00410+4.1.1.15|KEGG: 00430+4.1.1.15|KEGG: 00650+4.1.1.15|MetaCyc: PWY-4321	MGYG000000138	Isolate	4917599	45	269567	45.09	99.42	0	0	99.67	92.27	20	GUT_GENOME000655	ERS2046418	ERP105624	United Kingdom	Europe
d__Bacteria;p__Bacteroidota;c__Bacteroidia;o__Bacteroidales;f__Tannerellaceae;g__Parabacteroides;s__Parabacteroides gordonii	Bacteroidota	Present	MGYG0000022/MGYG000002282//genome/MGYG000002282_InterProScan.tsv	MGYG000002282	MGYG000002282_00985	527	GO:0004351|GO:0006536|GO:0030170	KEGG: 00250+4.1.1.15|KEGG: 00410+4.1.1.15|KEGG: 00430+4.1.1.15|KEGG: 00650+4.1.1.15|MetaCyc: PWY-4321	MGYG000002282	Isolate	6348794	49	321978	44.4	99.62	0.38	0	82.52	99.45	20	GUT_GENOME140245	SAMN09736761	PRJNA482748	China	Asia
d__Bacteria;p__Bacteroidota;c__Bacteroidia;o__Bacteroidales;f__Tannerellaceae;g__Parabacteroides;s__Parabacteroides goldsteinii	Bacteroidota	Present	MGYG0000014/MGYG000001489//genome/MGYG000001489_InterProScan.tsv	MGYG000001489	MGYG000001489_01731	527	GO:0004351|GO:0006536|GO:0030170	KEGG: 00250+4.1.1.15|KEGG: 00410+4.1.1.15|KEGG: 00430+4.1.1.15|KEGG: 00650+4.1.1.15|MetaCyc: PWY-4321	MGYG000001489	Isolate	6453137	33	511428	43.35	99.62	0.38	0	99.67	99.45	20	GUT_GENOME096473	SAMN03383454	PRJNA224116	not provided	not provided
d__Bacteria;p__Bacteroidota;c__Bacteroidia;o__Bacteroidales;f__Tannerellaceae;g__Parabacteroides;s__Parabacteroides faecis	Bacteroidota	Present	MGYG0000001/MGYG000000174//genome/MGYG000000174_InterProScan.tsv	MGYG000000174	MGYG000000174_02470	527	GO:0004351|GO:0006536|GO:0030170	KEGG: 00250+4.1.1.15|KEGG: 00410+4.1.1.15|KEGG: 00430+4.1.1.15|KEGG: 00650+4.1.1.15|MetaCyc: PWY-4321	MGYG000000174	Isolate	6515019	58	318243	43.02	99.62	0	0	99.67	99.45	20	GUT_GENOME000944	SAMN09734370	PRJNA482748	China	Asia
d__Bacteria;p__Bacteroidota;c__Bacteroidia;o__Bacteroidales;f__Tannerellaceae;g__Parabacteroides;s__Parabacteroides distasonis	Bacteroidota	Present	MGYG0000024/MGYG000002438//genome/MGYG000002438_InterProScan.tsv	MGYG000002438	MGYG000002438_03730	488	GO:0004351|GO:0006536|GO:0030170	KEGG: 00250+4.1.1.15|KEGG: 00410+4.1.1.15|KEGG: 00430+4.1.1.15|KEGG: 00650+4.1.1.15|MetaCyc: PWY-4321	MGYG000002438	Isolate	5030699	3	3389137	45.27	99.42	0	94.12	99.67	99.45	20	GUT_GENOME143131	SAMN07485760	PRJNA397723	South Korea	Asia
d__Bacteria;p__Bacteroidota;c__Bacteroidia;o__Bacteroidales;f__Tannerellaceae;g__Parabacteroides;s__Parabacteroides chinchillae	Bacteroidota	Present	MGYG0000024/MGYG000002418//genome/MGYG000002418_InterProScan.tsv	MGYG000002418	MGYG000002418_03184	801	GO:0004351|GO:0006536|GO:0030170	KEGG: 00250+4.1.1.15|KEGG: 00410+4.1.1.15|KEGG: 00430+4.1.1.15|KEGG: 00650+4.1.1.15|MetaCyc: PWY-4321	MGYG000002418	Isolate	3822361	28	1047581	40.29	99.62	0.58	94.12	99.67	99.45	20	GUT_GENOME142628	SAMEA104348992	PRJEB23011	not provided	not provided
d__Bacteria;p__Bacteroidota;c__Bacteroidia;o__Bacteroidales;f__Tannerellaceae;g__Parabacteroides;s__Parabacteroides bouchesdurhonensis	Bacteroidota	Present	MGYG0000002/MGYG000000221//genome/MGYG000000221_InterProScan.tsv	MGYG000000221	MGYG000000221_01980	801	GO:0004351|GO:0006536|GO:0030170	KEGG: 00250+4.1.1.15|KEGG: 00410+4.1.1.15|KEGG: 00430+4.1.1.15|KEGG: 00650+4.1.1.15|MetaCyc: PWY-4321	MGYG000000221	Isolate	3481201	50	213610	40.48	99.62	0.26	94.12	99.67	99.42	20	GUT_GENOME001316	SAMN09734742	PRJNA482748	China	Asia
d__Bacteria;p__Bacteroidota;c__Bacteroidia;o__Bacteroidales;f__Tannerellaceae;g__Parabacteroides;s__Parabacteroides acidifaciens	Bacteroidota	Present	MGYG0000024/MGYG000002449//genome/MGYG000002449_InterProScan.tsv	MGYG000002449	MGYG000002449_03639	527	GO:0004351|GO:0006536|GO:0030170	KEGG: 00250+4.1.1.15|KEGG: 00410+4.1.1.15|KEGG: 00430+4.1.1.15|KEGG: 00650+4.1.1.15|MetaCyc: PWY-4321	MGYG000002449	Isolate	5100482	161	63244	45.93	99.62	0.19	0	72.99	54.39	20	GUT_GENOME143190	SAMN09730708	PRJNA483313	not provided	not provided
d__Bacteria;p__Bacteroidota;c__Bacteroidia;o__Bacteroidales;f__Tannerellaceae;g__Parabacteroides;s__	Bacteroidota	Present	MGYG0000017/MGYG000001735//genome/MGYG000001735_InterProScan.tsv	MGYG000001735	MGYG000001735_00321	527	GO:0004351|GO:0006536|GO:0030170	KEGG: 00250+4.1.1.15|KEGG: 00410+4.1.1.15|KEGG: 00430+4.1.1.15|KEGG: 00650+4.1.1.15|MetaCyc: PWY-4321	MGYG000001735	MAG	5309957	119	81262	43.67	91.92	0	0	99.67	0	19	GUT_GENOME105301	ERS235533	ERP002469	Sweden	Europe
d__Bacteria;p__Bacteroidota;c__Bacteroidia;o__Bacteroidales;f__Tannerellaceae;g__Parabacteroides;s__	Bacteroidota	Present	MGYG0000041/MGYG000004180//genome/MGYG000004180_InterProScan.tsv	MGYG000004180	MGYG000004180_03187	527	GO:0004351|GO:0006536|GO:0030170	KEGG: 00250+4.1.1.15|KEGG: 00410+4.1.1.15|KEGG: 00430+4.1.1.15|KEGG: 00650+4.1.1.15|MetaCyc: PWY-4321	MGYG000004180	MAG	4626686	93	95061	46.89	96.93	0.9	0	0	0	20	GUT_GENOME258721	ERS746808	ERP010700	United Kingdom	Europe
d__Bacteria;p__Bacteroidota;c__Bacteroidia;o__Bacteroidales;f__Rikenellaceae;g__Tidjanibacter;s__Tidjanibacter inops_A	Bacteroidota	Present	MGYG0000023/MGYG000002371//genome/MGYG000002371_InterProScan.tsv	MGYG000002371	MGYG000002371_00378	466	GO:0004351|GO:0006536|GO:0030170	KEGG: 00250+4.1.1.15|KEGG: 00410+4.1.1.15|KEGG: 00430+4.1.1.15|KEGG: 00650+4.1.1.15|MetaCyc: PWY-4321	MGYG000002371	Isolate	2304821	66	197419	56.6	99.52	0	94.12	99.67	99.66	20	GUT_GENOME142390	SAMN03025286	PRJNA260683	Russia	Europe
d__Bacteria;p__Bacteroidota;c__Bacteroidia;o__Bacteroidales;f__Rikenellaceae;g__Alistipes_A;s__Alistipes_A sp900546005	Bacteroidota	Present	MGYG0000041/MGYG000004105//genome/MGYG000004105_InterProScan.tsv	MGYG000004105	MGYG000004105_01554	479	GO:0004351|GO:0006536|GO:0030170	KEGG: 00250+4.1.1.15|KEGG: 00410+4.1.1.15|KEGG: 00430+4.1.1.15|KEGG: 00650+4.1.1.15|MetaCyc: PWY-4321	MGYG000004105	MAG	2464466	15	227567	50.62	99.04	0.48	0	0	0	20	GUT_GENOME256509	ERS746783	ERP010700	United Kingdom	Europe
d__Bacteria;p__Bacteroidota;c__Bacteroidia;o__Bacteroidales;f__Rikenellaceae;g__Alistipes_A;s__Alistipes_A sp900240235	Bacteroidota	Present	MGYG0000001/MGYG000000170//genome/MGYG000000170_InterProScan.tsv	MGYG000000170	MGYG000000170_02092	513	GO:0004351|GO:0006536|GO:0030170	KEGG: 00250+4.1.1.15|KEGG: 00410+4.1.1.15|KEGG: 00430+4.1.1.15|KEGG: 00650+4.1.1.15|MetaCyc: PWY-4321	MGYG000000170	Isolate	3119069	40	304420	54.2	99.52	0	94.96	99.15	99.66	20	GUT_GENOME000899	SAMN09734326	PRJNA482748	China	Asia
d__Bacteria;p__Bacteroidota;c__Bacteroidia;o__Bacteroidales;f__Rikenellaceae;g__Alistipes_A;s__Alistipes_A indistinctus	Bacteroidota	Present	MGYG0000013/MGYG000001385//genome/MGYG000001385_InterProScan.tsv	MGYG000001385	MGYG000001385_02058	481	GO:0004351|GO:0006536|GO:0030170	KEGG: 00250+4.1.1.15|KEGG: 00410+4.1.1.15|KEGG: 00430+4.1.1.15|KEGG: 00650+4.1.1.15|MetaCyc: PWY-4321	MGYG000001385	Isolate	2850981	18	501181	54.75	100	0	94.12	99.67	99.66	20	GUT_GENOME096222	SAMN02463850	PRJNA224116	not provided	not provided
d__Bacteria;p__Bacteroidota;c__Bacteroidia;o__Bacteroidales;f__Rikenellaceae;g__Alistipes_A;s__Alistipes_A ihumii	Bacteroidota	Present	MGYG0000014/MGYG000001429//genome/MGYG000001429_InterProScan.tsv	MGYG000001429	MGYG000001429_01697	522	GO:0004351|GO:0006536|GO:0030170	KEGG: 00250+4.1.1.15|KEGG: 00410+4.1.1.15|KEGG: 00430+4.1.1.15|KEGG: 00650+4.1.1.15|MetaCyc: PWY-4321	MGYG000001429	Isolate	2772824	60	279520	57.91	100	1.15	94.96	99.35	99.42	20	GUT_GENOME096301	SAMEA2272467	PRJNA224116	not provided	not provided
d__Bacteria;p__Bacteroidota;c__Bacteroidia;o__Bacteroidales;f__Rikenellaceae;g__Alistipes_A;s__Alistipes_A ihumii	Bacteroidota	Present	MGYG0000040/MGYG000004056//genome/MGYG000004056_InterProScan.tsv	MGYG000004056	MGYG000004056_01684	522	GO:0004351|GO:0006536|GO:0030170	KEGG: 00250+4.1.1.15|KEGG: 00410+4.1.1.15|KEGG: 00430+4.1.1.15|KEGG: 00650+4.1.1.15|MetaCyc: PWY-4321	MGYG000004056	MAG	2329828	197	16963	59.53	95.54	1.06	0	7.11	0	14	GUT_GENOME255109	ERS746764	ERP010700	United Kingdom	Europe
d__Bacteria;p__Bacteroidota;c__Bacteroidia;o__Bacteroidales;f__Rikenellaceae;g__Alistipes;s__Alistipes timonensis	Bacteroidota	Present	MGYG0000015/MGYG000001562//genome/MGYG000001562_InterProScan.tsv	MGYG000001562	MGYG000001562_02126	625	GO:0004351|GO:0006536|GO:0030170	KEGG: 00250+4.1.1.15|KEGG: 00410+4.1.1.15|KEGG: 00430+4.1.1.15|KEGG: 00650+4.1.1.15|MetaCyc: PWY-4321	MGYG000001562	Isolate	3488594	22	373317	58.84	100	0	94.96	99.67	99.66	20	GUT_GENOME096573	SAMN05444145	PRJNA224116	not provided	not provided
d__Bacteria;p__Bacteroidota;c__Bacteroidia;o__Bacteroidales;f__Rikenellaceae;g__Alistipes;s__Alistipes sp902388705	Bacteroidota	Present	MGYG0000025/MGYG000002592//genome/MGYG000002592_InterProScan.tsv	MGYG000002592	MGYG000002592_01742	625	GO:0004351|GO:0006536|GO:0030170	KEGG: 00250+4.1.1.15|KEGG: 00410+4.1.1.15|KEGG: 00430+4.1.1.15|KEGG: 00650+4.1.1.15|MetaCyc: PWY-4321	MGYG000002592	MAG	2965227	128	49097	58.74	97.84	0.48	0	0	0	18	GUT_GENOME152999	NA	NA	China	Asia
d__Bacteria;p__Bacteroidota;c__Bacteroidia;o__Bacteroidales;f__Rikenellaceae;g__Alistipes;s__Alistipes sp902363575	Bacteroidota	Present	MGYG0000001/MGYG000000128//genome/MGYG000000128_InterProScan.tsv	MGYG000000128	MGYG000000128_02387	474	GO:0004351|GO:0006536|GO:0030170	KEGG: 00250+4.1.1.15|KEGG: 00410+4.1.1.15|KEGG: 00430+4.1.1.15|KEGG: 00650+4.1.1.15|MetaCyc: PWY-4321	MGYG000000128	Isolate	2906288	18	678153	58.46	99.52	0.64	94.96	99.67	99.66	20	GUT_GENOME000608	ERS2046788	ERP105624	Canada	North America
d__Bacteria;p__Bacteroidota;c__Bacteroidia;o__Bacteroidales;f__Rikenellaceae;g__Alistipes;s__Alistipes sp900770635	Bacteroidota	Present	MGYG0000036/MGYG000003605.1//genome/MGYG000003605.1_InterProScan.tsv	MGYG000003605.1	MGYG000003605.1_00058	469	GO:0004351|GO:0006536|GO:0030170	KEGG: 00250+4.1.1.15|KEGG: 00410+4.1.1.15|KEGG: 00430+4.1.1.15|KEGG: 00650+4.1.1.15|MetaCyc: PWY-4321	MGYG000003605.1	MAG	2259375	163	79329	48.92	98.53	2.66	94.96	99.74	99.79	19	GUT_GENOME237839	SRS476346	SRP029441	Fiji	Oceania
d__Bacteria;p__Bacteroidota;c__Bacteroidia;o__Bacteroidales;f__Rikenellaceae;g__Alistipes;s__Alistipes sp900769745	Bacteroidota	Present	MGYG0000035/MGYG000003556//genome/MGYG000003556_InterProScan.tsv	MGYG000003556	MGYG000003556_00145	471	GO:0004351|GO:0006536|GO:0030170	KEGG: 00250+4.1.1.15|KEGG: 00410+4.1.1.15|KEGG: 00430+4.1.1.15|KEGG: 00650+4.1.1.15|MetaCyc: PWY-4321	MGYG000003556	MAG	2131277	261	11195	48.54	89.68	1.66	93.28	11.48	6.05	16	GUT_GENOME237424	SRS476288	SRP029441	Fiji	Oceania
d__Bacteria;p__Bacteroidota;c__Bacteroidia;o__Bacteroidales;f__Rikenellaceae;g__Alistipes;s__Alistipes sp900769445	Bacteroidota	Present	MGYG0000035/MGYG000003542//genome/MGYG000003542_InterProScan.tsv	MGYG000003542	MGYG000003542_00866	466	GO:0004351|GO:0006536|GO:0030170	KEGG: 00250+4.1.1.15|KEGG: 00410+4.1.1.15|KEGG: 00430+4.1.1.15|KEGG: 00650+4.1.1.15|MetaCyc: PWY-4321	MGYG000003542	MAG	1966624	132	52526	46.89	94.47	4.71	94.12	45.27	99.76	20	GUT_GENOME237055	SRS476212	SRP029441	Fiji	Oceania
d__Bacteria;p__Bacteroidota;c__Bacteroidia;o__Bacteroidales;f__Rikenellaceae;g__Alistipes;s__Alistipes sp900768045	Bacteroidota	Present	MGYG0000034/MGYG000003472//genome/MGYG000003472_InterProScan.tsv	MGYG000003472	MGYG000003472_01120	469	GO:0004351|GO:0006536|GO:0030170	KEGG: 00250+4.1.1.15|KEGG: 00410+4.1.1.15|KEGG: 00430+4.1.1.15|KEGG: 00650+4.1.1.15|MetaCyc: PWY-4321	MGYG000003472	MAG	2013664	105	60811	47.57	94.47	1.78	0	88.39	68.27	20	GUT_GENOME235152	SRS476047	SRP029441	Fiji	Oceania
d__Bacteria;p__Bacteroidota;c__Bacteroidia;o__Bacteroidales;f__Rikenellaceae;g__Alistipes;s__Alistipes sp900768015	Bacteroidota	Present	MGYG0000034/MGYG000003469//genome/MGYG000003469_InterProScan.tsv	MGYG000003469	MGYG000003469_01203	469	GO:0004351|GO:0006536|GO:0030170	KEGG: 00250+4.1.1.15|KEGG: 00410+4.1.1.15|KEGG: 00430+4.1.1.15|KEGG: 00650+4.1.1.15|MetaCyc: PWY-4321	MGYG000003469	MAG	1886287	83	52460	51.36	94.57	4.09	93.28	0	0	17	GUT_GENOME235149	SRS476047	SRP029441	Fiji	Oceania
d__Bacteria;p__Bacteroidota;c__Bacteroidia;o__Bacteroidales;f__Rikenellaceae;g__Alistipes;s__Alistipes sp900760675	Bacteroidota	Present	MGYG0000016/MGYG000001663//genome/MGYG000001663_InterProScan.tsv	MGYG000001663	MGYG000001663_01144	463	GO:0004351|GO:0006536|GO:0030170	KEGG: 00250+4.1.1.15|KEGG: 00410+4.1.1.15|KEGG: 00430+4.1.1.15|KEGG: 00650+4.1.1.15|MetaCyc: PWY-4321	MGYG000001663	MAG	3090424	79	67437	54.23	99.97	0	0	0	0	15	GUT_GENOME101940	SRS020869	SRP002163	United States	North America
d__Bacteria;p__Bacteroidota;c__Bacteroidia;o__Bacteroidales;f__Rikenellaceae;g__Alistipes;s__Alistipes sp900552955	Bacteroidota	Present	MGYG0000028/MGYG000002867//genome/MGYG000002867_InterProScan.tsv	MGYG000002867	MGYG000002867_01502	508	GO:0004351|GO:0006536|GO:0030170	KEGG: 00250+4.1.1.15|KEGG: 00410+4.1.1.15|KEGG: 00430+4.1.1.15|KEGG: 00650+4.1.1.15|MetaCyc: PWY-4321	MGYG000002867	MAG	1832154	200	12612	62.61	84.04	2.48	0	22.7	0	14	GUT_GENOME175554	SRS1205306	SRP067325	United States	North America
d__Bacteria;p__Bacteroidota;c__Bacteroidia;o__Bacteroidales;f__Rikenellaceae;g__Alistipes;s__Alistipes sp900550925	Bacteroidota	Present	MGYG0000039/MGYG000003993//genome/MGYG000003993_InterProScan.tsv	MGYG000003993	MGYG000003993_00289	483	GO:0004351|GO:0006536|GO:0030170	KEGG: 00250+4.1.1.15|KEGG: 00410+4.1.1.15|KEGG: 00430+4.1.1.15|KEGG: 00650+4.1.1.15|MetaCyc: PWY-4321	MGYG000003993	MAG	1895769	9	241027	54.92	99.52	0.48	0	24.92	0	20	GUT_GENOME253078	ERS746740	ERP010700	United Kingdom	Europe
d__Bacteria;p__Bacteroidota;c__Bacteroidia;o__Bacteroidales;f__Rikenellaceae;g__Alistipes;s__Alistipes sp900550375	Bacteroidota	Present	MGYG0000008/MGYG000000823//genome/MGYG000000823_InterProScan.tsv	MGYG000000823	MGYG000000823_01749	508	GO:0004351|GO:0006536|GO:0030170	KEGG: 00250+4.1.1.15|KEGG: 00410+4.1.1.15|KEGG: 00430+4.1.1.15|KEGG: 00650+4.1.1.15|MetaCyc: PWY-4321	MGYG000000823	MAG	2131500	61	45818	57.89	89.12	1.92	0	0	0	14	GUT_GENOME034955	ERS1015898	ERP013563	China	Asia
d__Bacteria;p__Bacteroidota;c__Bacteroidia;o__Bacteroidales;f__Rikenellaceae;g__Alistipes;s__Alistipes sp900549305	Bacteroidota	Present	MGYG0000042/MGYG000004290//genome/MGYG000004290_InterProScan.tsv	MGYG000004290	MGYG000004290_01741	625	GO:0004351|GO:0006536|GO:0030170	KEGG: 00250+4.1.1.15|KEGG: 00410+4.1.1.15|KEGG: 00430+4.1.1.15|KEGG: 00650+4.1.1.15|MetaCyc: PWY-4321	MGYG000004290	MAG	3325933	312	15603	57.9	96.47	0.48	0	0	0	16	GUT_GENOME264037	NA	NA	China	Asia
d__Bacteria;p__Bacteroidota;c__Bacteroidia;o__Bacteroidales;f__Rikenellaceae;g__Alistipes;s__Alistipes sp900546065	Bacteroidota	Present	MGYG0000004/MGYG000000414//genome/MGYG000000414_InterProScan.tsv	MGYG000000414	MGYG000000414_02043	480	GO:0004351|GO:0006536|GO:0030170	KEGG: 00250+4.1.1.15|KEGG: 00410+4.1.1.15|KEGG: 00430+4.1.1.15|KEGG: 00650+4.1.1.15|MetaCyc: PWY-4321	MGYG000000414	MAG	2648727	25	148398	56.92	99.04	0.96	92.44	0	53.68	20	GUT_GENOME009480	ERS554236	ERP007090	Sweden	Europe
d__Bacteria;p__Bacteroidota;c__Bacteroidia;o__Bacteroidales;f__Rikenellaceae;g__Alistipes;s__Alistipes sp900544265	Bacteroidota	Present	MGYG0000020/MGYG000002082//genome/MGYG000002082_InterProScan.tsv	MGYG000002082	MGYG000002082_00018	471	GO:0004351|GO:0006536|GO:0030170	KEGG: 00250+4.1.1.15|KEGG: 00410+4.1.1.15|KEGG: 00430+4.1.1.15|KEGG: 00650+4.1.1.15|MetaCyc: PWY-4321	MGYG000002082	MAG	2573115	26	154556	62.47	100	0.96	0	61.64	0	20	GUT_GENOME126719	ERS1069680	ERP013827	Netherlands	Europe
d__Bacteria;p__Bacteroidota;c__Bacteroidia;o__Bacteroidales;f__Rikenellaceae;g__Alistipes;s__Alistipes sp900542505	Bacteroidota	Present	MGYG0000045/MGYG000004536//genome/MGYG000004536_InterProScan.tsv	MGYG000004536	MGYG000004536_00634	510	GO:0004351|GO:0006536|GO:0030170	KEGG: 00250+4.1.1.15|KEGG: 00410+4.1.1.15|KEGG: 00430+4.1.1.15|KEGG: 00650+4.1.1.15|MetaCyc: PWY-4321	MGYG000004536	MAG	2335647	43	76209	61.71	98.3	0.48	0	8.09	0	20	GUT_GENOME281513	ERS953825	ERP012929	Israel	Asia
d__Bacteria;p__Bacteroidota;c__Bacteroidia;o__Bacteroidales;f__Rikenellaceae;g__Alistipes;s__Alistipes sp900541585	Bacteroidota	Present	MGYG0000032/MGYG000003279//genome/MGYG000003279_InterProScan.tsv	MGYG000003279	MGYG000003279_00455	625	GO:0004351|GO:0006536|GO:0030170	KEGG: 00250+4.1.1.15|KEGG: 00410+4.1.1.15|KEGG: 00430+4.1.1.15|KEGG: 00650+4.1.1.15|MetaCyc: PWY-4321	MGYG000003279	MAG	3216844	21	237805	59.55	97.6	0	0	0	0	20	GUT_GENOME218891	SRS142505	SRP002163	United States	North America
d__Bacteria;p__Bacteroidota;c__Bacteroidia;o__Bacteroidales;f__Rikenellaceae;g__Alistipes;s__Alistipes sp900290115	Bacteroidota	Present	MGYG0000045/MGYG000004544//genome/MGYG000004544_InterProScan.tsv	MGYG000004544	MGYG000004544_02093	507	GO:0004351|GO:0006536|GO:0030170	KEGG: 00250+4.1.1.15|KEGG: 00410+4.1.1.15|KEGG: 00430+4.1.1.15|KEGG: 00650+4.1.1.15|MetaCyc: PWY-4321	MGYG000004544	MAG	2598681	30	145611	62.01	99.52	0	94.96	0	0	19	GUT_GENOME282385	ERS436782	ERP005534	France	Europe
d__Bacteria;p__Bacteroidota;c__Bacteroidia;o__Bacteroidales;f__Rikenellaceae;g__Alistipes;s__Alistipes sp900021155	Bacteroidota	Present	MGYG0000039/MGYG000003952//genome/MGYG000003952_InterProScan.tsv	MGYG000003952	MGYG000003952_01092	471	GO:0004351|GO:0006536|GO:0030170	KEGG: 00250+4.1.1.15|KEGG: 00410+4.1.1.15|KEGG: 00430+4.1.1.15|KEGG: 00650+4.1.1.15|MetaCyc: PWY-4321	MGYG000003952	MAG	2320359	25	214177	60.78	96.88	0.48	0	0	0	18	GUT_GENOME251627	ERS746718	ERP010700	United Kingdom	Europe
d__Bacteria;p__Bacteroidota;c__Bacteroidia;o__Bacteroidales;f__Rikenellaceae;g__Alistipes;s__Alistipes sp002161445	Bacteroidota	Present	MGYG0000039/MGYG000003989//genome/MGYG000003989_InterProScan.tsv	MGYG000003989	MGYG000003989_01566	480	GO:0004351|GO:0006536|GO:0030170	KEGG: 00250+4.1.1.15|KEGG: 00410+4.1.1.15|KEGG: 00430+4.1.1.15|KEGG: 00650+4.1.1.15|MetaCyc: PWY-4321	MGYG000003989	MAG	2451831	284	13265	61.07	84.75	4.57	0	0	0	13	GUT_GENOME252977	ERS746738	ERP010700	United Kingdom	Europe
d__Bacteria;p__Bacteroidota;c__Bacteroidia;o__Bacteroidales;f__Rikenellaceae;g__Alistipes;s__Alistipes sp001941065	Bacteroidota	Present	MGYG0000004/MGYG000000437//genome/MGYG000000437_InterProScan.tsv	MGYG000000437	MGYG000000437_01243	625	GO:0004351|GO:0006536|GO:0030170	KEGG: 00250+4.1.1.15|KEGG: 00410+4.1.1.15|KEGG: 00430+4.1.1.15|KEGG: 00650+4.1.1.15|MetaCyc: PWY-4321	MGYG000000437	MAG	3341375	191	30199	59.35	65.52	0	0	0	0	14	GUT_GENOME010023	ERS554245	ERP007090	Sweden	Europe
d__Bacteria;p__Bacteroidota;c__Bacteroidia;o__Bacteroidales;f__Rikenellaceae;g__Alistipes;s__Alistipes sp000434235	Bacteroidota	Present	MGYG0000040/MGYG000004006//genome/MGYG000004006_InterProScan.tsv	MGYG000004006	MGYG000004006_00742	480	GO:0004351|GO:0006536|GO:0030170	KEGG: 00250+4.1.1.15|KEGG: 00410+4.1.1.15|KEGG: 00430+4.1.1.15|KEGG: 00650+4.1.1.15|MetaCyc: PWY-4321	MGYG000004006	MAG	2755781	13	306083	60.33	100	0.96	94.96	0	11.32	20	GUT_GENOME253356	ERS746743	ERP010700	United Kingdom	Europe
d__Bacteria;p__Bacteroidota;c__Bacteroidia;o__Bacteroidales;f__Rikenellaceae;g__Alistipes;s__Alistipes shahii	Bacteroidota	Present	MGYG0000000/MGYG000000003//genome/MGYG000000003_InterProScan.tsv	MGYG000000003	MGYG000000003_01121	625	GO:0004351|GO:0006536|GO:0030170	KEGG: 00250+4.1.1.15|KEGG: 00410+4.1.1.15|KEGG: 00430+4.1.1.15|KEGG: 00650+4.1.1.15|MetaCyc: PWY-4321	MGYG000000003	Isolate	3229518	35	158570	58.52	100	0	94.96	99.67	99.66	20	GUT_GENOME000008	ERS370070	ERP105624	United Kingdom	Europe
d__Bacteria;p__Bacteroidota;c__Bacteroidia;o__Bacteroidales;f__Rikenellaceae;g__Alistipes;s__Alistipes senegalensis	Bacteroidota	Present	MGYG0000014/MGYG000001420//genome/MGYG000001420_InterProScan.tsv	MGYG000001420	MGYG000001420_01277	625	GO:0004351|GO:0006536|GO:0030170	KEGG: 00250+4.1.1.15|KEGG: 00410+4.1.1.15|KEGG: 00430+4.1.1.15|KEGG: 00650+4.1.1.15|MetaCyc: PWY-4321	MGYG000001420	Isolate	3985129	41	244170	58.4	99.76	0.48	94.96	99.67	99.66	20	GUT_GENOME096292	SAMEA2272561	PRJNA224116	not provided	not provided
d__Bacteria;p__Bacteroidota;c__Bacteroidia;o__Bacteroidales;f__Rikenellaceae;g__Alistipes;s__Alistipes putredinis	Bacteroidota	Present	MGYG0000013/MGYG000001302.1//genome/MGYG000001302.1_InterProScan.tsv	MGYG000001302.1	MGYG000001302.1_01530	560	GO:0004351|GO:0006536|GO:0030170	KEGG: 00250+4.1.1.15|KEGG: 00410+4.1.1.15|KEGG: 00430+4.1.1.15|KEGG: 00650+4.1.1.15|MetaCyc: PWY-4321	MGYG000001302.1	Isolate	2548229	18	626692	53.28	99.52	0.96	94.96	99.67	99.69	20	GUT_GENOME095971	SAMN00000002	PRJNA224116	not provided	not provided
d__Bacteria;p__Bacteroidota;c__Bacteroidia;o__Bacteroidales;f__Rikenellaceae;g__Alistipes;s__Alistipes provencensis	Bacteroidota	Present	MGYG0000015/MGYG000001546//genome/MGYG000001546_InterProScan.tsv	MGYG000001546	MGYG000001546_02742	625	GO:0004351|GO:0006536|GO:0030170	KEGG: 00250+4.1.1.15|KEGG: 00410+4.1.1.15|KEGG: 00430+4.1.1.15|KEGG: 00650+4.1.1.15|MetaCyc: PWY-4321	MGYG000001546	Isolate	3805103	6	2964221	58.34	100	0	94.96	99.67	99.66	20	GUT_GENOME096556	SAMEA3949864	PRJNA224116	not provided	not provided
d__Bacteria;p__Bacteroidota;c__Bacteroidia;o__Bacteroidales;f__Rikenellaceae;g__Alistipes;s__Alistipes onderdonkii	Bacteroidota	Present	MGYG0000000/MGYG000000074//genome/MGYG000000074_InterProScan.tsv	MGYG000000074	MGYG000000074_02425	625	GO:0004351|GO:0006536|GO:0030170	KEGG: 00250+4.1.1.15|KEGG: 00410+4.1.1.15|KEGG: 00430+4.1.1.15|KEGG: 00650+4.1.1.15|MetaCyc: PWY-4321	MGYG000000074	Isolate	3211686	23	196597	58.21	99.28	0.48	94.96	99.67	99.66	20	GUT_GENOME000285	ERS852559	ERP012217	United Kingdom	Europe
d__Bacteria;p__Bacteroidota;c__Bacteroidia;o__Bacteroidales;f__Rikenellaceae;g__Alistipes;s__Alistipes finegoldii	Bacteroidota	Present	MGYG0000046/MGYG000004658//genome/MGYG000004658_InterProScan.tsv	MGYG000004658	MGYG000004658_02657	625	GO:0004351|GO:0006536|GO:0030170	KEGG: 00250+4.1.1.15|KEGG: 00410+4.1.1.15|KEGG: 00430+4.1.1.15|KEGG: 00650+4.1.1.15|MetaCyc: PWY-4321	MGYG000001830	MAG	3422495	19	294925	58.48	100	0	0	0	0	20	GUT_GENOME111543	ERS328922	ERP003612	Denmark	Europe
d__Bacteria;p__Bacteroidota;c__Bacteroidia;o__Bacteroidales;f__Rikenellaceae;g__Alistipes;s__Alistipes dispar	Bacteroidota	Present	MGYG0000020/MGYG000002007//genome/MGYG000002007_InterProScan.tsv	MGYG000002007	MGYG000002007_00967	471	GO:0004351|GO:0006536|GO:0030170	KEGG: 00250+4.1.1.15|KEGG: 00410+4.1.1.15|KEGG: 00430+4.1.1.15|KEGG: 00650+4.1.1.15|MetaCyc: PWY-4321	MGYG000002007	MAG	2708946	19	320430	62.01	99.52	0	0	0	0	20	GUT_GENOME121220	ERS396504	ERP004605	Spain	Europe
d__Bacteria;p__Bacteroidota;c__Bacteroidia;o__Bacteroidales;f__Rikenellaceae;g__Alistipes;s__Alistipes communis	Bacteroidota	Present	MGYG0000014/MGYG000001415//genome/MGYG000001415_InterProScan.tsv	MGYG000001415	MGYG000001415_00554	508	GO:0004351|GO:0006536|GO:0030170	KEGG: 00250+4.1.1.15|KEGG: 00410+4.1.1.15|KEGG: 00430+4.1.1.15|KEGG: 00650+4.1.1.15|MetaCyc: PWY-4321	MGYG000001415	Isolate	3134723	59	102015	58.55	99.04	0.48	94.96	99.67	99.66	20	GUT_GENOME096286	SAMEA2272762	PRJNA224116	not provided	not provided
d__Bacteria;p__Bacteroidota;c__Bacteroidia;o__Bacteroidales;f__Rikenellaceae;g__Alistipes;s__	Bacteroidota	Present	MGYG0000022/MGYG000002203//genome/MGYG000002203_InterProScan.tsv	MGYG000002203	MGYG000002203_00339	480	GO:0004351|GO:0006536|GO:0030170	KEGG: 00250+4.1.1.15|KEGG: 00410+4.1.1.15|KEGG: 00430+4.1.1.15|KEGG: 00650+4.1.1.15|MetaCyc: PWY-4321	MGYG000002203	MAG	2806770	44	110379	60.94	97.56	0.96	0	0	0	19	GUT_GENOME137680	ERS199344	ERP002061	Spain	Europe
d__Bacteria;p__Bacteroidota;c__Bacteroidia;o__Bacteroidales;f__Rikenellaceae;g__Alistipes;s__	Bacteroidota	Present	MGYG0000026/MGYG000002674//genome/MGYG000002674_InterProScan.tsv	MGYG000002674	MGYG000002674_01298	480	GO:0004351|GO:0006536|GO:0030170	KEGG: 00250+4.1.1.15|KEGG: 00410+4.1.1.15|KEGG: 00430+4.1.1.15|KEGG: 00650+4.1.1.15|MetaCyc: PWY-4321	MGYG000002674	MAG	2150198	243	12834	60.81	78.31	1.7	0	0	0	8	GUT_GENOME157833	ERS634967	ERP009131	Canada	North America
d__Bacteria;p__Bacteroidota;c__Bacteroidia;o__Bacteroidales;f__Rikenellaceae;g__Alistipes;s__	Bacteroidota	Present	MGYG0000026/MGYG000002675//genome/MGYG000002675_InterProScan.tsv	MGYG000002675	MGYG000002675_00985	471	GO:0004351|GO:0006536|GO:0030170	KEGG: 00250+4.1.1.15|KEGG: 00410+4.1.1.15|KEGG: 00430+4.1.1.15|KEGG: 00650+4.1.1.15|MetaCyc: PWY-4321	MGYG000002675	MAG	2270055	24	221939	54.79	99.52	0.98	0	0	0	19	GUT_GENOME157873	ERS634967	ERP009131	Canada	North America
d__Bacteria;p__Bacteroidota;c__Bacteroidia;o__Bacteroidales;f__Rikenellaceae;g__Alistipes;s__	Bacteroidota	Present	MGYG0000034/MGYG000003467//genome/MGYG000003467_InterProScan.tsv	MGYG000003467	MGYG000003467_00284	471	GO:0004351|GO:0006536|GO:0030170	KEGG: 00250+4.1.1.15|KEGG: 00410+4.1.1.15|KEGG: 00430+4.1.1.15|KEGG: 00650+4.1.1.15|MetaCyc: PWY-4321	MGYG000003467	MAG	1904394	542	4304	47.06	82.55	3.04	0	0	0	16	GUT_GENOME235147	SRS476047	SRP029441	Fiji	Oceania
d__Bacteria;p__Bacteroidota;c__Bacteroidia;o__Bacteroidales;f__Rikenellaceae;g__Alistipes;s__	Bacteroidota	Present	MGYG0000047/MGYG000004756//genome/MGYG000004756_InterProScan.tsv	MGYG000004756	MGYG000004756_00150	508	GO:0004351|GO:0006536|GO:0030170	KEGG: 00250+4.1.1.15|KEGG: 00410+4.1.1.15|KEGG: 00430+4.1.1.15|KEGG: 00650+4.1.1.15|MetaCyc: PWY-4321	MGYG000004756	MAG	2379647	30	193542	57.08	93.7	0	94.96	0	5.71	19	CAJMNH01	ERS5599323	ERP120667	China	Asia
d__Bacteria;p__Bacteroidota;c__Bacteroidia;o__Bacteroidales;f__Rikenellaceae;g__;s__	Bacteroidota	Present	MGYG0000041/MGYG000004172//genome/MGYG000004172_InterProScan.tsv	MGYG000004172	MGYG000004172_01447	483	GO:0004351|GO:0006536|GO:0030170	KEGG: 00250+4.1.1.15|KEGG: 00410+4.1.1.15|KEGG: 00430+4.1.1.15|KEGG: 00650+4.1.1.15|MetaCyc: PWY-4321	MGYG000004172	MAG	3050906	27	377863	57.86	98.56	0	0	0	0	20	GUT_GENOME258514	ERS746906	ERP010700	United Kingdom	Europe
d__Bacteria;p__Bacteroidota;c__Bacteroidia;o__Bacteroidales;f__P3;g__HGM05376;s__HGM05376 sp900769785	Bacteroidota	Present	MGYG0000035/MGYG000003553//genome/MGYG000003553_InterProScan.tsv	MGYG000003553	MGYG000003553_00207	470	GO:0004351|GO:0006536|GO:0030170	KEGG: 00250+4.1.1.15|KEGG: 00410+4.1.1.15|KEGG: 00430+4.1.1.15|KEGG: 00650+4.1.1.15|MetaCyc: PWY-4321	MGYG000003553	MAG	2321768	266	12145	39.32	92.99	0.66	0	0	0	19	GUT_GENOME237421	SRS476288	SRP029441	Fiji	Oceania
d__Bacteria;p__Bacteroidota;c__Bacteroidia;o__Bacteroidales;f__Muribaculaceae;g__UBA7173;s__UBA7173 sp900759895	Bacteroidota	Present	MGYG0000016/MGYG000001644//genome/MGYG000001644_InterProScan.tsv	MGYG000001644	MGYG000001644_00649	480	GO:0004351|GO:0006536|GO:0030170	KEGG: 00250+4.1.1.15|KEGG: 00410+4.1.1.15|KEGG: 00430+4.1.1.15|KEGG: 00650+4.1.1.15|MetaCyc: PWY-4321	MGYG000001644	MAG	2897018	177	26703	54.18	97.55	1.32	0	0	0	18	GUT_GENOME100343	SRS011134	SRP002163	United States	North America
d__Bacteria;p__Bacteroidota;c__Bacteroidia;o__Bacteroidales;f__Muribaculaceae;g__UBA7173;s__UBA7173 sp900552325	Bacteroidota	Present	MGYG0000008/MGYG000000851//genome/MGYG000000851_InterProScan.tsv	MGYG000000851	MGYG000000851_00087	480	GO:0004351|GO:0006536|GO:0030170	KEGG: 00250+4.1.1.15|KEGG: 00410+4.1.1.15|KEGG: 00430+4.1.1.15|KEGG: 00650+4.1.1.15|MetaCyc: PWY-4321	MGYG000000851	MAG	2227060	311	8663	55.27	88.21	2.89	0	0	0	9	GUT_GENOME037555	ERS1016010	ERP013563	China	Asia
d__Bacteria;p__Bacteroidota;c__Bacteroidia;o__Bacteroidales;f__Muribaculaceae;g__UBA7173;s__UBA7173 sp900548705	Bacteroidota	Present	MGYG0000003/MGYG000000353//genome/MGYG000000353_InterProScan.tsv	MGYG000000353	MGYG000000353_02099	480	GO:0004351|GO:0006536|GO:0030170	KEGG: 00250+4.1.1.15|KEGG: 00410+4.1.1.15|KEGG: 00430+4.1.1.15|KEGG: 00650+4.1.1.15|MetaCyc: PWY-4321	MGYG000000353	MAG	2738445	39	113097	53.49	98.05	0.19	0	0	0	19	GUT_GENOME007566	ERS554203	ERP007090	Sweden	Europe
d__Bacteria;p__Bacteroidota;c__Bacteroidia;o__Bacteroidales;f__Muribaculaceae;g__UBA7173;s__UBA7173 sp001915385	Bacteroidota	Present	MGYG0000038/MGYG000003835//genome/MGYG000003835_InterProScan.tsv	MGYG000003835	MGYG000003835_00357	480	GO:0004351|GO:0006536|GO:0030170	KEGG: 00250+4.1.1.15|KEGG: 00410+4.1.1.15|KEGG: 00430+4.1.1.15|KEGG: 00650+4.1.1.15|MetaCyc: PWY-4321	MGYG000003835	MAG	3225656	47	131578	51.04	98.81	1.7	0	0	0	20	GUT_GENOME245362	ERS1066739	ERP013933	United States	North America
d__Bacteria;p__Bacteroidota;c__Bacteroidia;o__Bacteroidales;f__Muribaculaceae;g__UBA7173;s__UBA7173 sp001701135	Bacteroidota	Present	MGYG0000019/MGYG000001937//genome/MGYG000001937_InterProScan.tsv	MGYG000001937	MGYG000001937_01706	474	GO:0004351|GO:0006536|GO:0030170	KEGG: 00250+4.1.1.15|KEGG: 00410+4.1.1.15|KEGG: 00430+4.1.1.15|KEGG: 00650+4.1.1.15|MetaCyc: PWY-4321	MGYG000001937	MAG	2244087	43	93011	54.53	97.56	0.57	0	0	0	18	GUT_GENOME116258	ERS396340	ERP004605	Denmark	Europe
d__Bacteria;p__Bacteroidota;c__Bacteroidia;o__Bacteroidales;f__Muribaculaceae;g__UBA7173;s__	Bacteroidota	Present	MGYG0000040/MGYG000004043//genome/MGYG000004043_InterProScan.tsv	MGYG000004043	MGYG000004043_01598	474	GO:0004351|GO:0006536|GO:0030170	KEGG: 00250+4.1.1.15|KEGG: 00410+4.1.1.15|KEGG: 00430+4.1.1.15|KEGG: 00650+4.1.1.15|MetaCyc: PWY-4321	MGYG000004043	MAG	2180000	48	75344	58.55	76.42	0	0	0	0	16	GUT_GENOME254659	ERS746757	ERP010700	United Kingdom	Europe
d__Bacteria;p__Bacteroidota;c__Bacteroidia;o__Bacteroidales;f__Muribaculaceae;g__UBA7173;s__	Bacteroidota	Present	MGYG0000048/MGYG000004820//genome/MGYG000004820_InterProScan.tsv	MGYG000004820	MGYG000004820_01120	480	GO:0004351|GO:0006536|GO:0030170	KEGG: 00250+4.1.1.15|KEGG: 00410+4.1.1.15|KEGG: 00430+4.1.1.15|KEGG: 00650+4.1.1.15|MetaCyc: PWY-4321	MGYG000004820	MAG	2422420	313	10296	52.7	74.12	1.72	0	0	0	8	CADFRV01	ERS4511935	ERP120667	China	Asia
d__Bacteria;p__Bacteroidota;c__Bacteroidia;o__Bacteroidales;f__Muribaculaceae;g__Paramuribaculum;s__Paramuribaculum sp900760855	Bacteroidota	Present	MGYG0000016/MGYG000001682//genome/MGYG000001682_InterProScan.tsv	MGYG000001682	MGYG000001682_00699	480	GO:0004351|GO:0006536|GO:0030170	KEGG: 00250+4.1.1.15|KEGG: 00410+4.1.1.15|KEGG: 00430+4.1.1.15|KEGG: 00650+4.1.1.15|MetaCyc: PWY-4321	MGYG000001682	MAG	2633261	49	100059	45.69	96.39	0.38	0	0	0	17	GUT_GENOME103079	SRS055982	SRP175119	United States	North America
d__Bacteria;p__Bacteroidota;c__Bacteroidia;o__Bacteroidales;f__Muribaculaceae;g__Paramuribaculum;s__Paramuribaculum sp900759915	Bacteroidota	Present	MGYG0000047/MGYG000004720//genome/MGYG000004720_InterProScan.tsv	MGYG000004720	MGYG000004720_00814	474	GO:0004351|GO:0006536|GO:0030170	KEGG: 00250+4.1.1.15|KEGG: 00410+4.1.1.15|KEGG: 00430+4.1.1.15|KEGG: 00650+4.1.1.15|MetaCyc: PWY-4321	MGYG000001667	MAG	2318849	173	19995	54.64	91.48	1.51	0	0	0	17	GUT_GENOME102109	SRS022609	SRP002163	United States	North America
d__Bacteria;p__Bacteroidota;c__Bacteroidia;o__Bacteroidales;f__Muribaculaceae;g__Muribaculum;s__Muribaculum sp002492595	Bacteroidota	Present	MGYG0000019/MGYG000001948//genome/MGYG000001948_InterProScan.tsv	MGYG000001948	MGYG000001948_00719	480	GO:0004351|GO:0006536|GO:0030170	KEGG: 00250+4.1.1.15|KEGG: 00410+4.1.1.15|KEGG: 00430+4.1.1.15|KEGG: 00650+4.1.1.15|MetaCyc: PWY-4321	MGYG000001948	MAG	2811075	55	102819	49.91	99.08	0	0	61.64	11.04	20	GUT_GENOME116897	ERS396361	ERP004605	Denmark	Europe
d__Bacteria;p__Bacteroidota;c__Bacteroidia;o__Bacteroidales;f__Muribaculaceae;g__Muribaculum;s__Muribaculum sp002358615	Bacteroidota	Present	MGYG0000000/MGYG000000056//genome/MGYG000000056_InterProScan.tsv	MGYG000000056	MGYG000000056_02154	480	GO:0004351|GO:0006536|GO:0030170	KEGG: 00250+4.1.1.15|KEGG: 00410+4.1.1.15|KEGG: 00430+4.1.1.15|KEGG: 00650+4.1.1.15|MetaCyc: PWY-4321	MGYG000000056	Isolate	3324937	81	106893	47.72	99.43	0.75	91.6	99.67	99.42	20	GUT_GENOME000225	ERS2046318	ERP105624	United Kingdom	Europe
d__Bacteria;p__Bacteroidota;c__Bacteroidia;o__Bacteroidales;f__Muribaculaceae;g__HGM05232;s__HGM05232 sp900759955	Bacteroidota	Present	MGYG0000032/MGYG000003204//genome/MGYG000003204_InterProScan.tsv	MGYG000003204	MGYG000003204_01985	475	GO:0004351|GO:0006536|GO:0030170	KEGG: 00250+4.1.1.15|KEGG: 00410+4.1.1.15|KEGG: 00430+4.1.1.15|KEGG: 00650+4.1.1.15|MetaCyc: PWY-4321	MGYG000003204	MAG	2758848	369	10054	39.64	91.86	0.57	0	0	0	19	GUT_GENOME213124	SRS011405	SRP002163	United States	North America
d__Bacteria;p__Bacteroidota;c__Bacteroidia;o__Bacteroidales;f__Muribaculaceae;g__Duncaniella;s__Duncaniella sp900549445	Bacteroidota	Present	MGYG0000016/MGYG000001640//genome/MGYG000001640_InterProScan.tsv	MGYG000001640	MGYG000001640_02040	480	GO:0004351|GO:0006536|GO:0030170	KEGG: 00250+4.1.1.15|KEGG: 00410+4.1.1.15|KEGG: 00430+4.1.1.15|KEGG: 00650+4.1.1.15|MetaCyc: PWY-4321	MGYG000001640	MAG	2860567	205	19021	53.28	97.68	1.13	0	0	10.7	15	GUT_GENOME100290	SRS011061	SRP175119	United States	North America
d__Bacteria;p__Bacteroidota;c__Bacteroidia;o__Bacteroidales;f__Muribaculaceae;g__CAG-873;s__CAG-873 sp900759845	Bacteroidota	Present	MGYG0000032/MGYG000003200//genome/MGYG000003200_InterProScan.tsv	MGYG000003200	MGYG000003200_01425	474	GO:0004351|GO:0006536|GO:0030170	KEGG: 00250+4.1.1.15|KEGG: 00410+4.1.1.15|KEGG: 00430+4.1.1.15|KEGG: 00650+4.1.1.15|MetaCyc: PWY-4321	MGYG000003200	MAG	2708478	558	6351	52.94	72.49	1.54	0	22.96	0	13	GUT_GENOME212972	SRS011061	SRP175119	United States	North America
d__Bacteria;p__Bacteroidota;c__Bacteroidia;o__Bacteroidales;f__Muribaculaceae;g__CAG-873;s__CAG-873 sp900554715	Bacteroidota	Present	MGYG0000044/MGYG000004483//genome/MGYG000004483_InterProScan.tsv	MGYG000004483	MGYG000004483_01445	474	GO:0004351|GO:0006536|GO:0030170	KEGG: 00250+4.1.1.15|KEGG: 00410+4.1.1.15|KEGG: 00430+4.1.1.15|KEGG: 00650+4.1.1.15|MetaCyc: PWY-4321	MGYG000004483	MAG	2849207	111	35649	53.05	97.74	0.38	0	0	0	20	GUT_GENOME277090	ERS972270	ERP012929	Israel	Asia
d__Bacteria;p__Bacteroidota;c__Bacteroidia;o__Bacteroidales;f__Muribaculaceae;g__CAG-873;s__CAG-873 sp900550395	Bacteroidota	Present	MGYG0000046/MGYG000004688//genome/MGYG000004688_InterProScan.tsv	MGYG000004688	MGYG000004688_00693	480	GO:0004351|GO:0006536|GO:0030170	KEGG: 00250+4.1.1.15|KEGG: 00410+4.1.1.15|KEGG: 00430+4.1.1.15|KEGG: 00650+4.1.1.15|MetaCyc: PWY-4321	MGYG000003102	MAG	2431801	69	52906	57.2	87.17	1.58	0	0	11.45	17	GUT_GENOME206574	SRS1996016	SRP100518	Spain	Europe
d__Bacteria;p__Bacteroidota;c__Bacteroidia;o__Bacteroidales;f__Muribaculaceae;g__CAG-873;s__CAG-873 sp900548975	Bacteroidota	Present	MGYG0000019/MGYG000001951//genome/MGYG000001951_InterProScan.tsv	MGYG000001951	MGYG000001951_00015	480	GO:0004351|GO:0006536|GO:0030170	KEGG: 00250+4.1.1.15|KEGG: 00410+4.1.1.15|KEGG: 00430+4.1.1.15|KEGG: 00650+4.1.1.15|MetaCyc: PWY-4321	MGYG000001951	MAG	2929441	51	94091	54.82	87.48	0.38	0	0	0	19	GUT_GENOME117139	ERS396369	ERP004605	Denmark	Europe
d__Bacteria;p__Bacteroidota;c__Bacteroidia;o__Bacteroidales;f__Muribaculaceae;g__CAG-873;s__CAG-873 sp009775195	Bacteroidota	Present	MGYG0000027/MGYG000002721//genome/MGYG000002721_InterProScan.tsv	MGYG000002721	MGYG000002721_00826	474	GO:0004351|GO:0006536|GO:0030170	KEGG: 00250+4.1.1.15|KEGG: 00410+4.1.1.15|KEGG: 00430+4.1.1.15|KEGG: 00650+4.1.1.15|MetaCyc: PWY-4321	MGYG000002721	MAG	3174810	47	80333	52.62	97.92	0.38	0	0	0	18	GUT_GENOME159493	ERS634913	ERP009131	Canada	North America
d__Bacteria;p__Bacteroidota;c__Bacteroidia;o__Bacteroidales;f__Muribaculaceae;g__CAG-873;s__	Bacteroidota	Present	MGYG0000042/MGYG000004213//genome/MGYG000004213_InterProScan.tsv	MGYG000004213	MGYG000004213_00108	474	GO:0004351|GO:0006536|GO:0030170	KEGG: 00250+4.1.1.15|KEGG: 00410+4.1.1.15|KEGG: 00430+4.1.1.15|KEGG: 00650+4.1.1.15|MetaCyc: PWY-4321	MGYG000004213	MAG	2847158	70	55718	53	96.67	0.09	0	0	0	17	GUT_GENOME259797	ERS746914	ERP010700	United Kingdom	Europe
d__Bacteria;p__Bacteroidota;c__Bacteroidia;o__Bacteroidales;f__Muribaculaceae;g__CAG-873;s__	Bacteroidota	Present	MGYG0000046/MGYG000004655//genome/MGYG000004655_InterProScan.tsv	MGYG000004655	MGYG000004655_01534	480	GO:0004351|GO:0006536|GO:0030170	KEGG: 00250+4.1.1.15|KEGG: 00410+4.1.1.15|KEGG: 00430+4.1.1.15|KEGG: 00650+4.1.1.15|MetaCyc: PWY-4321	MGYG000004441	MAG	2345796	84	41023	53.17	78.68	0.19	0	0	0	16	GUT_GENOME274864	ERS972147	ERP012929	Israel	Asia
d__Bacteria;p__Bacteroidota;c__Bacteroidia;o__Bacteroidales;f__Muribaculaceae;g__CAG-485;s__	Bacteroidota	Present	MGYG0000016/MGYG000001643//genome/MGYG000001643_InterProScan.tsv	MGYG000001643	MGYG000001643_01183	474	GO:0004351|GO:0006536|GO:0030170	KEGG: 00250+4.1.1.15|KEGG: 00410+4.1.1.15|KEGG: 00430+4.1.1.15|KEGG: 00650+4.1.1.15|MetaCyc: PWY-4321	MGYG000001643	MAG	4013444	207	32267	48.51	96.4	1.21	0	0	14.39	18	GUT_GENOME100339	SRS011134	SRP002163	United States	North America
d__Bacteria;p__Bacteroidota;c__Bacteroidia;o__Bacteroidales;f__Muribaculaceae;g__CAG-1031;s__CAG-1031 sp000431215	Bacteroidota	Present	MGYG0000009/MGYG000000941//genome/MGYG000000941_InterProScan.tsv	MGYG000000941	MGYG000000941_00282	480	GO:0004351|GO:0006536|GO:0030170	KEGG: 00250+4.1.1.15|KEGG: 00410+4.1.1.15|KEGG: 00430+4.1.1.15|KEGG: 00650+4.1.1.15|MetaCyc: PWY-4321	MGYG000000941	MAG	2489616	58	77291	54.07	98.49	0	0	0	0	20	GUT_GENOME049084	ERS1647308	ERP019674	Germany	Europe
d__Bacteria;p__Bacteroidota;c__Bacteroidia;o__Bacteroidales;f__Muribaculaceae;g__Amulumruptor;s__Amulumruptor sp900539915	Bacteroidota	Present	MGYG0000031/MGYG000003177//genome/MGYG000003177_InterProScan.tsv	MGYG000003177	MGYG000003177_00401	283	GO:0004351|GO:0006536|GO:0030170	KEGG: 00250+4.1.1.15|KEGG: 00410+4.1.1.15|KEGG: 00430+4.1.1.15|KEGG: 00650+4.1.1.15|MetaCyc: PWY-4321	MGYG000003177	MAG	2162791	70	45417	52.51	99.43	0.44	0	23.03	0	19	GUT_GENOME210710	SRS1905880	SRP096283	United States	North America
d__Bacteria;p__Bacteroidota;c__Bacteroidia;o__Bacteroidales;f__Muribaculaceae;g__Amulumruptor;s__Amulumruptor sp001689515	Bacteroidota	Present	MGYG0000021/MGYG000002157//genome/MGYG000002157_InterProScan.tsv	MGYG000002157	MGYG000002157_00357	278	GO:0004351|GO:0006536|GO:0030170	KEGG: 00250+4.1.1.15|KEGG: 00410+4.1.1.15|KEGG: 00430+4.1.1.15|KEGG: 00650+4.1.1.15|MetaCyc: PWY-4321	MGYG000002157	MAG	2499032	76	49653	51.55	97.74	0.44	0	0	0	20	GUT_GENOME132077	NA	NA	Germany	Europe
d__Bacteria;p__Bacteroidota;c__Bacteroidia;o__Bacteroidales;f__Muribaculaceae;g__Amulumruptor;s__Amulumruptor caecigallinarius	Bacteroidota	Present	MGYG0000017/MGYG000001795//genome/MGYG000001795_InterProScan.tsv	MGYG000001795	MGYG000001795_01614	278	GO:0004351|GO:0006536|GO:0030170	KEGG: 00250+4.1.1.15|KEGG: 00410+4.1.1.15|KEGG: 00430+4.1.1.15|KEGG: 00650+4.1.1.15|MetaCyc: PWY-4321	MGYG000001795	MAG	2604985	32	165259	51.31	98.68	0.13	0	0	99.45	19	GUT_GENOME109880	ERS328858	ERP003612	Denmark	Europe
d__Bacteria;p__Bacteroidota;c__Bacteroidia;o__Bacteroidales;f__Marinifilaceae;g__Odoribacter;s__Odoribacter splanchnicus	Bacteroidota	Present	MGYG0000002/MGYG000000254//genome/MGYG000000254_InterProScan.tsv	MGYG000000254	MGYG000000254_00465	465	GO:0004351|GO:0006536|GO:0030170	KEGG: 00250+4.1.1.15|KEGG: 00410+4.1.1.15|KEGG: 00430+4.1.1.15|KEGG: 00650+4.1.1.15|MetaCyc: PWY-4321	MGYG000000254	Isolate	4496971	49	214854	43.61	99.46	0	0	99.67	99.52	20	GUT_GENOME001635	SAMN09736412	PRJNA482748	China	Asia
d__Bacteria;p__Bacteroidota;c__Bacteroidia;o__Bacteroidales;f__Marinifilaceae;g__Odoribacter;s__Odoribacter sp900548135	Bacteroidota	Present	MGYG0000003/MGYG000000343//genome/MGYG000000343_InterProScan.tsv	MGYG000000343	MGYG000000343_00140	466	GO:0004351|GO:0006536|GO:0030170	KEGG: 00250+4.1.1.15|KEGG: 00410+4.1.1.15|KEGG: 00430+4.1.1.15|KEGG: 00650+4.1.1.15|MetaCyc: PWY-4321	MGYG000000343	MAG	3841231	81	118530	41.08	97.99	0	0	0	0	19	GUT_GENOME007443	ERS554201	ERP007090	Sweden	Europe
d__Bacteria;p__Bacteroidota;c__Bacteroidia;o__Bacteroidales;f__Marinifilaceae;g__Odoribacter;s__Odoribacter sp900544025	Bacteroidota	Present	MGYG0000003/MGYG000000322//genome/MGYG000000322_InterProScan.tsv	MGYG000000322	MGYG000000322_00470	466	GO:0004351|GO:0006536|GO:0030170	KEGG: 00250+4.1.1.15|KEGG: 00410+4.1.1.15|KEGG: 00430+4.1.1.15|KEGG: 00650+4.1.1.15|MetaCyc: PWY-4321	MGYG000000322	MAG	3470887	157	35657	44.48	96.29	0.27	0	0	0	20	GUT_GENOME005654	ERS473294	ERP005989	Sweden	Europe
d__Bacteria;p__Bacteroidota;c__Bacteroidia;o__Bacteroidales;f__Marinifilaceae;g__Odoribacter;s__Odoribacter sp900541415	Bacteroidota	Present	MGYG0000039/MGYG000003908//genome/MGYG000003908_InterProScan.tsv	MGYG000003908	MGYG000003908_00358	466	GO:0004351|GO:0006536|GO:0030170	KEGG: 00250+4.1.1.15|KEGG: 00410+4.1.1.15|KEGG: 00430+4.1.1.15|KEGG: 00650+4.1.1.15|MetaCyc: PWY-4321	MGYG000003908	MAG	3732484	64	146091	44.79	98.66	0.02	0	0	99.52	20	GUT_GENOME249268	SRS1846861	SRP094805	China	Asia
d__Bacteria;p__Bacteroidota;c__Bacteroidia;o__Bacteroidales;f__Marinifilaceae;g__Odoribacter;s__Odoribacter massiliensis	Bacteroidota	Present	MGYG0000015/MGYG000001551//genome/MGYG000001551_InterProScan.tsv	MGYG000001551	MGYG000001551_01746	466	GO:0004351|GO:0006536|GO:0030170	KEGG: 00250+4.1.1.15|KEGG: 00410+4.1.1.15|KEGG: 00430+4.1.1.15|KEGG: 00650+4.1.1.15|MetaCyc: PWY-4321	MGYG000001551	Isolate	4400991	14	2499257	43	99.89	0	0	99.67	99.59	20	GUT_GENOME096562	SAMEA4043117	PRJNA224116	not provided	not provided
d__Bacteria;p__Bacteroidota;c__Bacteroidia;o__Bacteroidales;f__Marinifilaceae;g__Odoribacter;s__Odoribacter laneus	Bacteroidota	Present	MGYG0000013/MGYG000001399//genome/MGYG000001399_InterProScan.tsv	MGYG000001399	MGYG000001399_00289	466	GO:0004351|GO:0006536|GO:0030170	KEGG: 00250+4.1.1.15|KEGG: 00410+4.1.1.15|KEGG: 00430+4.1.1.15|KEGG: 00650+4.1.1.15|MetaCyc: PWY-4321	MGYG000001399	Isolate	3753471	42	190589	40.55	100	0	73.11	99.67	99.59	20	GUT_GENOME096256	SAMN02463867	PRJNA224116	not provided	Asia
d__Bacteria;p__Bacteroidota;c__Bacteroidia;o__Bacteroidales;f__Marinifilaceae;g__Odoribacter;s__	Bacteroidota	Present	MGYG0000030/MGYG000003076//genome/MGYG000003076_InterProScan.tsv	MGYG000003076	MGYG000003076_02116	467	GO:0004351|GO:0006536|GO:0030170	KEGG: 00250+4.1.1.15|KEGG: 00410+4.1.1.15|KEGG: 00430+4.1.1.15|KEGG: 00650+4.1.1.15|MetaCyc: PWY-4321	MGYG000003076	MAG	2833891	710	4310	45.78	66.16	2.44	0	23.22	0	12	GUT_GENOME201325	SRS1996016	SRP100518	Spain	Europe
d__Bacteria;p__Bacteroidota;c__Bacteroidia;o__Bacteroidales;f__Marinifilaceae;g__Odoribacter;s__	Bacteroidota	Present	MGYG0000046/MGYG000004650//genome/MGYG000004650_InterProScan.tsv	MGYG000004650	MGYG000004650_00186	467	GO:0004351|GO:0006536|GO:0030170	KEGG: 00250+4.1.1.15|KEGG: 00410+4.1.1.15|KEGG: 00430+4.1.1.15|KEGG: 00650+4.1.1.15|MetaCyc: PWY-4321	MGYG000000983	MAG	2739476	291	14080	40.06	79.51	2.15	0	0	10.87	16	GUT_GENOME059449	ERS473123	ERP005989	Denmark	Europe
d__Bacteria;p__Bacteroidota;c__Bacteroidia;o__Bacteroidales;f__Marinifilaceae;g__Odoribacter;s__	Bacteroidota	Present	MGYG0000047/MGYG000004711//genome/MGYG000004711_InterProScan.tsv	MGYG000004711	MGYG000004711_01257	466	GO:0004351|GO:0006536|GO:0030170	KEGG: 00250+4.1.1.15|KEGG: 00410+4.1.1.15|KEGG: 00430+4.1.1.15|KEGG: 00650+4.1.1.15|MetaCyc: PWY-4321	MGYG000004711	MAG	3563826	167	48203	45.03	98.39	1.08	0	52.38	0	20	CAJMSX01	ERS5599395	ERP120667	Spain	Europe
d__Bacteria;p__Bacteroidota;c__Bacteroidia;o__Bacteroidales;f__Marinifilaceae;g__Odoribacter;s__	Bacteroidota	Present	MGYG0000048/MGYG000004822//genome/MGYG000004822_InterProScan.tsv	MGYG000004822	MGYG000004822_01992	465	GO:0004351|GO:0006536|GO:0030170	KEGG: 00250+4.1.1.15|KEGG: 00410+4.1.1.15|KEGG: 00430+4.1.1.15|KEGG: 00650+4.1.1.15|MetaCyc: PWY-4321	MGYG000004822	MAG	3489319	459	10138	42.07	93.66	1.34	0	0	0	19	CAJMQA01	ERS5599403	ERP120667	China	Asia
d__Bacteria;p__Bacteroidota;c__Bacteroidia;o__Bacteroidales;f__Marinifilaceae;g__Gabonibacter;s__Gabonibacter sp900543425	Bacteroidota	Present	MGYG0000016/MGYG000001608//genome/MGYG000001608_InterProScan.tsv	MGYG000001608	MGYG000001608_00682	465	GO:0004351|GO:0006536|GO:0030170	KEGG: 00250+4.1.1.15|KEGG: 00410+4.1.1.15|KEGG: 00430+4.1.1.15|KEGG: 00650+4.1.1.15|MetaCyc: PWY-4321	MGYG000001608	MAG	3329116	35	175618	41	99.46	0.18	0	0	0	20	GUT_GENOME098154	ERS1343342	ERP017091	China	Asia
d__Bacteria;p__Bacteroidota;c__Bacteroidia;o__Bacteroidales;f__Marinifilaceae;g__Gabonibacter;s__Gabonibacter massiliensis	Bacteroidota	Present	MGYG0000015/MGYG000001529//genome/MGYG000001529_InterProScan.tsv	MGYG000001529	MGYG000001529_01623	466	GO:0004351|GO:0006536|GO:0030170	KEGG: 00250+4.1.1.15|KEGG: 00410+4.1.1.15|KEGG: 00430+4.1.1.15|KEGG: 00650+4.1.1.15|MetaCyc: PWY-4321	MGYG000001529	Isolate	3396579	8	980939	42.09	99.46	0	0	99.67	96.44	20	GUT_GENOME096536	SAMEA3674818	PRJNA224116	not provided	not provided
d__Bacteria;p__Bacteroidota;c__Bacteroidia;o__Bacteroidales;f__Marinifilaceae;g__Butyricimonas;s__Butyricimonas virosa	Bacteroidota	Present	MGYG0000002/MGYG000000203//genome/MGYG000000203_InterProScan.tsv	MGYG000000203	MGYG000000203_02447	465	GO:0004351|GO:0006536|GO:0030170	KEGG: 00250+4.1.1.15|KEGG: 00410+4.1.1.15|KEGG: 00430+4.1.1.15|KEGG: 00650+4.1.1.15|MetaCyc: PWY-4321	MGYG000000203	Isolate	4537346	100	133498	42.32	99.46	0	92.44	99.67	94.6	20	GUT_GENOME001189	SAMN09734615	PRJNA482748	China	Asia
d__Bacteria;p__Bacteroidota;c__Bacteroidia;o__Bacteroidales;f__Marinifilaceae;g__Butyricimonas;s__Butyricimonas synergistica	Bacteroidota	Present	MGYG0000015/MGYG000001552//genome/MGYG000001552_InterProScan.tsv	MGYG000001552	MGYG000001552_04051	465	GO:0004351|GO:0006536|GO:0030170	KEGG: 00250+4.1.1.15|KEGG: 00410+4.1.1.15|KEGG: 00430+4.1.1.15|KEGG: 00650+4.1.1.15|MetaCyc: PWY-4321	MGYG000001552	Isolate	4964733	12	1227698	44.64	100	0	72.27	99.67	99.45	20	GUT_GENOME096563	SAMEA4043116	PRJNA224116	not provided	not provided
d__Bacteria;p__Bacteroidota;c__Bacteroidia;o__Bacteroidales;f__Marinifilaceae;g__Butyricimonas;s__Butyricimonas sp900761485	Bacteroidota	Present	MGYG0000032/MGYG000003240//genome/MGYG000003240_InterProScan.tsv	MGYG000003240	MGYG000003240_00649	465	GO:0004351|GO:0006536|GO:0030170	KEGG: 00250+4.1.1.15|KEGG: 00410+4.1.1.15|KEGG: 00430+4.1.1.15|KEGG: 00650+4.1.1.15|MetaCyc: PWY-4321	MGYG000003240	MAG	3833164	251	23382	40.92	95.68	0	73.11	76.19	0	20	GUT_GENOME216940	SRS075878	SRP002163	United States	North America
d__Bacteria;p__Bacteroidota;c__Bacteroidia;o__Bacteroidales;f__Marinifilaceae;g__Butyricimonas;s__Butyricimonas sp900759925	Bacteroidota	Present	MGYG0000032/MGYG000003203//genome/MGYG000003203_InterProScan.tsv	MGYG000003203	MGYG000003203_00481	465	GO:0004351|GO:0006536|GO:0030170	KEGG: 00250+4.1.1.15|KEGG: 00410+4.1.1.15|KEGG: 00430+4.1.1.15|KEGG: 00650+4.1.1.15|MetaCyc: PWY-4321	MGYG000003203	MAG	5334161	553	14711	44.5	96.51	0.54	0	0	0	20	GUT_GENOME213063	SRS011271	SRP002163	United States	North America
d__Bacteria;p__Bacteroidota;c__Bacteroidia;o__Bacteroidales;f__Marinifilaceae;g__Butyricimonas;s__Butyricimonas sp900184685	Bacteroidota	Present	MGYG0000048/MGYG000004878//genome/MGYG000004878_InterProScan.tsv	MGYG000004878	MGYG000004878_02118	465	GO:0004351|GO:0006536|GO:0030170	KEGG: 00250+4.1.1.15|KEGG: 00410+4.1.1.15|KEGG: 00430+4.1.1.15|KEGG: 00650+4.1.1.15|MetaCyc: PWY-4321	MGYG000002644	MAG	4364814	207	33901	44.65	82.53	2.24	92.44	0	13.68	18	GUT_GENOME156886	ERS475376	ERP005860	China	Asia
d__Bacteria;p__Bacteroidota;c__Bacteroidia;o__Bacteroidales;f__Marinifilaceae;g__Butyricimonas;s__Butyricimonas sp003479425	Bacteroidota	Present	MGYG0000001/MGYG000000168//genome/MGYG000000168_InterProScan.tsv	MGYG000000168	MGYG000000168_03889	465	GO:0004351|GO:0006536|GO:0030170	KEGG: 00250+4.1.1.15|KEGG: 00410+4.1.1.15|KEGG: 00430+4.1.1.15|KEGG: 00650+4.1.1.15|MetaCyc: PWY-4321	MGYG000000168	Isolate	5206610	56	397544	43.74	99.46	1.61	72.27	99.67	99.42	20	GUT_GENOME000872	SAMN09734299	PRJNA482748	China	Asia
d__Bacteria;p__Bacteroidota;c__Bacteroidia;o__Bacteroidales;f__Marinifilaceae;g__Butyricimonas;s__Butyricimonas paravirosa	Bacteroidota	Present	MGYG0000001/MGYG000000183//genome/MGYG000000183_InterProScan.tsv	MGYG000000183	MGYG000000183_03386	465	GO:0004351|GO:0006536|GO:0030170	KEGG: 00250+4.1.1.15|KEGG: 00410+4.1.1.15|KEGG: 00430+4.1.1.15|KEGG: 00650+4.1.1.15|MetaCyc: PWY-4321	MGYG000000183	Isolate	5449115	82	213880	42.89	99.46	0	89.08	86.69	99.42	20	GUT_GENOME001003	SAMN09734429	PRJNA482748	China	Asia
d__Bacteria;p__Bacteroidota;c__Bacteroidia;o__Bacteroidales;f__Marinifilaceae;g__Butyricimonas;s__Butyricimonas faecalis	Bacteroidota	Present	MGYG0000016/MGYG000001655//genome/MGYG000001655_InterProScan.tsv	MGYG000001655	MGYG000001655_02217	465	GO:0004351|GO:0006536|GO:0030170	KEGG: 00250+4.1.1.15|KEGG: 00410+4.1.1.15|KEGG: 00430+4.1.1.15|KEGG: 00650+4.1.1.15|MetaCyc: PWY-4321	MGYG000001655	MAG	4030245	85	69557	42.55	97.85	0.05	0	0	0	19	GUT_GENOME101082	SRS015663	SRP002163	United States	North America
d__Bacteria;p__Bacteroidota;c__Bacteroidia;o__Bacteroidales;f__F082;g__F082;s__F082 sp002633315	Bacteroidota	Present	MGYG0000045/MGYG000004573//genome/MGYG000004573_InterProScan.tsv	MGYG000004573	MGYG000004573_01077	490	GO:0004351|GO:0006536|GO:0030170	KEGG: 00250+4.1.1.15|KEGG: 00410+4.1.1.15|KEGG: 00430+4.1.1.15|KEGG: 00650+4.1.1.15|MetaCyc: PWY-4321	MGYG000004573	MAG	2473880	50	70513	38.07	97.04	0	0	61.64	0	20	GUT_GENOME283366	ERS436741	ERP005534	France	Europe
d__Bacteria;p__Bacteroidota;c__Bacteroidia;o__Bacteroidales;f__Coprobacteraceae;g__Coprobacter;s__Coprobacter sp900545915	Bacteroidota	Present	MGYG0000032/MGYG000003282//genome/MGYG000003282_InterProScan.tsv	MGYG000003282	MGYG000003282_00913	801	GO:0004351|GO:0006536|GO:0030170	KEGG: 00250+4.1.1.15|KEGG: 00410+4.1.1.15|KEGG: 00430+4.1.1.15|KEGG: 00650+4.1.1.15|MetaCyc: PWY-4321	MGYG000003282	MAG	3080391	43	183075	38.23	93.58	0.38	0	0	0	19	GUT_GENOME219276	SRS144506	SRP002163	United States	North America
d__Bacteria;p__Bacteroidota;c__Bacteroidia;o__Bacteroidales;f__Coprobacteraceae;g__Coprobacter;s__Coprobacter secundus	Bacteroidota	Present	MGYG0000015/MGYG000001512//genome/MGYG000001512_InterProScan.tsv	MGYG000001512	MGYG000001512_01864	502	GO:0004351|GO:0006536|GO:0030170	KEGG: 00250+4.1.1.15|KEGG: 00410+4.1.1.15|KEGG: 00430+4.1.1.15|KEGG: 00650+4.1.1.15|MetaCyc: PWY-4321	MGYG000001512	Isolate	4253015	66	159459	37.88	99.5	0	0	99.67	99.45	20	GUT_GENOME096511	SAMEA3529273	PRJNA224116	not provided	not provided
d__Bacteria;p__Bacteroidota;c__Bacteroidia;o__Bacteroidales;f__Coprobacteraceae;g__Coprobacter;s__Coprobacter fastidiosus	Bacteroidota	Present	MGYG0000013/MGYG000001391//genome/MGYG000001391_InterProScan.tsv	MGYG000001391	MGYG000001391_02634	801	GO:0004351|GO:0006536|GO:0030170	KEGG: 00250+4.1.1.15|KEGG: 00410+4.1.1.15|KEGG: 00430+4.1.1.15|KEGG: 00650+4.1.1.15|MetaCyc: PWY-4321	MGYG000001391	Isolate	3843461	89	108758	39.68	99.62	0	0	99.67	99.45	20	GUT_GENOME096240	SAMN02463805	PRJNA224116	not provided	not provided
d__Bacteria;p__Bacteroidota;c__Bacteroidia;o__Bacteroidales;f__Barnesiellaceae;g__Barnesiella;s__Barnesiella sp900538555	Bacteroidota	Present	MGYG0000030/MGYG000003099//genome/MGYG000003099_InterProScan.tsv	MGYG000003099	MGYG000003099_00529	477	GO:0004351|GO:0006536|GO:0030170	KEGG: 00250+4.1.1.15|KEGG: 00410+4.1.1.15|KEGG: 00430+4.1.1.15|KEGG: 00650+4.1.1.15|MetaCyc: PWY-4321	MGYG000003099	MAG	3270064	25	185200	48.76	99.62	0	0	90.87	0	20	GUT_GENOME206071	SRS1996016	SRP100518	Spain	Europe
d__Bacteria;p__Bacteroidota;c__Bacteroidia;o__Bacteroidales;f__Barnesiellaceae;g__Barnesiella;s__Barnesiella sp003150885	Bacteroidota	Present	MGYG0000001/MGYG000000117//genome/MGYG000000117_InterProScan.tsv	MGYG000000117	MGYG000000117_02164	801	GO:0004351|GO:0006536|GO:0030170	KEGG: 00250+4.1.1.15|KEGG: 00410+4.1.1.15|KEGG: 00430+4.1.1.15|KEGG: 00650+4.1.1.15|MetaCyc: PWY-4321	MGYG000000117	Isolate	3354558	27	347153	40.25	99.62	0.13	0	99.67	99.52	20	GUT_GENOME000578	ERS2046566	ERP105624	Canada	North America
d__Bacteria;p__Bacteroidota;c__Bacteroidia;o__Bacteroidales;f__Barnesiellaceae;g__Barnesiella;s__Barnesiella sp002159975	Bacteroidota	Present	MGYG0000016/MGYG000001604//genome/MGYG000001604_InterProScan.tsv	MGYG000001604	MGYG000001604_02003	801	GO:0004351|GO:0006536|GO:0030170	KEGG: 00250+4.1.1.15|KEGG: 00410+4.1.1.15|KEGG: 00430+4.1.1.15|KEGG: 00650+4.1.1.15|MetaCyc: PWY-4321	MGYG000001604	MAG	2665014	34	125617	54.42	98.47	0	0	21.07	0	19	GUT_GENOME097987	ERS1343383	ERP017091	China	Asia
d__Bacteria;p__Bacteroidota;c__Bacteroidia;o__Bacteroidales;f__Barnesiellaceae;g__Barnesiella;s__Barnesiella intestinihominis	Bacteroidota	Present	MGYG0000001/MGYG000000144//genome/MGYG000000144_InterProScan.tsv	MGYG000000144	MGYG000000144_00728	801	GO:0004351|GO:0006536|GO:0030170	KEGG: 00250+4.1.1.15|KEGG: 00410+4.1.1.15|KEGG: 00430+4.1.1.15|KEGG: 00650+4.1.1.15|MetaCyc: PWY-4321	MGYG000000144	Isolate	3314966	10	541237	43.61	99.62	0	0	99.67	90.53	20	GUT_GENOME000682	ERS2046392	ERP105624	United Kingdom	Europe
d__Bacteria;p__Bacteroidota;c__Bacteroidia;o__Bacteroidales;f__Bacteroidaceae;g__Phocaeicola;s__Phocaeicola sp902388365	Bacteroidota	Present	MGYG0000025/MGYG000002560//genome/MGYG000002560_InterProScan.tsv	MGYG000002560	MGYG000002560_03720	492	GO:0004351|GO:0006536|GO:0030170	KEGG: 00250+4.1.1.15|KEGG: 00410+4.1.1.15|KEGG: 00430+4.1.1.15|KEGG: 00650+4.1.1.15|MetaCyc: PWY-4321	MGYG000002560	MAG	5390440	68	143871	43.04	97.96	0.37	0	21.2	0	20	GUT_GENOME149380	NA	NA	China	Asia
d__Bacteria;p__Bacteroidota;c__Bacteroidia;o__Bacteroidales;f__Bacteroidaceae;g__Phocaeicola;s__Phocaeicola sp900552645	Bacteroidota	Present	MGYG0000009/MGYG000000923//genome/MGYG000000923_InterProScan.tsv	MGYG000000923	MGYG000000923_00524	480	GO:0004351|GO:0006536|GO:0030170	KEGG: 00250+4.1.1.15|KEGG: 00410+4.1.1.15|KEGG: 00430+4.1.1.15|KEGG: 00650+4.1.1.15|MetaCyc: PWY-4321	MGYG000000923	MAG	2732014	23	212253	36.35	72.41	0	94.96	0	9.2	12	GUT_GENOME046227	ERS1343373	ERP017091	China	Asia
d__Bacteria;p__Bacteroidota;c__Bacteroidia;o__Bacteroidales;f__Bacteroidaceae;g__Phocaeicola;s__Phocaeicola sp002493165	Bacteroidota	Present	MGYG0000021/MGYG000002171//genome/MGYG000002171_InterProScan.tsv	MGYG000002171	MGYG000002171_03087	492	GO:0004351|GO:0006536|GO:0030170	KEGG: 00250+4.1.1.15|KEGG: 00410+4.1.1.15|KEGG: 00430+4.1.1.15|KEGG: 00650+4.1.1.15|MetaCyc: PWY-4321	MGYG000002171	MAG	3793747	157	37026	43.02	92.66	2.04	94.96	0	7.25	17	GUT_GENOME133541	ERS199123	ERP002061	Denmark	Europe
d__Bacteria;p__Bacteroidota;c__Bacteroidia;o__Bacteroidales;f__Bacteroidaceae;g__Phocaeicola;s__Phocaeicola sartorii	Bacteroidota	Present	MGYG0000047/MGYG000004797//genome/MGYG000004797_InterProScan.tsv	MGYG000004797	MGYG000004797_00715	492	GO:0004351|GO:0006536|GO:0030170	KEGG: 00250+4.1.1.15|KEGG: 00410+4.1.1.15|KEGG: 00430+4.1.1.15|KEGG: 00650+4.1.1.15|MetaCyc: PWY-4321	MGYG000001670	MAG	4635405	96	91395	43.74	79.31	1.72	0	0	0	17	GUT_GENOME102353	SRS024388	SRP002395	United States	North America
d__Bacteria;p__Bacteroidota;c__Bacteroidia;o__Bacteroidales;f__Bacteroidaceae;g__Phocaeicola;s__Phocaeicola massiliensis	Bacteroidota	Present	MGYG0000002/MGYG000000243//genome/MGYG000000243_InterProScan.tsv	MGYG000000243	MGYG000000243_00988	492	GO:0004351|GO:0006536|GO:0030170	KEGG: 00250+4.1.1.15|KEGG: 00410+4.1.1.15|KEGG: 00430+4.1.1.15|KEGG: 00650+4.1.1.15|MetaCyc: PWY-4321	MGYG000000243	Isolate	3947824	80	136522	42.1	99.26	0.19	94.96	99.67	99.59	20	GUT_GENOME001488	SAMN09734914	PRJNA482748	China	Asia
d__Bacteria;p__Bacteroidota;c__Bacteroidia;o__Bacteroidales;f__Bacteroidaceae;g__Phocaeicola;s__Phocaeicola dorei	Bacteroidota	Present	MGYG0000024/MGYG000002478//genome/MGYG000002478_InterProScan.tsv	MGYG000002478	MGYG000002478_04329	492	GO:0004351|GO:0006536|GO:0030170	KEGG: 00250+4.1.1.15|KEGG: 00410+4.1.1.15|KEGG: 00430+4.1.1.15|KEGG: 00650+4.1.1.15|MetaCyc: PWY-4321	MGYG000002478	Isolate	5444912	1	5444912	42.04	99.25	0	94.96	99.67	99.49	20	GUT_GENOME143505	SAMN02873677	PRJNA232731	Finland	Europe
d__Bacteria;p__Bacteroidota;c__Bacteroidia;o__Bacteroidales;f__Bacteroidaceae;g__Paraprevotella;s__	Bacteroidota	Present	MGYG0000047/MGYG000004759//genome/MGYG000004759_InterProScan.tsv	MGYG000004759	MGYG000004759_01640	533	GO:0004351|GO:0006536|GO:0030170	KEGG: 00250+4.1.1.15|KEGG: 00410+4.1.1.15|KEGG: 00430+4.1.1.15|KEGG: 00650+4.1.1.15|MetaCyc: PWY-4321	MGYG000004759	MAG	2383712	244	14126	46.61	70.69	0	94.12	0	8.62	14	CAJMQV01	ERS5599317	ERP120667	China	Asia
d__Bacteria;p__Bacteroidota;c__Bacteroidia;o__Bacteroidales;f__Bacteroidaceae;g__OM05-12;s__OM05-12 sp900760755	Bacteroidota	Present	MGYG0000032/MGYG000003221//genome/MGYG000003221_InterProScan.tsv	MGYG000003221	MGYG000003221_02176	533	GO:0004351|GO:0006536|GO:0030170	KEGG: 00250+4.1.1.15|KEGG: 00410+4.1.1.15|KEGG: 00430+4.1.1.15|KEGG: 00650+4.1.1.15|MetaCyc: PWY-4321	MGYG000003221	MAG	3509168	58	113546	41.32	89.85	1.5	0	0	0	18	GUT_GENOME214946	SRS021153	SRP002163	United States	North America
d__Bacteria;p__Bacteroidota;c__Bacteroidia;o__Bacteroidales;f__Bacteroidaceae;g__OM05-12;s__OM05-12 sp003438995	Bacteroidota	Present	MGYG0000022/MGYG000002291//genome/MGYG000002291_InterProScan.tsv	MGYG000002291	MGYG000002291_01490	533	GO:0004351|GO:0006536|GO:0030170	KEGG: 00250+4.1.1.15|KEGG: 00410+4.1.1.15|KEGG: 00430+4.1.1.15|KEGG: 00650+4.1.1.15|MetaCyc: PWY-4321	MGYG000002291	Isolate	4475595	78	121174	39.5	99.25	0.45	94.96	99.67	99.62	20	GUT_GENOME140283	SAMN09736797	PRJNA482748	China	Asia
d__Bacteria;p__Bacteroidota;c__Bacteroidia;o__Bacteroidales;f__Bacteroidaceae;g__HGM04593;s__HGM04593 sp900770665	Bacteroidota	Present	MGYG0000036/MGYG000003610//genome/MGYG000003610_InterProScan.tsv	MGYG000003610	MGYG000003610_01296	476	GO:0004351|GO:0006536|GO:0030170	KEGG: 00250+4.1.1.15|KEGG: 00410+4.1.1.15|KEGG: 00430+4.1.1.15|KEGG: 00650+4.1.1.15|MetaCyc: PWY-4321	MGYG000003610	MAG	2461139	105	32705	46.82	89.1	1.38	89.08	0	0	17	GUT_GENOME237844	SRS476346	SRP029441	Fiji	Oceania
d__Bacteria;p__Bacteroidota;c__Bacteroidia;o__Bacteroidales;f__Bacteroidaceae;g__HGM04593;s__HGM04593 sp900770655	Bacteroidota	Present	MGYG0000036/MGYG000003607//genome/MGYG000003607_InterProScan.tsv	MGYG000003607	MGYG000003607_00524	476	GO:0004351|GO:0006536|GO:0030170	KEGG: 00250+4.1.1.15|KEGG: 00410+4.1.1.15|KEGG: 00430+4.1.1.15|KEGG: 00650+4.1.1.15|MetaCyc: PWY-4321	MGYG000003607	MAG	1908641	62	48398	46.09	79.23	0.37	0	0	0	19	GUT_GENOME237841	SRS476346	SRP029441	Fiji	Oceania
d__Bacteria;p__Bacteroidota;c__Bacteroidia;o__Bacteroidales;f__Bacteroidaceae;g__HGM04593;s__HGM04593 sp900769765	Bacteroidota	Present	MGYG0000035/MGYG000003559//genome/MGYG000003559_InterProScan.tsv	MGYG000003559	MGYG000003559_00489	476	GO:0004351|GO:0006536|GO:0030170	KEGG: 00250+4.1.1.15|KEGG: 00410+4.1.1.15|KEGG: 00430+4.1.1.15|KEGG: 00650+4.1.1.15|MetaCyc: PWY-4321	MGYG000003559	MAG	1756049	124	21735	45.28	72.15	2.23	0	25.31	0	13	GUT_GENOME237427	SRS476288	SRP029441	Fiji	Oceania
d__Bacteria;p__Bacteroidota;c__Bacteroidia;o__Bacteroidales;f__Bacteroidaceae;g__HGM04593;s__HGM04593 sp900769465	Bacteroidota	Present	MGYG0000035/MGYG000003543.1//genome/MGYG000003543.1_InterProScan.tsv	MGYG000003543.1	MGYG000003543.1_02473	476	GO:0004351|GO:0006536|GO:0030170	KEGG: 00250+4.1.1.15|KEGG: 00410+4.1.1.15|KEGG: 00430+4.1.1.15|KEGG: 00650+4.1.1.15|MetaCyc: PWY-4321	MGYG000003543.1	MAG	3216165	334	38923	46.75	90.73	4.28	95.8	99.74	99.86	20	GUT_GENOME237056	SRS476212	SRP029441	Fiji	Oceania
d__Bacteria;p__Bacteroidota;c__Bacteroidia;o__Bacteroidales;f__Bacteroidaceae;g__CAG-462;s__CAG-462 sp900765575	Bacteroidota	Present	MGYG0000048/MGYG000004823//genome/MGYG000004823_InterProScan.tsv	MGYG000004823	MGYG000004823_00786	480	GO:0004351|GO:0006536|GO:0030170	KEGG: 00250+4.1.1.15|KEGG: 00410+4.1.1.15|KEGG: 00430+4.1.1.15|KEGG: 00650+4.1.1.15|MetaCyc: PWY-4321	MGYG000003349	MAG	3495834	323	14821	42.61	86.25	2.22	0	17.42	0	17	GUT_GENOME229574	SRS294937	SRP008047	China	Asia
d__Bacteria;p__Bacteroidota;c__Bacteroidia;o__Bacteroidales;f__Bacteroidaceae;g__CAG-462;s__	Bacteroidota	Present	MGYG0000022/MGYG000002209//genome/MGYG000002209_InterProScan.tsv	MGYG000002209	MGYG000002209_00891	480	GO:0004351|GO:0006536|GO:0030170	KEGG: 00250+4.1.1.15|KEGG: 00410+4.1.1.15|KEGG: 00430+4.1.1.15|KEGG: 00650+4.1.1.15|MetaCyc: PWY-4321	MGYG000002209	MAG	3647221	156	56445	40.21	91.34	4.09	0	0	0	16	GUT_GENOME138139	ERS199365	ERP002061	Spain	Europe
d__Bacteria;p__Bacteroidota;c__Bacteroidia;o__Bacteroidales;f__Bacteroidaceae;g__Bacteroides;s__Bacteroides xylanisolvens	Bacteroidota	Present	MGYG0000013/MGYG000001345//genome/MGYG000001345_InterProScan.tsv	MGYG000001345	MGYG000001345_00510	533	GO:0004351|GO:0006536|GO:0030170	KEGG: 00250+4.1.1.15|KEGG: 00410+4.1.1.15|KEGG: 00430+4.1.1.15|KEGG: 00650+4.1.1.15|MetaCyc: PWY-4321	MGYG000001345	Isolate	5913018	133	90000	41.89	99.46	0	94.96	99.67	97.88	20	GUT_GENOME096080	SAMN02463734	PRJNA224116	not provided	not provided
d__Bacteria;p__Bacteroidota;c__Bacteroidia;o__Bacteroidales;f__Bacteroidaceae;g__Bacteroides;s__Bacteroides uniformis	Bacteroidota	Present	MGYG0000013/MGYG000001346//genome/MGYG000001346_InterProScan.tsv	MGYG000001346	MGYG000001346_01413	533	GO:0004351|GO:0006536|GO:0030170	KEGG: 00250+4.1.1.15|KEGG: 00410+4.1.1.15|KEGG: 00430+4.1.1.15|KEGG: 00650+4.1.1.15|MetaCyc: PWY-4321	MGYG000001346	Isolate	4452540	62	149898	46.38	99.26	0	94.96	99.67	99.49	20	GUT_GENOME096083	SAMN02463737	PRJNA224116	not provided	not provided
d__Bacteria;p__Bacteroidota;c__Bacteroidia;o__Bacteroidales;f__Bacteroidaceae;g__Bacteroides;s__Bacteroides thetaiotaomicron	Bacteroidota	Present	MGYG0000001/MGYG000000196//genome/MGYG000000196_InterProScan.tsv	MGYG000000196	MGYG000000196_02444	533	GO:0004351|GO:0006536|GO:0030170	KEGG: 00250+4.1.1.15|KEGG: 00410+4.1.1.15|KEGG: 00430+4.1.1.15|KEGG: 00650+4.1.1.15|MetaCyc: PWY-4321	MGYG000000196	Isolate	6397474	84	188408	43.19	99.41	0	94.96	99.67	99.56	20	GUT_GENOME001120	SAMN09734544	PRJNA482748	China	Asia
d__Bacteria;p__Bacteroidota;c__Bacteroidia;o__Bacteroidales;f__Bacteroidaceae;g__Bacteroides;s__Bacteroides stercoris	Bacteroidota	Present	MGYG0000036/MGYG000003681//genome/MGYG000003681_InterProScan.tsv	MGYG000003681	MGYG000003681_00454	533	GO:0004351|GO:0006536|GO:0030170	KEGG: 00250+4.1.1.15|KEGG: 00410+4.1.1.15|KEGG: 00430+4.1.1.15|KEGG: 00650+4.1.1.15|MetaCyc: PWY-4321	MGYG000003681	Isolate	3833391	100	114156	46.02	99.26	0	94.96	99.67	99.59	20	GUT_GENOME239662	SAMN09736875	PRJNA482748	China	Asia
d__Bacteria;p__Bacteroidota;c__Bacteroidia;o__Bacteroidales;f__Bacteroidaceae;g__Bacteroides;s__Bacteroides stercorirosoris	Bacteroidota	Present	MGYG0000022/MGYG000002273//genome/MGYG000002273_InterProScan.tsv	MGYG000002273	MGYG000002273_04847	533	GO:0004351|GO:0006536|GO:0030170	KEGG: 00250+4.1.1.15|KEGG: 00410+4.1.1.15|KEGG: 00430+4.1.1.15|KEGG: 00650+4.1.1.15|MetaCyc: PWY-4321	MGYG000002273	Isolate	6091524	156	111717	44.61	97.97	0.37	94.96	99.67	99.04	20	GUT_GENOME140076	SAMN09736702	PRJNA482748	China	Asia
d__Bacteria;p__Bacteroidota;c__Bacteroidia;o__Bacteroidales;f__Bacteroidaceae;g__Bacteroides;s__Bacteroides sp902388495	Bacteroidota	Present	MGYG0000025/MGYG000002561//genome/MGYG000002561_InterProScan.tsv	MGYG000002561	MGYG000002561_03644	533	GO:0004351|GO:0006536|GO:0030170	KEGG: 00250+4.1.1.15|KEGG: 00410+4.1.1.15|KEGG: 00430+4.1.1.15|KEGG: 00650+4.1.1.15|MetaCyc: PWY-4321	MGYG000002561	MAG	4554549	70	136206	47.19	84.83	0.65	0	0	0	19	GUT_GENOME149381	NA	NA	China	Asia
d__Bacteria;p__Bacteroidota;c__Bacteroidia;o__Bacteroidales;f__Bacteroidaceae;g__Bacteroides;s__Bacteroides sp902362375	Bacteroidota	Present	MGYG0000000/MGYG000000013//genome/MGYG000000013_InterProScan.tsv	MGYG000000013	MGYG000000013_03979	533	GO:0004351|GO:0006536|GO:0030170	KEGG: 00250+4.1.1.15|KEGG: 00410+4.1.1.15|KEGG: 00430+4.1.1.15|KEGG: 00650+4.1.1.15|MetaCyc: PWY-4321	MGYG000000013	Isolate	6368149	56	251050	42.15	99.08	0.08	94.96	69.41	88.14	20	GUT_GENOME000035	ERS417236	ERP105624	United Kingdom	Europe
d__Bacteria;p__Bacteroidota;c__Bacteroidia;o__Bacteroidales;f__Bacteroidaceae;g__Bacteroides;s__Bacteroides sp900766195	Bacteroidota	Present	MGYG0000033/MGYG000003363//genome/MGYG000003363_InterProScan.tsv	MGYG000003363	MGYG000003363_01593	465	GO:0004351|GO:0006536|GO:0030170	KEGG: 00250+4.1.1.15|KEGG: 00410+4.1.1.15|KEGG: 00430+4.1.1.15|KEGG: 00650+4.1.1.15|MetaCyc: PWY-4321	MGYG000003363	MAG	4177575	177	51637	39.57	97.4	3.23	94.12	99.67	99.59	20	GUT_GENOME231300	SRS311530	SRP001634	United States	North America
d__Bacteria;p__Bacteroidota;c__Bacteroidia;o__Bacteroidales;f__Bacteroidaceae;g__Bacteroides;s__Bacteroides sp900766005	Bacteroidota	Present	MGYG0000046/MGYG000004676//genome/MGYG000004676_InterProScan.tsv	MGYG000004676	MGYG000004676_01255	533	GO:0004351|GO:0006536|GO:0030170	KEGG: 00250+4.1.1.15|KEGG: 00410+4.1.1.15|KEGG: 00430+4.1.1.15|KEGG: 00650+4.1.1.15|MetaCyc: PWY-4321	MGYG000004676	MAG	1765238	25	128404	46.34	62.07	0	0	0	0	14	CAJMSS01	ERS5599371	ERP120667	China	Asia
d__Bacteria;p__Bacteroidota;c__Bacteroidia;o__Bacteroidales;f__Bacteroidaceae;g__Bacteroides;s__Bacteroides sp900765785	Bacteroidota	Present	MGYG0000033/MGYG000003351//genome/MGYG000003351_InterProScan.tsv	MGYG000003351	MGYG000003351_05123	533	GO:0004351|GO:0006536|GO:0030170	KEGG: 00250+4.1.1.15|KEGG: 00410+4.1.1.15|KEGG: 00430+4.1.1.15|KEGG: 00650+4.1.1.15|MetaCyc: PWY-4321	MGYG000003351	MAG	6569749	690	22632	42.5	87.22	4.64	70.59	99.67	92.14	20	GUT_GENOME229830	SRS294954	SRP008047	China	Asia
d__Bacteria;p__Bacteroidota;c__Bacteroidia;o__Bacteroidales;f__Bacteroidaceae;g__Bacteroides;s__Bacteroides sp900761785	Bacteroidota	Present	MGYG0000032/MGYG000003252//genome/MGYG000003252_InterProScan.tsv	MGYG000003252	MGYG000003252_05665	533	GO:0004351|GO:0006536|GO:0030170	KEGG: 00250+4.1.1.15|KEGG: 00410+4.1.1.15|KEGG: 00430+4.1.1.15|KEGG: 00650+4.1.1.15|MetaCyc: PWY-4321	MGYG000003252	MAG	8296673	633	46562	42.49	90.77	3.72	0	98.96	62.39	20	GUT_GENOME217674	SRS098827	SRP002163	United States	North America
d__Bacteria;p__Bacteroidota;c__Bacteroidia;o__Bacteroidales;f__Bacteroidaceae;g__Bacteroides;s__Bacteroides sp900556215	Bacteroidota	Present	MGYG0000002/MGYG000000211//genome/MGYG000000211_InterProScan.tsv	MGYG000000211	MGYG000000211_03109	533	GO:0004351|GO:0006536|GO:0030170	KEGG: 00250+4.1.1.15|KEGG: 00410+4.1.1.15|KEGG: 00430+4.1.1.15|KEGG: 00650+4.1.1.15|MetaCyc: PWY-4321	MGYG000000211	Isolate	6486320	57	432362	42.35	99.13	0.37	94.96	99.67	99.59	20	GUT_GENOME001255	SAMN09734683	PRJNA482748	China	Asia
d__Bacteria;p__Bacteroidota;c__Bacteroidia;o__Bacteroidales;f__Bacteroidaceae;g__Bacteroides;s__Bacteroides sp900555635	Bacteroidota	Present	MGYG0000048/MGYG000004899//genome/MGYG000004899_InterProScan.tsv	MGYG000004899	MGYG000004899_02716	533	GO:0004351|GO:0006536|GO:0030170	KEGG: 00250+4.1.1.15|KEGG: 00410+4.1.1.15|KEGG: 00430+4.1.1.15|KEGG: 00650+4.1.1.15|MetaCyc: PWY-4321	MGYG000003866	MAG	4137871	51	154974	42.11	71.72	0	0	0	0	19	GUT_GENOME246421	ERS1066667	ERP013933	United States	North America
d__Bacteria;p__Bacteroidota;c__Bacteroidia;o__Bacteroidales;f__Bacteroidaceae;g__Bacteroides;s__Bacteroides sp014385165	Bacteroidota	Present	MGYG0000039/MGYG000003922//genome/MGYG000003922_InterProScan.tsv	MGYG000003922	MGYG000003922_02741	533	GO:0004351|GO:0006536|GO:0030170	KEGG: 00250+4.1.1.15|KEGG: 00410+4.1.1.15|KEGG: 00430+4.1.1.15|KEGG: 00650+4.1.1.15|MetaCyc: PWY-4321	MGYG000003922	MAG	4876803	204	49050	40.94	94.13	3.35	0	0	0	17	GUT_GENOME250527	SRS1846747	SRP094805	China	Asia
d__Bacteria;p__Bacteroidota;c__Bacteroidia;o__Bacteroidales;f__Bacteroidaceae;g__Bacteroides;s__Bacteroides sp003545565	Bacteroidota	Present	MGYG0000002/MGYG000000224//genome/MGYG000000224_InterProScan.tsv	MGYG000000224	MGYG000000224_02465	533	GO:0004351|GO:0006536|GO:0030170	KEGG: 00250+4.1.1.15|KEGG: 00410+4.1.1.15|KEGG: 00430+4.1.1.15|KEGG: 00650+4.1.1.15|MetaCyc: PWY-4321	MGYG000000224	Isolate	3747034	29	353973	44.18	98.88	0	94.96	99.67	99.59	20	GUT_GENOME001341	SAMN09734768	PRJNA482748	China	Asia
d__Bacteria;p__Bacteroidota;c__Bacteroidia;o__Bacteroidales;f__Bacteroidaceae;g__Bacteroides;s__Bacteroides salyersiae	Bacteroidota	Present	MGYG0000014/MGYG000001433//genome/MGYG000001433_InterProScan.tsv	MGYG000001433	MGYG000001433_01332	533	GO:0004351|GO:0006536|GO:0030170	KEGG: 00250+4.1.1.15|KEGG: 00410+4.1.1.15|KEGG: 00430+4.1.1.15|KEGG: 00650+4.1.1.15|MetaCyc: PWY-4321	MGYG000001433	Isolate	5309986	21	556699	41.9	99.26	0	94.96	99.67	99.62	20	GUT_GENOME096366	SAMN02596943	PRJNA224116	not provided	not provided
d__Bacteria;p__Bacteroidota;c__Bacteroidia;o__Bacteroidales;f__Bacteroidaceae;g__Bacteroides;s__Bacteroides ovatus	Bacteroidota	Present	MGYG0000013/MGYG000001378//genome/MGYG000001378_InterProScan.tsv	MGYG000001378	MGYG000001378_04402	533	GO:0004351|GO:0006536|GO:0030170	KEGG: 00250+4.1.1.15|KEGG: 00410+4.1.1.15|KEGG: 00430+4.1.1.15|KEGG: 00650+4.1.1.15|MetaCyc: PWY-4321	MGYG000001378	Isolate	6545242	42	391683	41.96	99.46	0	94.96	99.67	99.56	20	GUT_GENOME096203	SAMN02463791	PRJNA224116	not provided	not provided
d__Bacteria;p__Bacteroidota;c__Bacteroidia;o__Bacteroidales;f__Bacteroidaceae;g__Bacteroides;s__Bacteroides oleiciplenus	Bacteroidota	Present	MGYG0000014/MGYG000001422//genome/MGYG000001422_InterProScan.tsv	MGYG000001422	MGYG000001422_04760	533	GO:0004351|GO:0006536|GO:0030170	KEGG: 00250+4.1.1.15|KEGG: 00410+4.1.1.15|KEGG: 00430+4.1.1.15|KEGG: 00650+4.1.1.15|MetaCyc: PWY-4321	MGYG000001422	Isolate	7071122	32	403299	43.49	99.26	0.84	0	99.67	99.59	20	GUT_GENOME096294	SAMN02463851	PRJNA224116	not provided	Asia
d__Bacteria;p__Bacteroidota;c__Bacteroidia;o__Bacteroidales;f__Bacteroidaceae;g__Bacteroides;s__Bacteroides nordii	Bacteroidota	Present	MGYG0000002/MGYG000000265//genome/MGYG000000265_InterProScan.tsv	MGYG000000265	MGYG000000265_01008	533	GO:0004351|GO:0006536|GO:0030170	KEGG: 00250+4.1.1.15|KEGG: 00410+4.1.1.15|KEGG: 00430+4.1.1.15|KEGG: 00650+4.1.1.15|MetaCyc: PWY-4321	MGYG000000265	Isolate	5489209	98	195174	40.27	99.26	0	0	99.67	99.59	20	GUT_GENOME001745	SAMN09736522	PRJNA482748	China	Asia
d__Bacteria;p__Bacteroidota;c__Bacteroidia;o__Bacteroidales;f__Bacteroidaceae;g__Bacteroides;s__Bacteroides neonati	Bacteroidota	Present	MGYG0000014/MGYG000001461//genome/MGYG000001461_InterProScan.tsv	MGYG000001461	MGYG000001461_02787	533	GO:0004351|GO:0006536|GO:0030170	KEGG: 00250+4.1.1.15|KEGG: 00410+4.1.1.15|KEGG: 00430+4.1.1.15|KEGG: 00650+4.1.1.15|MetaCyc: PWY-4321	MGYG000001461	Isolate	5024706	35	271585	43.55	98.14	1.02	94.96	99.67	99.59	20	GUT_GENOME096415	SAMEA3138831	PRJNA224116	not provided	not provided
d__Bacteria;p__Bacteroidota;c__Bacteroidia;o__Bacteroidales;f__Bacteroidaceae;g__Bacteroides;s__Bacteroides intestinalis	Bacteroidota	Present	MGYG0000024/MGYG000002470//genome/MGYG000002470_InterProScan.tsv	MGYG000002470	MGYG000002470_02479	533	GO:0004351|GO:0006536|GO:0030170	KEGG: 00250+4.1.1.15|KEGG: 00410+4.1.1.15|KEGG: 00430+4.1.1.15|KEGG: 00650+4.1.1.15|MetaCyc: PWY-4321	MGYG000002470	Isolate	5774847	11	917680	42.54	99.25	0	94.96	99.67	99.59	20	GUT_GENOME143484	SAMN09754244	PRJNA483945	Ireland	Europe
d__Bacteria;p__Bacteroidota;c__Bacteroidia;o__Bacteroidales;f__Bacteroidaceae;g__Bacteroides;s__Bacteroides gallinarum	Bacteroidota	Present	MGYG0000016/MGYG000001661//genome/MGYG000001661_InterProScan.tsv	MGYG000001661	MGYG000001661_00492	533	GO:0004351|GO:0006536|GO:0030170	KEGG: 00250+4.1.1.15|KEGG: 00410+4.1.1.15|KEGG: 00430+4.1.1.15|KEGG: 00650+4.1.1.15|MetaCyc: PWY-4321	MGYG000001661	MAG	3951783	58	138431	48.08	96.64	0.09	0	0	0	20	GUT_GENOME101636	SRS018575	SRP002163	United States	North America
d__Bacteria;p__Bacteroidota;c__Bacteroidia;o__Bacteroidales;f__Bacteroidaceae;g__Bacteroides;s__Bacteroides fragilis_A	Bacteroidota	Present	MGYG0000002/MGYG000000236//genome/MGYG000000236_InterProScan.tsv	MGYG000000236	MGYG000000236_03572	533	GO:0004351|GO:0006536|GO:0030170	KEGG: 00250+4.1.1.15|KEGG: 00410+4.1.1.15|KEGG: 00430+4.1.1.15|KEGG: 00650+4.1.1.15|MetaCyc: PWY-4321	MGYG000000236	Isolate	5355078	76	141672	43.39	99.26	0	94.96	99.67	99.62	20	GUT_GENOME001418	SAMN09734845	PRJNA482748	China	Asia
d__Bacteria;p__Bacteroidota;c__Bacteroidia;o__Bacteroidales;f__Bacteroidaceae;g__Bacteroides;s__Bacteroides fragilis	Bacteroidota	Present	MGYG0000013/MGYG000001337//genome/MGYG000001337_InterProScan.tsv	MGYG000001337	MGYG000001337_00988	533	GO:0004351|GO:0006536|GO:0030170	KEGG: 00250+4.1.1.15|KEGG: 00410+4.1.1.15|KEGG: 00430+4.1.1.15|KEGG: 00650+4.1.1.15|MetaCyc: PWY-4321	MGYG000001337	Isolate	5115082	17	392151	43.17	99.26	0	94.96	99.67	99.62	20	GUT_GENOME096063	SAMN02463693	PRJNA224116	not provided	not provided
d__Bacteria;p__Bacteroidota;c__Bacteroidia;o__Bacteroidales;f__Bacteroidaceae;g__Bacteroides;s__Bacteroides fluxus	Bacteroidota	Present	MGYG0000013/MGYG000001370//genome/MGYG000001370_InterProScan.tsv	MGYG000001370	MGYG000001370_03379	533	GO:0004351|GO:0006536|GO:0030170	KEGG: 00250+4.1.1.15|KEGG: 00410+4.1.1.15|KEGG: 00430+4.1.1.15|KEGG: 00650+4.1.1.15|MetaCyc: PWY-4321	MGYG000001370	Isolate	4330086	117	98124	45.57	99.26	0	94.96	99.67	99.49	20	GUT_GENOME096185	SAMN00189096	PRJNA224116	not provided	not provided
d__Bacteria;p__Bacteroidota;c__Bacteroidia;o__Bacteroidales;f__Bacteroidaceae;g__Bacteroides;s__Bacteroides finegoldii	Bacteroidota	Present	MGYG0000000/MGYG000000029//genome/MGYG000000029_InterProScan.tsv	MGYG000000029	MGYG000000029_02438	533	GO:0004351|GO:0006536|GO:0030170	KEGG: 00250+4.1.1.15|KEGG: 00410+4.1.1.15|KEGG: 00430+4.1.1.15|KEGG: 00650+4.1.1.15|MetaCyc: PWY-4321	MGYG000000029	Isolate	4415875	50	139654	42.18	93.87	0	94.96	99.67	99.56	20	GUT_GENOME000122	ERS852397	ERP012217	United Kingdom	Europe
d__Bacteria;p__Bacteroidota;c__Bacteroidia;o__Bacteroidales;f__Bacteroidaceae;g__Bacteroides;s__Bacteroides faecis	Bacteroidota	Present	MGYG0000022/MGYG000002281//genome/MGYG000002281_InterProScan.tsv	MGYG000002281	MGYG000002281_03375	533	GO:0004351|GO:0006536|GO:0030170	KEGG: 00250+4.1.1.15|KEGG: 00410+4.1.1.15|KEGG: 00430+4.1.1.15|KEGG: 00650+4.1.1.15|MetaCyc: PWY-4321	MGYG000002281	Isolate	6145961	153	135063	42.51	99.14	0.05	94.96	99.67	99.56	20	GUT_GENOME140240	SAMN09736755	PRJNA482748	China	Asia
d__Bacteria;p__Bacteroidota;c__Bacteroidia;o__Bacteroidales;f__Bacteroidaceae;g__Bacteroides;s__Bacteroides eggerthii	Bacteroidota	Present	MGYG0000013/MGYG000001313//genome/MGYG000001313_InterProScan.tsv	MGYG000001313	MGYG000001313_01226	533	GO:0004351|GO:0006536|GO:0030170	KEGG: 00250+4.1.1.15|KEGG: 00410+4.1.1.15|KEGG: 00430+4.1.1.15|KEGG: 00650+4.1.1.15|MetaCyc: PWY-4321	MGYG000001313	Isolate	4157999	70	159118	44.58	99.24	0	94.96	99.67	99.59	20	GUT_GENOME095991	SAMN00000667	PRJNA224116	not provided	not provided
d__Bacteria;p__Bacteroidota;c__Bacteroidia;o__Bacteroidales;f__Bacteroidaceae;g__Bacteroides;s__Bacteroides cutis	Bacteroidota	Present	MGYG0000023/MGYG000002300//genome/MGYG000002300_InterProScan.tsv	MGYG000002300	MGYG000002300_02513	533	GO:0004351|GO:0006536|GO:0030170	KEGG: 00250+4.1.1.15|KEGG: 00410+4.1.1.15|KEGG: 00430+4.1.1.15|KEGG: 00650+4.1.1.15|MetaCyc: PWY-4321	MGYG000002300	Isolate	3878569	29	459291	41.38	99.07	0.12	94.96	99.67	99.62	20	GUT_GENOME140330	SAMN09736844	PRJNA482748	China	Asia
d__Bacteria;p__Bacteroidota;c__Bacteroidia;o__Bacteroidales;f__Bacteroidaceae;g__Bacteroides;s__Bacteroides congonensis	Bacteroidota	Present	MGYG0000006/MGYG000000675//genome/MGYG000000675_InterProScan.tsv	MGYG000000675	MGYG000000675_01371	533	GO:0004351|GO:0006536|GO:0030170	KEGG: 00250+4.1.1.15|KEGG: 00410+4.1.1.15|KEGG: 00430+4.1.1.15|KEGG: 00650+4.1.1.15|MetaCyc: PWY-4321	MGYG000000675	MAG	5782172	252	39106	43.3	76.21	1.72	0	0	0	18	GUT_GENOME022484	ERS1444482	ERP019502	Kazakhstan	Asia
d__Bacteria;p__Bacteroidota;c__Bacteroidia;o__Bacteroidales;f__Bacteroidaceae;g__Bacteroides;s__Bacteroides clarus	Bacteroidota	Present	MGYG0000001/MGYG000000105//genome/MGYG000000105_InterProScan.tsv	MGYG000000105	MGYG000000105_02658	533	GO:0004351|GO:0006536|GO:0030170	KEGG: 00250+4.1.1.15|KEGG: 00410+4.1.1.15|KEGG: 00430+4.1.1.15|KEGG: 00650+4.1.1.15|MetaCyc: PWY-4321	MGYG000000105	Isolate	3966085	23	655330	45.47	99.26	0	94.96	99.67	99.59	20	GUT_GENOME000554	ERS2046486	ERP105624	Canada	North America
d__Bacteria;p__Bacteroidota;c__Bacteroidia;o__Bacteroidales;f__Bacteroidaceae;g__Bacteroides;s__Bacteroides cellulosilyticus	Bacteroidota	Present	MGYG0000024/MGYG000002455//genome/MGYG000002455_InterProScan.tsv	MGYG000002455	MGYG000002455_04370	533	GO:0004351|GO:0006536|GO:0030170	KEGG: 00250+4.1.1.15|KEGG: 00410+4.1.1.15|KEGG: 00430+4.1.1.15|KEGG: 00650+4.1.1.15|MetaCyc: PWY-4321	MGYG000002455	Isolate	6974062	150	203080	42.89	99.07	0	94.96	99.67	99.59	20	GUT_GENOME143232	SAMN03653598	PRJNA283626	United States	North America
d__Bacteria;p__Bacteroidota;c__Bacteroidia;o__Bacteroidales;f__Bacteroidaceae;g__Bacteroides;s__Bacteroides caccae	Bacteroidota	Present	MGYG0000025/MGYG000002549//genome/MGYG000002549_InterProScan.tsv	MGYG000002549	MGYG000002549_04578	533	GO:0004351|GO:0006536|GO:0030170	KEGG: 00250+4.1.1.15|KEGG: 00410+4.1.1.15|KEGG: 00430+4.1.1.15|KEGG: 00650+4.1.1.15|MetaCyc: PWY-4321	MGYG000002549	Isolate	5479119	27	523984	42.83	99.3	0.08	94.96	99.67	99.45	20	GUT_GENOME147854	SAMN02463916	PRJNA64801	United States	North America
d__Bacteria;p__Bacteroidota;c__Bacteroidia;o__Bacteroidales;f__Bacteroidaceae;g__Bacteroides;s__Bacteroides bouchesdurhonensis	Bacteroidota	Present	MGYG0000000/MGYG000000098//genome/MGYG000000098_InterProScan.tsv	MGYG000000098	MGYG000000098_03725	533	GO:0004351|GO:0006536|GO:0030170	KEGG: 00250+4.1.1.15|KEGG: 00410+4.1.1.15|KEGG: 00430+4.1.1.15|KEGG: 00650+4.1.1.15|MetaCyc: PWY-4321	MGYG000000098	Isolate	4868436	113	125364	39.37	99.26	0	94.12	99.67	99.52	20	GUT_GENOME000513	ERS2046500	ERP105624	Canada	North America
d__Bacteria;p__Bacteroidota;c__Bacteroidia;o__Bacteroidales;f__Bacteroidaceae;g__Bacteroides;s__Bacteroides acidifaciens	Bacteroidota	Present	MGYG0000000/MGYG000000054//genome/MGYG000000054_InterProScan.tsv	MGYG000000054	MGYG000000054_04217	95	GO:0004351|GO:0006536|GO:0030170	KEGG: 00250+4.1.1.15|KEGG: 00410+4.1.1.15|KEGG: 00430+4.1.1.15|KEGG: 00650+4.1.1.15|MetaCyc: PWY-4321	MGYG000000054	Isolate	5213730	199	61670	43.32	98.88	0.09	94.96	99.67	99.59	20	GUT_GENOME000221	ERS2046328	ERP105624	United Kingdom	Europe
d__Bacteria;p__Bacteroidota;c__Bacteroidia;o__Bacteroidales;f__Bacteroidaceae;g__Bacteroides;s__	Bacteroidota	Present	MGYG0000017/MGYG000001780//genome/MGYG000001780_InterProScan.tsv	MGYG000001780	MGYG000001780_02770	533	GO:0004351|GO:0006536|GO:0030170	KEGG: 00250+4.1.1.15|KEGG: 00410+4.1.1.15|KEGG: 00430+4.1.1.15|KEGG: 00650+4.1.1.15|MetaCyc: PWY-4321	MGYG000001780	MAG	6261722	100	155302	43.67	96.13	1.12	0	0	0	20	GUT_GENOME108993	ERS328815	ERP003612	Denmark	Europe
d__Bacteria;p__Bacteroidota;c__Bacteroidia;o__Bacteroidales;f__Bacteroidaceae;g__Bacteroides;s__	Bacteroidota	Present	MGYG0000019/MGYG000001977//genome/MGYG000001977_InterProScan.tsv	MGYG000001977	MGYG000001977_01751	533	GO:0004351|GO:0006536|GO:0030170	KEGG: 00250+4.1.1.15|KEGG: 00410+4.1.1.15|KEGG: 00430+4.1.1.15|KEGG: 00650+4.1.1.15|MetaCyc: PWY-4321	MGYG000001977	MAG	4322077	309	21123	46.79	95.78	3.42	0	0	22.15	20	GUT_GENOME118228	ERS396401	ERP004605	Denmark	Europe
d__Bacteria;p__Bacteroidota;c__Bacteroidia;o__Bacteroidales;f__Bacteroidaceae;g__Bacteroides;s__	Bacteroidota	Present	MGYG0000025/MGYG000002585//genome/MGYG000002585_InterProScan.tsv	MGYG000002585	MGYG000002585_01204	533	GO:0004351|GO:0006536|GO:0030170	KEGG: 00250+4.1.1.15|KEGG: 00410+4.1.1.15|KEGG: 00430+4.1.1.15|KEGG: 00650+4.1.1.15|MetaCyc: PWY-4321	MGYG000002585	MAG	2701793	93	37592	49.38	62.07	0	0	0	0	16	GUT_GENOME152489	SRS295014	SRP008047	China	Asia
d__Bacteria;p__Bacteroidota;c__Bacteroidia;o__Bacteroidales;f__Bacteroidaceae;g__Bacteroides;s__	Bacteroidota	Present	MGYG0000027/MGYG000002717//genome/MGYG000002717_InterProScan.tsv	MGYG000002717	MGYG000002717_03414	533	GO:0004351|GO:0006536|GO:0030170	KEGG: 00250+4.1.1.15|KEGG: 00410+4.1.1.15|KEGG: 00430+4.1.1.15|KEGG: 00650+4.1.1.15|MetaCyc: PWY-4321	MGYG000002717	MAG	5602088	856	8800	45.42	59.48	1.72	0	0	0	10	GUT_GENOME159262	ERS634933	ERP009131	Canada	North America
d__Bacteria;p__Bacteroidota;c__Bacteroidia;o__Bacteroidales;f__Bacteroidaceae;g__Bacteroides;s__	Bacteroidota	Present	MGYG0000040/MGYG000004003//genome/MGYG000004003_InterProScan.tsv	MGYG000004003	MGYG000004003_01745	533	GO:0004351|GO:0006536|GO:0030170	KEGG: 00250+4.1.1.15|KEGG: 00410+4.1.1.15|KEGG: 00430+4.1.1.15|KEGG: 00650+4.1.1.15|MetaCyc: PWY-4321	MGYG000004003	MAG	5653807	182	51859	43.11	77.07	3.45	0	0	0	16	GUT_GENOME253287	ERS746842	ERP010700	United Kingdom	Europe
d__Bacteria;p__Bacteroidota;c__Bacteroidia;o__Bacteroidales;f__Bacteroidaceae;g__Bacteroides;s__	Bacteroidota	Present	MGYG0000047/MGYG000004748//genome/MGYG000004748_InterProScan.tsv	MGYG000004748	MGYG000004748_01825	533	GO:0004351|GO:0006536|GO:0030170	KEGG: 00250+4.1.1.15|KEGG: 00410+4.1.1.15|KEGG: 00430+4.1.1.15|KEGG: 00650+4.1.1.15|MetaCyc: PWY-4321	MGYG000004748	MAG	4696076	67	199538	42.13	97.8	0.5	0	0	0	19	CAJMPR01	ERS5599277	ERP120667	China	Asia
d__Bacteria;p__Bacteroidota;c__Bacteroidia;o__Bacteroidales;f__Bacteroidaceae;g__Bacteroides;s__	Bacteroidota	Present	MGYG0000048/MGYG000004876//genome/MGYG000004876_InterProScan.tsv	MGYG000004876	MGYG000004876_02483	533	GO:0004351|GO:0006536|GO:0030170	KEGG: 00250+4.1.1.15|KEGG: 00410+4.1.1.15|KEGG: 00430+4.1.1.15|KEGG: 00650+4.1.1.15|MetaCyc: PWY-4321	MGYG000004876	MAG	4781463	93	80547	44.5	70	0	0	0	0	10	CAJMQU01	ERS5599308	ERP120667	China	Asia
d__Bacteria;p__Bacteroidota;c__Bacteroidia;o__Bacteroidales;f__Bacteroidaceae;g__;s__	Bacteroidota	Present	MGYG0000040/MGYG000004094//genome/MGYG000004094_InterProScan.tsv	MGYG000004094	MGYG000004094_02237	801	GO:0004351|GO:0006536|GO:0030170	KEGG: 00250+4.1.1.15|KEGG: 00410+4.1.1.15|KEGG: 00430+4.1.1.15|KEGG: 00650+4.1.1.15|MetaCyc: PWY-4321	MGYG000004094	MAG	3605841	51	104202	39.95	81.03	0	0	0	0	18	GUT_GENOME256155	ERS746780	ERP010700	United Kingdom	Europe
d__Bacteria;p__Desulfobacterota;c__Desulfovibrionia;o__Desulfovibrionales;f__Desulfovibrionaceae;g__Desulfovibrio;s__Desulfovibrio desulfuricans_A	Desulfobacterota	Present	MGYG0000021/MGYG000002158//genome/MGYG000002158_InterProScan.tsv	MGYG000002158	MGYG000002158_00150	468	GO:0004351|GO:0006536|GO:0030170	KEGG: 00250+4.1.1.15|KEGG: 00410+4.1.1.15|KEGG: 00430+4.1.1.15|KEGG: 00650+4.1.1.15|MetaCyc: PWY-4321	MGYG000002158	MAG	2806718	84	50868	58.37	99.41	0	0	57.27	99.73	19	GUT_GENOME132078	NA	NA	Germany	Europe
d__Bacteria;p__Desulfobacterota;c__Desulfovibrionia;o__Desulfovibrionales;f__Desulfovibrionaceae;g__Desulfovibrio;s__	Desulfobacterota	Present	MGYG0000048/MGYG000004864//genome/MGYG000004864_InterProScan.tsv	MGYG000004864	MGYG000004864_01935	468	GO:0004351|GO:0006536|GO:0030170	KEGG: 00250+4.1.1.15|KEGG: 00410+4.1.1.15|KEGG: 00430+4.1.1.15|KEGG: 00650+4.1.1.15|MetaCyc: PWY-4321	MGYG000004864	MAG	2825139	101	43347	59.01	98.49	0.59	0	52.32	0	19	CAJMLK01	ERS5599202	ERP120667	China	Asia
d__Bacteria;p__Firmicutes;c__Bacilli;o__Lactobacillales;f__Vagococcaceae;g__Vagococcus;s__Vagococcus teuberi	Firmicutes	Present	MGYG0000002/MGYG000000234//genome/MGYG000000234_InterProScan.tsv	MGYG000000234	MGYG000000234_00495	461	GO:0004351|GO:0006536|GO:0030170	KEGG: 00250+4.1.1.15|KEGG: 00410+4.1.1.15|KEGG: 00430+4.1.1.15|KEGG: 00650+4.1.1.15|MetaCyc: PWY-4321	MGYG000000234	Isolate	2257969	64	391219	33.87	99.45	0.28	94.96	99.74	99.83	20	GUT_GENOME001416	SAMN09734843	PRJNA482748	China	Asia
d__Bacteria;p__Firmicutes;c__Bacilli;o__Lactobacillales;f__Vagococcaceae;g__Vagococcus;s__Vagococcus sp003462485	Firmicutes	Present	MGYG0000022/MGYG000002299//genome/MGYG000002299_InterProScan.tsv	MGYG000002299	MGYG000002299_00732	461	GO:0004351|GO:0006536|GO:0030170	KEGG: 00250+4.1.1.15|KEGG: 00410+4.1.1.15|KEGG: 00430+4.1.1.15|KEGG: 00650+4.1.1.15|MetaCyc: PWY-4321	MGYG000002299	Isolate	2039592	25	321445	33.54	99.45	0	94.96	99.74	99.83	20	GUT_GENOME140329	SAMN09736846	PRJNA482748	China	Asia
d__Bacteria;p__Firmicutes;c__Bacilli;o__Lactobacillales;f__Streptococcaceae;g__Streptococcus;s__Streptococcus thermophilus	Firmicutes	Present	MGYG0000043/MGYG000004345//genome/MGYG000004345_InterProScan.tsv	MGYG000004345	MGYG000004345_01851	459	GO:0004351|GO:0006536|GO:0030170	KEGG: 00250+4.1.1.15|KEGG: 00410+4.1.1.15|KEGG: 00430+4.1.1.15|KEGG: 00650+4.1.1.15|MetaCyc: PWY-4321	MGYG000004345	MAG	1760385	48	74919	38.91	99.89	0.15	0	0	0	16	GUT_GENOME268665	ERS971871	ERP012929	Israel	Asia
d__Bacteria;p__Firmicutes;c__Bacilli;o__Lactobacillales;f__Streptococcaceae;g__Lactococcus_A;s__Lactococcus_A raffinolactis	Firmicutes	Present	MGYG0000006/MGYG000000681//genome/MGYG000000681_InterProScan.tsv	MGYG000000681	MGYG000000681_01370	399	GO:0004351|GO:0006536|GO:0030170	KEGG: 00250+4.1.1.15|KEGG: 00410+4.1.1.15|KEGG: 00430+4.1.1.15|KEGG: 00650+4.1.1.15|MetaCyc: PWY-4321	MGYG000000681	MAG	1472277	375	4499	40.76	72.16	3.55	0	0	0	5	GUT_GENOME022861	ERS1444497	ERP019502	Kazakhstan	Asia
d__Bacteria;p__Firmicutes;c__Bacilli;o__Lactobacillales;f__Streptococcaceae;g__Lactococcus;s__Lactococcus petauri	Firmicutes	Present	MGYG0000002/MGYG000000230//genome/MGYG000000230_InterProScan.tsv	MGYG000000230	MGYG000000230_01468	466	GO:0004351|GO:0006536|GO:0030170	KEGG: 00250+4.1.1.15|KEGG: 00410+4.1.1.15|KEGG: 00430+4.1.1.15|KEGG: 00650+4.1.1.15|MetaCyc: PWY-4321	MGYG000000230	Isolate	1982297	21	191511	38.32	99.62	0	93.28	99.74	99.73	20	GUT_GENOME001376	SAMN09734802	PRJNA482748	China	Asia
d__Bacteria;p__Firmicutes;c__Bacilli;o__Lactobacillales;f__Streptococcaceae;g__Lactococcus;s__Lactococcus lactis_E	Firmicutes	Present	MGYG0000007/MGYG000000771//genome/MGYG000000771_InterProScan.tsv	MGYG000000771	MGYG000000771_01168	466	GO:0004351|GO:0006536|GO:0030170	KEGG: 00250+4.1.1.15|KEGG: 00410+4.1.1.15|KEGG: 00430+4.1.1.15|KEGG: 00650+4.1.1.15|MetaCyc: PWY-4321	MGYG000000771	MAG	1762765	318	6339	35.65	86.78	1.35	90.76	20.16	13.33	17	GUT_GENOME027596	DRS026587	DRP003048	Japan	Asia
d__Bacteria;p__Firmicutes;c__Bacilli;o__Lactobacillales;f__Streptococcaceae;g__Lactococcus;s__Lactococcus lactis	Firmicutes	Present	MGYG0000002/MGYG000000226//genome/MGYG000000226_InterProScan.tsv	MGYG000000226	MGYG000000226_00146	466	GO:0004351|GO:0006536|GO:0030170	KEGG: 00250+4.1.1.15|KEGG: 00410+4.1.1.15|KEGG: 00430+4.1.1.15|KEGG: 00650+4.1.1.15|MetaCyc: PWY-4321	MGYG000000226	Isolate	2362991	15	355599	34.91	100	0.76	90.76	99.74	99.73	20	GUT_GENOME001355	SAMN09734781	PRJNA482748	China	Asia
d__Bacteria;p__Firmicutes;c__Bacilli;o__Lactobacillales;f__Streptococcaceae;g__Lactococcus;s__Lactococcus garvieae_B	Firmicutes	Present	MGYG0000010/MGYG000001017//genome/MGYG000001017_InterProScan.tsv	MGYG000001017	MGYG000001017_01663	121	GO:0004351|GO:0006536|GO:0030170	KEGG: 00250+4.1.1.15|KEGG: 00410+4.1.1.15|KEGG: 00430+4.1.1.15|KEGG: 00650+4.1.1.15|MetaCyc: PWY-4321	MGYG000001017	MAG	1758548	207	11666	38.7	92.93	0	88.24	0	0	10	GUT_GENOME066135	ERS800647	ERP010839	Bangladesh	Asia
d__Bacteria;p__Firmicutes;c__Bacilli;o__Lactobacillales;f__Streptococcaceae;g__Lactococcus;s__Lactococcus garvieae	Firmicutes	Present	MGYG0000005/MGYG000000582//genome/MGYG000000582_InterProScan.tsv	MGYG000000582	MGYG000000582_01437	466	GO:0004351|GO:0006536|GO:0030170	KEGG: 00250+4.1.1.15|KEGG: 00410+4.1.1.15|KEGG: 00430+4.1.1.15|KEGG: 00650+4.1.1.15|MetaCyc: PWY-4321	MGYG000000582	MAG	2064828	42	96083	38.38	100	0.19	93.28	0	0	18	GUT_GENOME017898	SRS3638577	SRP156699	Madagascar	Africa
d__Bacteria;p__Firmicutes;c__Bacilli;o__Lactobacillales;f__Listeriaceae;g__Listeria;s__Listeria monocytogenes_B	Firmicutes	Present	MGYG0000023/MGYG000002325//genome/MGYG000002325_InterProScan.tsv	MGYG000002325	MGYG000002325_02604	467	GO:0004351|GO:0006536|GO:0030170	KEGG: 00250+4.1.1.15|KEGG: 00410+4.1.1.15|KEGG: 00430+4.1.1.15|KEGG: 00650+4.1.1.15|MetaCyc: PWY-4321	MGYG000002325	Isolate	3017944	1	3017944	37.96	99.45	0	94.96	99.67	99.79	20	GUT_GENOME141005	SAMN07124731	PRJNA167876	Canada	North America
d__Bacteria;p__Firmicutes;c__Bacilli;o__Lactobacillales;f__Listeriaceae;g__Listeria;s__Listeria monocytogenes	Firmicutes	Present	MGYG0000023/MGYG000002392//genome/MGYG000002392_InterProScan.tsv	MGYG000002392	MGYG000002392_02529	467	GO:0004351|GO:0006536|GO:0030170	KEGG: 00250+4.1.1.15|KEGG: 00410+4.1.1.15|KEGG: 00430+4.1.1.15|KEGG: 00650+4.1.1.15|MetaCyc: PWY-4321	MGYG000002392	Isolate	2941624	14	443696	37.79	99.45	0	94.96	99.67	99.83	20	GUT_GENOME142492	SAMN09947982	PRJNA486730	not provided	not provided
d__Bacteria;p__Firmicutes;c__Bacilli;o__Lactobacillales;f__Listeriaceae;g__Listeria;s__Listeria innocua	Firmicutes	Present	MGYG0000013/MGYG000001395//genome/MGYG000001395_InterProScan.tsv	MGYG000001395	MGYG000001395_00158	467	GO:0004351|GO:0006536|GO:0030170	KEGG: 00250+4.1.1.15|KEGG: 00410+4.1.1.15|KEGG: 00430+4.1.1.15|KEGG: 00650+4.1.1.15|MetaCyc: PWY-4321	MGYG000001395	Isolate	2890785	45	227246	37.35	99.45	0.55	94.96	93.93	99.83	18	GUT_GENOME096248	SAMN02299452	PRJNA224116	not provided	not provided
d__Bacteria;p__Firmicutes;c__Bacilli;o__Lactobacillales;f__Listeriaceae;g__Listeria;s__Listeria grayi	Firmicutes	Present	MGYG0000012/MGYG000001298//genome/MGYG000001298_InterProScan.tsv	MGYG000001298	MGYG000001298_02479	467	GO:0004351|GO:0006536|GO:0030170	KEGG: 00250+4.1.1.15|KEGG: 00410+4.1.1.15|KEGG: 00430+4.1.1.15|KEGG: 00650+4.1.1.15|MetaCyc: PWY-4321	MGYG000001298	Isolate	2589961	6	982217	41.6	99.45	0	94.96	99.67	99.83	20	GUT_GENOME095952	SAMN00001446	PRJNA224116	not provided	Europe
d__Bacteria;p__Firmicutes;c__Bacilli;o__Lactobacillales;f__Lactobacillaceae;g__Limosilactobacillus;s__Limosilactobacillus sp900557215	Firmicutes	Present	MGYG0000025/MGYG000002593//genome/MGYG000002593_InterProScan.tsv	MGYG000002593	MGYG000002593_00642	458	GO:0004351|GO:0006536|GO:0030170	KEGG: 00250+4.1.1.15|KEGG: 00410+4.1.1.15|KEGG: 00430+4.1.1.15|KEGG: 00650+4.1.1.15|MetaCyc: PWY-4321	MGYG000002593	MAG	1475799	35	71997	39.42	93.44	0.27	0	0	0	15	GUT_GENOME153023	NA	NA	China	Asia
d__Bacteria;p__Firmicutes;c__Bacilli;o__Lactobacillales;f__Lactobacillaceae;g__Limosilactobacillus;s__Limosilactobacillus oris	Firmicutes	Present	MGYG0000010/MGYG000001077//genome/MGYG000001077_InterProScan.tsv	MGYG000001077	MGYG000001077_00082	468	GO:0004351|GO:0006536|GO:0030170	KEGG: 00250+4.1.1.15|KEGG: 00410+4.1.1.15|KEGG: 00430+4.1.1.15|KEGG: 00650+4.1.1.15|MetaCyc: PWY-4321	MGYG000001077	MAG	2006111	94	34570	49.99	99.45	0	0	0	0	18	GUT_GENOME078306	ERS473243	ERP005989	Sweden	Europe
d__Bacteria;p__Firmicutes;c__Bacilli;o__Lactobacillales;f__Lactobacillaceae;g__Limosilactobacillus;s__Limosilactobacillus fermentum	Firmicutes	Present	MGYG0000001/MGYG000000166//genome/MGYG000000166_InterProScan.tsv	MGYG000000166	MGYG000000166_01841	467	GO:0004351|GO:0006536|GO:0030170	KEGG: 00250+4.1.1.15|KEGG: 00410+4.1.1.15|KEGG: 00430+4.1.1.15|KEGG: 00650+4.1.1.15|MetaCyc: PWY-4321	MGYG000000166	Isolate	1967639	100	55235	51.97	99.18	0	0	99.67	99.83	20	GUT_GENOME000862	SAMN09734289	PRJNA482748	China	Asia
d__Bacteria;p__Firmicutes;c__Bacilli;o__Lactobacillales;f__Lactobacillaceae;g__Limosilactobacillus;s__Limosilactobacillus antri	Firmicutes	Present	MGYG0000015/MGYG000001516//genome/MGYG000001516_InterProScan.tsv	MGYG000001516	MGYG000001516_00527	468	GO:0004351|GO:0006536|GO:0030170	KEGG: 00250+4.1.1.15|KEGG: 00410+4.1.1.15|KEGG: 00430+4.1.1.15|KEGG: 00650+4.1.1.15|MetaCyc: PWY-4321	MGYG000001516	Isolate	2241837	92	67174	51.11	99.37	0	0	99.67	98.56	19	GUT_GENOME096522	SAMN02369390	PRJNA224116	not provided	not provided
d__Bacteria;p__Firmicutes;c__Bacilli;o__Lactobacillales;f__Lactobacillaceae;g__Levilactobacillus;s__Levilactobacillus brevis	Firmicutes	Present	MGYG0000023/MGYG000002380//genome/MGYG000002380_InterProScan.tsv	MGYG000002380	MGYG000002380_02055	469	GO:0004351|GO:0006536|GO:0030170	KEGG: 00250+4.1.1.15|KEGG: 00410+4.1.1.15|KEGG: 00430+4.1.1.15|KEGG: 00650+4.1.1.15|MetaCyc: PWY-4321	MGYG000002380	Isolate	2621559	138	62057	45.47	99.06	0	94.12	99.61	99.83	20	GUT_GENOME142415	SAMN03470252	PRJNA280953	Russia	Europe
d__Bacteria;p__Firmicutes;c__Bacilli;o__Lactobacillales;f__Lactobacillaceae;g__Lactiplantibacillus;s__Lactiplantibacillus plantarum	Firmicutes	Present	MGYG0000023/MGYG000002386//genome/MGYG000002386_InterProScan.tsv	MGYG000002386	MGYG000002386_02905	469	GO:0004351|GO:0006536|GO:0030170	KEGG: 00250+4.1.1.15|KEGG: 00410+4.1.1.15|KEGG: 00430+4.1.1.15|KEGG: 00650+4.1.1.15|MetaCyc: PWY-4321	MGYG000002386	Isolate	3412302	4	3268766	44.33	99.38	2.78	94.96	99.67	99.83	20	GUT_GENOME142458	SAMN07305427	PRJNA392731	China	Asia
d__Bacteria;p__Firmicutes;c__Bacilli;o__Lactobacillales;f__Enterococcaceae;g__Enterococcus_D;s__Enterococcus_D sp002850555	Firmicutes	Present	MGYG0000003/MGYG000000323//genome/MGYG000000323_InterProScan.tsv	MGYG000000323	MGYG000000323_01973	464	GO:0004351|GO:0006536|GO:0030170	KEGG: 00250+4.1.1.15|KEGG: 00410+4.1.1.15|KEGG: 00430+4.1.1.15|KEGG: 00650+4.1.1.15|MetaCyc: PWY-4321	MGYG000000323	MAG	3361404	17	393520	42.65	99.25	0.38	0	0	0	15	GUT_GENOME005683	ERS473296	ERP005989	Sweden	Europe
d__Bacteria;p__Firmicutes;c__Bacilli;o__Lactobacillales;f__Enterococcaceae;g__Enterococcus_D;s__Enterococcus_D gallinarum	Firmicutes	Present	MGYG0000001/MGYG000000106//genome/MGYG000000106_InterProScan.tsv	MGYG000000106	MGYG000000106_01455	466	GO:0004351|GO:0006536|GO:0030170	KEGG: 00250+4.1.1.15|KEGG: 00410+4.1.1.15|KEGG: 00430+4.1.1.15|KEGG: 00650+4.1.1.15|MetaCyc: PWY-4321	MGYG000000106	Isolate	3151412	18	476239	40.69	99.25	0	94.96	99.67	99.79	20	GUT_GENOME000558	ERS2046547	ERP105624	Canada	North America
d__Bacteria;p__Firmicutes;c__Bacilli;o__Lactobacillales;f__Enterococcaceae;g__Enterococcus_D;s__Enterococcus_D casseliflavus	Firmicutes	Present	MGYG0000002/MGYG000000238//genome/MGYG000000238_InterProScan.tsv	MGYG000000238	MGYG000000238_00135	464	GO:0004351|GO:0006536|GO:0030170	KEGG: 00250+4.1.1.15|KEGG: 00410+4.1.1.15|KEGG: 00430+4.1.1.15|KEGG: 00650+4.1.1.15|MetaCyc: PWY-4321	MGYG000000238	Isolate	3499694	57	134578	42.41	99.25	0.22	94.96	99.67	99.79	20	GUT_GENOME001422	SAMN09734848	PRJNA482748	China	Asia
d__Bacteria;p__Firmicutes;c__Bacilli;o__Lactobacillales;f__Enterococcaceae;g__Enterococcus_C;s__Enterococcus_C dispar	Firmicutes	Present	MGYG0000012/MGYG000001208//genome/MGYG000001208_InterProScan.tsv	MGYG000001208	MGYG000001208_01380	464	GO:0004351|GO:0006536|GO:0030170	KEGG: 00250+4.1.1.15|KEGG: 00410+4.1.1.15|KEGG: 00430+4.1.1.15|KEGG: 00650+4.1.1.15|MetaCyc: PWY-4321	MGYG000001208	MAG	2570475	32	161521	36.97	98.69	1.06	0	0	0	10	GUT_GENOME092528	ERS608609	ERP008729	Austria	Europe
d__Bacteria;p__Firmicutes;c__Bacilli;o__Lactobacillales;f__Enterococcaceae;g__Enterococcus_C;s__Enterococcus_C asini	Firmicutes	Present	MGYG0000001/MGYG000000163//genome/MGYG000000163_InterProScan.tsv	MGYG000000163	MGYG000000163_02703	466	GO:0004351|GO:0006536|GO:0030170	KEGG: 00250+4.1.1.15|KEGG: 00410+4.1.1.15|KEGG: 00430+4.1.1.15|KEGG: 00650+4.1.1.15|MetaCyc: PWY-4321	MGYG000000163	Isolate	2560364	31	264102	44.54	98.02	0.87	94.96	99.67	99.83	19	GUT_GENOME000812	SAMN09734238	PRJNA482748	China	Asia
d__Bacteria;p__Firmicutes;c__Bacilli;o__Lactobacillales;f__Enterococcaceae;g__Enterococcus_B;s__Enterococcus_B lactis	Firmicutes	Present	MGYG0000023/MGYG000002320//genome/MGYG000002320_InterProScan.tsv	MGYG000002320	MGYG000002320_01855	466	GO:0004351|GO:0006536|GO:0030170	KEGG: 00250+4.1.1.15|KEGG: 00410+4.1.1.15|KEGG: 00430+4.1.1.15|KEGG: 00650+4.1.1.15|MetaCyc: PWY-4321	MGYG000002320	Isolate	3009500	28	404527	38.07	99.62	0	94.96	99.67	99.83	20	GUT_GENOME140713	SAMN00779814	PRJNA82453	Ireland	Europe
d__Bacteria;p__Firmicutes;c__Bacilli;o__Lactobacillales;f__Enterococcaceae;g__Enterococcus_A;s__Enterococcus_A sp002140655	Firmicutes	Present	MGYG0000029/MGYG000002939//genome/MGYG000002939_InterProScan.tsv	MGYG000002939	MGYG000002939_01918	458	GO:0004351|GO:0006536|GO:0030170	KEGG: 00250+4.1.1.15|KEGG: 00410+4.1.1.15|KEGG: 00430+4.1.1.15|KEGG: 00650+4.1.1.15|MetaCyc: PWY-4321	MGYG000002939	MAG	2985142	735	4394	40.72	66.52	2.06	0	0	0	9	GUT_GENOME183802	SRS1735497	SRP090628	Russia	Europe
d__Bacteria;p__Firmicutes;c__Bacilli;o__Lactobacillales;f__Enterococcaceae;g__Enterococcus_A;s__Enterococcus_A raffinosus	Firmicutes	Present	MGYG0000016/MGYG000001696//genome/MGYG000001696_InterProScan.tsv	MGYG000001696	MGYG000001696_00088	458	GO:0004351|GO:0006536|GO:0030170	KEGG: 00250+4.1.1.15|KEGG: 00410+4.1.1.15|KEGG: 00430+4.1.1.15|KEGG: 00650+4.1.1.15|MetaCyc: PWY-4321	MGYG000001696	Isolate	4207346	193	63818	39.44	98.56	4.15	94.96	99.67	99.83	20	GUT_GENOME103727	SAMN02299317	PRJNA201080	India	Asia
d__Bacteria;p__Firmicutes;c__Bacilli;o__Lactobacillales;f__Enterococcaceae;g__Enterococcus_A;s__Enterococcus_A gilvus	Firmicutes	Present	MGYG0000037/MGYG000003714//genome/MGYG000003714_InterProScan.tsv	MGYG000003714	MGYG000003714_01345	456	GO:0004351|GO:0006536|GO:0030170	KEGG: 00250+4.1.1.15|KEGG: 00410+4.1.1.15|KEGG: 00430+4.1.1.15|KEGG: 00650+4.1.1.15|MetaCyc: PWY-4321	MGYG000003714	MAG	3507168	344	15067	42.13	96.61	3.62	0	0	0	12	GUT_GENOME242764	SRS1735587	SRP090628	Russia	Europe
d__Bacteria;p__Firmicutes;c__Bacilli;o__Lactobacillales;f__Enterococcaceae;g__Enterococcus_A;s__Enterococcus_A devriesei	Firmicutes	Present	MGYG0000037/MGYG000003709//genome/MGYG000003709_InterProScan.tsv	MGYG000003709	MGYG000003709_01365	466	GO:0004351|GO:0006536|GO:0030170	KEGG: 00250+4.1.1.15|KEGG: 00410+4.1.1.15|KEGG: 00430+4.1.1.15|KEGG: 00650+4.1.1.15|MetaCyc: PWY-4321	MGYG000003709	MAG	3054497	561	7512	40.66	96.15	4.24	0	0	0	14	GUT_GENOME241248	SRS1719473	SRP090628	Russia	Europe
d__Bacteria;p__Firmicutes;c__Bacilli;o__Lactobacillales;f__Enterococcaceae;g__Enterococcus_A;s__Enterococcus_A avium	Firmicutes	Present	MGYG0000022/MGYG000002270//genome/MGYG000002270_InterProScan.tsv	MGYG000002270	MGYG000002270_00633	458	GO:0004351|GO:0006536|GO:0030170	KEGG: 00250+4.1.1.15|KEGG: 00410+4.1.1.15|KEGG: 00430+4.1.1.15|KEGG: 00650+4.1.1.15|MetaCyc: PWY-4321	MGYG000002270	Isolate	4464845	144	80854	38.87	99.31	4.24	94.96	99.67	99.79	20	GUT_GENOME140053	SAMN09736679	PRJNA482748	China	Asia
d__Bacteria;p__Firmicutes_A;c__Clostridia_A;o__Christensenellales;f__Christensenellaceae;g__Christensenella;s__Christensenella timonensis	Firmicutes_A	Present	MGYG0000015/MGYG000001550//genome/MGYG000001550_InterProScan.tsv	MGYG000001550	MGYG000001550_00157	474	GO:0004351|GO:0006536|GO:0030170	KEGG: 00250+4.1.1.15|KEGG: 00410+4.1.1.15|KEGG: 00430+4.1.1.15|KEGG: 00650+4.1.1.15|MetaCyc: PWY-4321	MGYG000001550	Isolate	2650850	2	2314156	51.71	97.98	0.81	94.96	99.74	99.79	20	GUT_GENOME096561	SAMEA3959561	PRJNA224116	not provided	not provided
d__Bacteria;p__Firmicutes_A;c__Clostridia_A;o__Christensenellales;f__Christensenellaceae;g__Christensenella;s__Christensenella sp001678845	Firmicutes_A	Present	MGYG0000024/MGYG000002411//genome/MGYG000002411_InterProScan.tsv	MGYG000002411	MGYG000002411_01993	474	GO:0004351|GO:0006536|GO:0030170	KEGG: 00250+4.1.1.15|KEGG: 00410+4.1.1.15|KEGG: 00430+4.1.1.15|KEGG: 00650+4.1.1.15|MetaCyc: PWY-4321	MGYG000002411	Isolate	3026585	36	294532	52.07	99.19	0.81	94.96	99.74	99.79	20	GUT_GENOME142595	SAMN05257102	PRJNA326054	China	Asia
d__Bacteria;p__Firmicutes_A;c__Clostridia_A;o__Christensenellales;f__Christensenellaceae;g__Christensenella;s__Christensenella minuta	Firmicutes_A	Present	MGYG0000025/MGYG000002523//genome/MGYG000002523_InterProScan.tsv	MGYG000002523	MGYG000002523_02532	474	GO:0004351|GO:0006536|GO:0030170	KEGG: 00250+4.1.1.15|KEGG: 00410+4.1.1.15|KEGG: 00430+4.1.1.15|KEGG: 00650+4.1.1.15|MetaCyc: PWY-4321	MGYG000002523	Isolate	2940111	45	147856	51.48	98.39	0.81	94.96	99.74	99.79	20	GUT_GENOME147109	SAMN05257106	PRJNA326054	Japan	Asia
d__Bacteria;p__Firmicutes_A;c__Clostridia;o__Tissierellales;f__Peptoniphilaceae;g__Parvimonas;s__Parvimonas micra	Firmicutes_A	Present	MGYG0000013/MGYG000001301//genome/MGYG000001301_InterProScan.tsv	MGYG000001301	MGYG000001301_01074	489	GO:0004351|GO:0006536|GO:0030170	KEGG: 00250+4.1.1.15|KEGG: 00410+4.1.1.15|KEGG: 00430+4.1.1.15|KEGG: 00650+4.1.1.15|MetaCyc: PWY-4321	MGYG000001301	Isolate	1703772	17	505805	28.66	98.48	1.02	0	99.67	83.21	20	GUT_GENOME095968	SAMN00627099	PRJNA224116	not provided	not provided
d__Bacteria;p__Firmicutes_A;c__Clostridia;o__Peptostreptococcales;f__Peptostreptococcaceae;g__Peptostreptococcus;s__Peptostreptococcus russellii_A	Firmicutes_A	Present	MGYG0000016/MGYG000001601//genome/MGYG000001601_InterProScan.tsv	MGYG000001601	MGYG000001601_01668	463	GO:0004351|GO:0006536|GO:0030170	KEGG: 00250+4.1.1.15|KEGG: 00410+4.1.1.15|KEGG: 00430+4.1.1.15|KEGG: 00650+4.1.1.15|MetaCyc: PWY-4321	MGYG000001601	MAG	1998441	52	68771	30.82	95.8	0.7	89.08	61.64	0	13	GUT_GENOME097942	ERS1343376	ERP017091	China	Asia
d__Bacteria;p__Firmicutes_A;c__Clostridia;o__Peptostreptococcales;f__Peptostreptococcaceae;g__Peptostreptococcus;s__Peptostreptococcus russellii	Firmicutes_A	Present	MGYG0000016/MGYG000001618//genome/MGYG000001618_InterProScan.tsv	MGYG000001618	MGYG000001618_01514	463	GO:0004351|GO:0006536|GO:0030170	KEGG: 00250+4.1.1.15|KEGG: 00410+4.1.1.15|KEGG: 00430+4.1.1.15|KEGG: 00650+4.1.1.15|MetaCyc: PWY-4321	MGYG000001618	MAG	1945578	14	220482	30.59	95.8	0	89.08	0	0	18	GUT_GENOME098616	ERS1343340	ERP017091	China	Asia
d__Bacteria;p__Firmicutes_A;c__Clostridia;o__Peptostreptococcales;f__Peptostreptococcaceae;g__Peptacetobacter;s__Peptacetobacter sp900550335	Firmicutes_A	Present	MGYG0000012/MGYG000001232//genome/MGYG000001232_InterProScan.tsv	MGYG000001232	MGYG000001232_00560	469	GO:0004351|GO:0006536|GO:0030170	KEGG: 00250+4.1.1.15|KEGG: 00410+4.1.1.15|KEGG: 00430+4.1.1.15|KEGG: 00650+4.1.1.15|MetaCyc: PWY-4321	MGYG000001232	MAG	2161926	330	9943	31.05	98.37	1.4	89.08	0	0	7	GUT_GENOME093820	ERS608571	ERP008729	Austria	Europe
d__Bacteria;p__Firmicutes_A;c__Clostridia;o__Peptostreptococcales;f__Peptostreptococcaceae;g__Peptacetobacter;s__Peptacetobacter sp900539645	Firmicutes_A	Present	MGYG0000028/MGYG000002854//genome/MGYG000002854_InterProScan.tsv	MGYG000002854	MGYG000002854_01744	469	GO:0004351|GO:0006536|GO:0030170	KEGG: 00250+4.1.1.15|KEGG: 00410+4.1.1.15|KEGG: 00430+4.1.1.15|KEGG: 00650+4.1.1.15|MetaCyc: PWY-4321	MGYG000002854	MAG	2123910	249	12364	31.41	100	0.47	89.08	23.16	0	5	GUT_GENOME175131	SRS1158750	SRP066053	United States	North America
d__Bacteria;p__Firmicutes_A;c__Clostridia;o__Peptostreptococcales;f__Peptostreptococcaceae;g__Peptacetobacter;s__Peptacetobacter hiranonis	Firmicutes_A	Present	MGYG0000013/MGYG000001320//genome/MGYG000001320_InterProScan.tsv	MGYG000001320	MGYG000001320_00742	469	GO:0004351|GO:0006536|GO:0030170	KEGG: 00250+4.1.1.15|KEGG: 00410+4.1.1.15|KEGG: 00430+4.1.1.15|KEGG: 00650+4.1.1.15|MetaCyc: PWY-4321	MGYG000001320	Isolate	2423386	101	44914	31.02	100	0	0	71.17	95.59	14	GUT_GENOME095999	SAMN00000729	PRJNA224116	not provided	Asia
d__Bacteria;p__Firmicutes_A;c__Clostridia;o__Peptostreptococcales;f__Peptostreptococcaceae;g__Paraclostridium;s__Paraclostridium tenue	Firmicutes_A	Present	MGYG0000000/MGYG000000075//genome/MGYG000000075_InterProScan.tsv	MGYG000000075	MGYG000000075_03070	463	GO:0004351|GO:0006536|GO:0030170	KEGG: 00250+4.1.1.15|KEGG: 00410+4.1.1.15|KEGG: 00430+4.1.1.15|KEGG: 00650+4.1.1.15|MetaCyc: PWY-4321	MGYG000000075	Isolate	3140683	70	369043	27	99.3	0.23	89.92	99.74	94.97	20	GUT_GENOME000290	ERS852564	ERP012217	United Kingdom	Europe
d__Bacteria;p__Firmicutes_A;c__Clostridia;o__Peptostreptococcales;f__Peptostreptococcaceae;g__Paraclostridium;s__Paraclostridium sordellii	Firmicutes_A	Present	MGYG0000001/MGYG000000157//genome/MGYG000000157_InterProScan.tsv	MGYG000000157	MGYG000000157_02177	463	GO:0004351|GO:0006536|GO:0030170	KEGG: 00250+4.1.1.15|KEGG: 00410+4.1.1.15|KEGG: 00430+4.1.1.15|KEGG: 00650+4.1.1.15|MetaCyc: PWY-4321	MGYG000000157	Isolate	3456733	403	18488	27.47	100	1.4	89.92	99.74	99.83	14	GUT_GENOME000760	SAMN09734187	PRJNA482748	China	Asia
d__Bacteria;p__Firmicutes_A;c__Clostridia;o__Peptostreptococcales;f__Peptostreptococcaceae;g__Paraclostridium;s__Paraclostridium bifermentans	Firmicutes_A	Present	MGYG0000000/MGYG000000024//genome/MGYG000000024_InterProScan.tsv	MGYG000000024	MGYG000000024_03038	463	GO:0004351|GO:0006536|GO:0030170	KEGG: 00250+4.1.1.15|KEGG: 00410+4.1.1.15|KEGG: 00430+4.1.1.15|KEGG: 00650+4.1.1.15|MetaCyc: PWY-4321	MGYG000000024	Isolate	3641600	33	215844	28.16	99.3	0.7	89.08	99.74	99.83	20	GUT_GENOME000104	ERS417216	ERP105624	United Kingdom	Europe
d__Bacteria;p__Firmicutes_A;c__Clostridia;o__Peptostreptococcales;f__Anaerovoracaceae;g__UBA1191;s__	Firmicutes_A	Present	MGYG0000036/MGYG000003623//genome/MGYG000003623_InterProScan.tsv	MGYG000003623	MGYG000003623_01275	459	GO:0004351|GO:0006536|GO:0030170	KEGG: 00250+4.1.1.15|KEGG: 00410+4.1.1.15|KEGG: 00430+4.1.1.15|KEGG: 00650+4.1.1.15|MetaCyc: PWY-4321	MGYG000003623	MAG	1340166	559	2700	50.06	77.09	3.92	92.44	0	0	8	GUT_GENOME237880	SRS476348	SRP029441	Fiji	Oceania
d__Bacteria;p__Firmicutes_A;c__Clostridia;o__Peptostreptococcales;f__Anaerovoracaceae;g__BX12;s__BX12 sp902363595	Firmicutes_A	Present	MGYG0000001/MGYG000000126//genome/MGYG000000126_InterProScan.tsv	MGYG000000126	MGYG000000126_00615	460	GO:0004351|GO:0006536|GO:0030170	KEGG: 00250+4.1.1.15|KEGG: 00410+4.1.1.15|KEGG: 00430+4.1.1.15|KEGG: 00650+4.1.1.15|MetaCyc: PWY-4321	MGYG000000126	Isolate	4489456	60	204793	47.21	98.58	1.42	94.96	99.67	99.79	20	GUT_GENOME000603	ERS2046658	ERP105624	Canada	North America
d__Bacteria;p__Firmicutes_A;c__Clostridia;o__Oscillospirales;f__Oscillospiraceae;g__Evtepia;s__Evtepia sp900758955	Firmicutes_A	Present	MGYG0000012/MGYG000001238//genome/MGYG000001238_InterProScan.tsv	MGYG000001238	MGYG000001238_02066	115	GO:0004351|GO:0006536|GO:0030170	KEGG: 00250+4.1.1.15|KEGG: 00410+4.1.1.15|KEGG: 00430+4.1.1.15|KEGG: 00650+4.1.1.15|MetaCyc: PWY-4321	MGYG000001238	MAG	2740365	373	9636	55.58	89.64	2.08	91.6	0	0	16	GUT_GENOME094066	ERS608568	ERP008729	Austria	Europe
d__Bacteria;p__Firmicutes_A;c__Clostridia;o__Oscillospirales;f__Oscillospiraceae;g__Evtepia;s__Evtepia sp900546255	Firmicutes_A	Present	MGYG0000041/MGYG000004163//genome/MGYG000004163_InterProScan.tsv	MGYG000004163	MGYG000004163_00574	465	GO:0004351|GO:0006536|GO:0030170	KEGG: 00250+4.1.1.15|KEGG: 00410+4.1.1.15|KEGG: 00430+4.1.1.15|KEGG: 00650+4.1.1.15|MetaCyc: PWY-4321	MGYG000004163	MAG	2377635	94	58444	62.22	96.51	0.67	94.12	0	11.08	16	GUT_GENOME258247	ERS746804	ERP010700	United Kingdom	Europe
d__Bacteria;p__Firmicutes_A;c__Clostridia;o__Lachnospirales;f__Lachnospiraceae;g__UMGS1251;s__UMGS1251 sp900549995	Firmicutes_A	Present	MGYG0000029/MGYG000002949//genome/MGYG000002949_InterProScan.tsv	MGYG000002949	MGYG000002949_03830	470	GO:0004351|GO:0006536|GO:0030170	KEGG: 00250+4.1.1.15|KEGG: 00410+4.1.1.15|KEGG: 00430+4.1.1.15|KEGG: 00650+4.1.1.15|MetaCyc: PWY-4321	MGYG000002949	MAG	4765419	154	59357	43.77	94.6	2.83	0	0	0	14	GUT_GENOME186025	SRS1767354	SRP091570	United States	North America
d__Bacteria;p__Firmicutes_A;c__Clostridia;o__Lachnospirales;f__Lachnospiraceae;g__Robinsoniella;s__Robinsoniella sp900540475	Firmicutes_A	Present	MGYG0000010/MGYG000001063//genome/MGYG000001063_InterProScan.tsv	MGYG000001063	MGYG000001063_00999	469	GO:0004351|GO:0006536|GO:0030170	KEGG: 00250+4.1.1.15|KEGG: 00410+4.1.1.15|KEGG: 00430+4.1.1.15|KEGG: 00650+4.1.1.15|MetaCyc: PWY-4321	MGYG000001063	MAG	7637037	158	85185	41.82	99.37	0.32	0	0	0	20	GUT_GENOME075528	ERS473025	ERP005989	Sweden	Europe
d__Bacteria;p__Firmicutes_A;c__Clostridia;o__Lachnospirales;f__Lachnospiraceae;g__Robinsoniella;s__Robinsoniella sp900539655	Firmicutes_A	Present	MGYG0000002/MGYG000000287//genome/MGYG000000287_InterProScan.tsv	MGYG000000287	MGYG000000287_02560	469	GO:0004351|GO:0006536|GO:0030170	KEGG: 00250+4.1.1.15|KEGG: 00410+4.1.1.15|KEGG: 00430+4.1.1.15|KEGG: 00650+4.1.1.15|MetaCyc: PWY-4321	MGYG000000287	MAG	7249439	244	48317	41.47	99.37	0.32	0	0	4	16	GUT_GENOME002382	ERS473049	ERP005989	Sweden	Europe
d__Bacteria;p__Firmicutes_A;c__Clostridia;o__Lachnospirales;f__Lachnospiraceae;g__Robinsoniella;s__Robinsoniella peoriensis	Firmicutes_A	Present	MGYG0000024/MGYG000002403//genome/MGYG000002403_InterProScan.tsv	MGYG000002403	MGYG000002403_03446	469	GO:0004351|GO:0006536|GO:0030170	KEGG: 00250+4.1.1.15|KEGG: 00410+4.1.1.15|KEGG: 00430+4.1.1.15|KEGG: 00650+4.1.1.15|MetaCyc: PWY-4321	MGYG000002403	Isolate	7202103	161	110558	41.11	99.37	0.95	0	99.74	99.79	20	GUT_GENOME142587	SAMEA4393858	PRJEB15237	not provided	not provided
d__Bacteria;p__Firmicutes_A;c__Clostridia;o__Lachnospirales;f__Lachnospiraceae;g__Muricomes;s__Muricomes sp000509105	Firmicutes_A	Present	MGYG0000001/MGYG000000175//genome/MGYG000000175_InterProScan.tsv	MGYG000000175	MGYG000000175_01007	467	GO:0004351|GO:0006536|GO:0030170	KEGG: 00250+4.1.1.15|KEGG: 00410+4.1.1.15|KEGG: 00430+4.1.1.15|KEGG: 00650+4.1.1.15|MetaCyc: PWY-4321	MGYG000000175	Isolate	5055107	98	111301	45.99	99.42	0	82.35	99.67	99.62	20	GUT_GENOME000962	SAMN09734388	PRJNA482748	China	Asia
d__Bacteria;p__Firmicutes_A;c__Clostridia;o__Lachnospirales;f__Lachnospiraceae;g__Muricomes;s__Muricomes fissicatena_A	Firmicutes_A	Present	MGYG0000013/MGYG000001368//genome/MGYG000001368_InterProScan.tsv	MGYG000001368	MGYG000001368_03345	469	GO:0004351|GO:0006536|GO:0030170	KEGG: 00250+4.1.1.15|KEGG: 00410+4.1.1.15|KEGG: 00430+4.1.1.15|KEGG: 00650+4.1.1.15|MetaCyc: PWY-4321	MGYG000001368	Isolate	5374587	171	56059	45.47	99.42	0	0	99.67	99.62	20	GUT_GENOME096179	SAMN02463701	PRJNA224116	not provided	not provided
d__Bacteria;p__Firmicutes_A;c__Clostridia;o__Lachnospirales;f__Lachnospiraceae;g__Muricomes;s__Muricomes contortus_B	Firmicutes_A	Present	MGYG0000014/MGYG000001499//genome/MGYG000001499_InterProScan.tsv	MGYG000001499	MGYG000001499_00087	467	GO:0004351|GO:0006536|GO:0030170	KEGG: 00250+4.1.1.15|KEGG: 00410+4.1.1.15|KEGG: 00430+4.1.1.15|KEGG: 00650+4.1.1.15|MetaCyc: PWY-4321	MGYG000001499	Isolate	5155658	13	1069380	46.02	99.42	0	82.35	99.67	99.62	20	GUT_GENOME096495	SAMEA3449147	PRJNA224116	not provided	not provided
d__Bacteria;p__Firmicutes_A;c__Clostridia;o__Lachnospirales;f__Lachnospiraceae;g__GCA-900066755;s__GCA-900066755 sp902363085	Firmicutes_A	Present	MGYG0000000/MGYG000000095//genome/MGYG000000095_InterProScan.tsv	MGYG000000095	MGYG000000095_03682	467	GO:0004351|GO:0006536|GO:0030170	KEGG: 00250+4.1.1.15|KEGG: 00410+4.1.1.15|KEGG: 00430+4.1.1.15|KEGG: 00650+4.1.1.15|MetaCyc: PWY-4321	MGYG000000095	Isolate	5524222	39	282062	48.25	99.37	2.37	0	99.61	99.83	20	GUT_GENOME000496	ERS2046386	ERP105624	United Kingdom	Europe
d__Bacteria;p__Firmicutes_A;c__Clostridia;o__Lachnospirales;f__Lachnospiraceae;g__Anaerostipes;s__Anaerostipes rhamnosivorans	Firmicutes_A	Present	MGYG0000009/MGYG000000988//genome/MGYG000000988_InterProScan.tsv	MGYG000000988	MGYG000000988_02571	466	GO:0004351|GO:0006536|GO:0030170	KEGG: 00250+4.1.1.15|KEGG: 00410+4.1.1.15|KEGG: 00430+4.1.1.15|KEGG: 00650+4.1.1.15|MetaCyc: PWY-4321	MGYG000000988	MAG	3481555	219	23671	44.66	96.64	3.36	0	22.96	11.11	16	GUT_GENOME060651	ERS473225	ERP005989	Denmark	Europe
d__Bacteria;p__Firmicutes_A;c__Clostridia;o__Eubacteriales;f__Eubacteriaceae;g__Eubacterium;s__Eubacterium maltosivorans	Firmicutes_A	Present	MGYG0000002/MGYG000000219//genome/MGYG000000219_InterProScan.tsv	MGYG000000219	MGYG000000219_02449	473	GO:0004351|GO:0006536|GO:0030170	KEGG: 00250+4.1.1.15|KEGG: 00410+4.1.1.15|KEGG: 00430+4.1.1.15|KEGG: 00650+4.1.1.15|MetaCyc: PWY-4321	MGYG000000219	Isolate	4238872	41	306801	47.57	99.3	0	93.28	99.74	99.76	19	GUT_GENOME001312	SAMN09734738	PRJNA482748	China	Asia
d__Bacteria;p__Firmicutes_A;c__Clostridia;o__Eubacteriales;f__Eubacteriaceae;g__Eubacterium;s__Eubacterium limosum	Firmicutes_A	Present	MGYG0000012/MGYG000001276//genome/MGYG000001276_InterProScan.tsv	MGYG000001276	MGYG000001276_03314	473	GO:0004351|GO:0006536|GO:0030170	KEGG: 00250+4.1.1.15|KEGG: 00410+4.1.1.15|KEGG: 00430+4.1.1.15|KEGG: 00650+4.1.1.15|MetaCyc: PWY-4321	MGYG000001276	MAG	3903827	62	95047	47.64	89.44	0	93.28	0	0	18	GUT_GENOME095515	NA	NA	Italy	Europe
d__Bacteria;p__Firmicutes_A;c__Clostridia;o__Eubacteriales;f__Eubacteriaceae;g__Eubacterium;s__Eubacterium callanderi	Firmicutes_A	Present	MGYG0000001/MGYG000000121//genome/MGYG000000121_InterProScan.tsv	MGYG000000121	MGYG000000121_00188	473	GO:0004351|GO:0006536|GO:0030170	KEGG: 00250+4.1.1.15|KEGG: 00410+4.1.1.15|KEGG: 00430+4.1.1.15|KEGG: 00650+4.1.1.15|MetaCyc: PWY-4321	MGYG000000121	Isolate	4357692	42	238362	47.47	99.3	0	94.12	99.74	99.79	20	GUT_GENOME000586	ERS2046574	ERP105624	Canada	North America
d__Bacteria;p__Firmicutes_A;c__Clostridia;o__Clostridiales;f__Clostridiaceae;g__Clostridium_P;s__Clostridium_P perfringens	Firmicutes_A	Present	MGYG0000023/MGYG000002372//genome/MGYG000002372_InterProScan.tsv	MGYG000002372	MGYG000002372_02423	464	GO:0004351|GO:0006536|GO:0030170	KEGG: 00250+4.1.1.15|KEGG: 00410+4.1.1.15|KEGG: 00430+4.1.1.15|KEGG: 00650+4.1.1.15|MetaCyc: PWY-4321	MGYG000002372	Isolate	3343822	1	3343822	28.49	100	0	82.35	99.74	99.83	20	GUT_GENOME142391	SAMN04209542	PRJNA299533	South Korea	Asia
d__Bacteria;p__Firmicutes_A;c__Clostridia;o__Clostridiales;f__Clostridiaceae;g__Clostridium_P;s__Clostridium_P massiliamazoniense	Firmicutes_A	Present	MGYG0000015/MGYG000001513//genome/MGYG000001513_InterProScan.tsv	MGYG000001513	MGYG000001513_03211	462	GO:0004351|GO:0006536|GO:0030170	KEGG: 00250+4.1.1.15|KEGG: 00410+4.1.1.15|KEGG: 00430+4.1.1.15|KEGG: 00650+4.1.1.15|MetaCyc: PWY-4321	MGYG000001513	Isolate	3732600	12	2015050	27.64	98.25	3.64	83.19	99.74	99.83	20	GUT_GENOME096512	SAMEA3538361	PRJNA224116	not provided	not provided
d__Bacteria;p__Firmicutes_A;c__Clostridia;o__Clostridiales;f__Clostridiaceae;g__Clostridium_F;s__Clostridium_F tepidum	Firmicutes_A	Present	MGYG0000031/MGYG000003116//genome/MGYG000003116_InterProScan.tsv	MGYG000003116	MGYG000003116_00804	467	GO:0004351|GO:0006536|GO:0030170	KEGG: 00250+4.1.1.15|KEGG: 00410+4.1.1.15|KEGG: 00430+4.1.1.15|KEGG: 00650+4.1.1.15|MetaCyc: PWY-4321	MGYG000003116	MAG	2461563	14	317552	26.95	93.07	0	94.96	99.74	37.95	16	GUT_GENOME207305	SRS2455741	SRP114966	United States	North America
d__Bacteria;p__Firmicutes_A;c__Clostridia;o__Clostridiales;f__Clostridiaceae;g__Clostridium_F;s__Clostridium_F niameyense	Firmicutes_A	Present	MGYG0000014/MGYG000001497//genome/MGYG000001497_InterProScan.tsv	MGYG000001497	MGYG000001497_01592	466	GO:0004351|GO:0006536|GO:0030170	KEGG: 00250+4.1.1.15|KEGG: 00410+4.1.1.15|KEGG: 00430+4.1.1.15|KEGG: 00650+4.1.1.15|MetaCyc: PWY-4321	MGYG000001497	Isolate	2542824	7	2103297	27.44	97.93	0	94.96	99.74	99.83	20	GUT_GENOME096493	SAMEA3381202	PRJNA224116	not provided	not provided
d__Bacteria;p__Firmicutes_A;c__Clostridia;o__Clostridiales;f__Clostridiaceae;g__Clostridium_F;s__Clostridium_F botulinum_A	Firmicutes_A	Present	MGYG0000013/MGYG000001309//genome/MGYG000001309_InterProScan.tsv	MGYG000001309	MGYG000001309_01790	468	GO:0004351|GO:0006536|GO:0030170	KEGG: 00250+4.1.1.15|KEGG: 00410+4.1.1.15|KEGG: 00430+4.1.1.15|KEGG: 00650+4.1.1.15|MetaCyc: PWY-4321	MGYG000001309	Isolate	4102125	4	2178842	28.02	100	0	94.96	99.74	99.83	20	GUT_GENOME095982	SAMN00000018	PRJNA224116	not provided	not provided
d__Bacteria;p__Firmicutes_A;c__Clostridia;o__Clostridiales;f__Clostridiaceae;g__Clostridium_F;s__Clostridium_F botulinum	Firmicutes_A	Present	MGYG0000023/MGYG000002355//genome/MGYG000002355_InterProScan.tsv	MGYG000002355	MGYG000002355_01795	467	GO:0004351|GO:0006536|GO:0030170	KEGG: 00250+4.1.1.15|KEGG: 00410+4.1.1.15|KEGG: 00430+4.1.1.15|KEGG: 00650+4.1.1.15|MetaCyc: PWY-4321	MGYG000002355	Isolate	3808262	11	2752809	28.01	99.31	0	94.96	0	0	18	GUT_GENOME141698	SAMN02869852	PRJNA213371	Italy	Europe
d__Bacteria;p__Firmicutes_A;c__Clostridia;o__Clostridiales;f__Clostridiaceae;g__Clostridium;s__Clostridium baratii	Firmicutes_A	Present	MGYG0000000/MGYG000000064//genome/MGYG000000064_InterProScan.tsv	MGYG000000064	MGYG000000064_02814	468	GO:0004351|GO:0006536|GO:0030170	KEGG: 00250+4.1.1.15|KEGG: 00410+4.1.1.15|KEGG: 00430+4.1.1.15|KEGG: 00650+4.1.1.15|MetaCyc: PWY-4321	MGYG000000064	Isolate	3139911	58	382368	28.1	99.19	1.61	94.96	79	86.12	20	GUT_GENOME000248	ERS852519	ERP012217	United Kingdom	Europe
d__Bacteria;p__Firmicutes_C;c__Negativicutes;o__Veillonellales;f__Megasphaeraceae;g__Anaeroglobus;s__Anaeroglobus micronuciformis	Firmicutes_C	Present	MGYG0000042/MGYG000004289//genome/MGYG000004289_InterProScan.tsv	MGYG000004289	MGYG000004289_00361	468	GO:0004351|GO:0006536|GO:0030170	KEGG: 00250+4.1.1.15|KEGG: 00410+4.1.1.15|KEGG: 00430+4.1.1.15|KEGG: 00650+4.1.1.15|MetaCyc: PWY-4321	MGYG000004289	MAG	1684653	14	174746	45.36	100	0	0	0	0	20	GUT_GENOME263950	NA	NA	China	Asia
d__Bacteria;p__Firmicutes_C;c__Negativicutes;o__Veillonellales;f__Megasphaeraceae;g__Anaeroglobus;s__Anaeroglobus massiliensis	Firmicutes_C	Present	MGYG0000015/MGYG000001559//genome/MGYG000001559_InterProScan.tsv	MGYG000001559	MGYG000001559_01187	464	GO:0004351|GO:0006536|GO:0030170	KEGG: 00250+4.1.1.15|KEGG: 00410+4.1.1.15|KEGG: 00430+4.1.1.15|KEGG: 00650+4.1.1.15|MetaCyc: PWY-4321	MGYG000001559	Isolate	1715864	2	1611777	50.2	99.4	0	93.28	99.67	99.69	20	GUT_GENOME096570	SAMEA4415313	PRJNA224116	not provided	not provided
d__Bacteria;p__Fusobacteriota;c__Fusobacteriia;o__Fusobacteriales;f__Fusobacteriaceae;g__Fusobacterium_A;s__Fusobacterium_A sp900015295	Fusobacteriota	Present	MGYG0000009/MGYG000000914//genome/MGYG000000914_InterProScan.tsv	MGYG000000914	MGYG000000914_00996	463	GO:0004351|GO:0006536|GO:0030170	KEGG: 00250+4.1.1.15|KEGG: 00410+4.1.1.15|KEGG: 00430+4.1.1.15|KEGG: 00650+4.1.1.15|MetaCyc: PWY-4321	MGYG000000914	MAG	1959286	73	40399	28.47	98.72	1.12	83.19	0	7.35	15	GUT_GENOME045693	ERS1343336	ERP017091	China	Asia
d__Bacteria;p__Fusobacteriota;c__Fusobacteriia;o__Fusobacteriales;f__Fusobacteriaceae;g__Fusobacterium;s__Fusobacterium sp000235465	Fusobacteriota	Present	MGYG0000011/MGYG000001172//genome/MGYG000001172_InterProScan.tsv	MGYG000001172	MGYG000001172_01964	459	GO:0004351|GO:0006536|GO:0030170	KEGG: 00250+4.1.1.15|KEGG: 00410+4.1.1.15|KEGG: 00430+4.1.1.15|KEGG: 00650+4.1.1.15|MetaCyc: PWY-4321	MGYG000001172	MAG	2065216	97	37967	27.57	98.88	0	0	0	0	20	GUT_GENOME089625	ERS608583	ERP008729	Austria	Europe
d__Bacteria;p__Fusobacteriota;c__Fusobacteriia;o__Fusobacteriales;f__Fusobacteriaceae;g__Fusobacterium;s__Fusobacterium polymorphum	Fusobacteriota	Present	MGYG0000014/MGYG000001464//genome/MGYG000001464_InterProScan.tsv	MGYG000001464	MGYG000001464_01015	459	GO:0004351|GO:0006536|GO:0030170	KEGG: 00250+4.1.1.15|KEGG: 00410+4.1.1.15|KEGG: 00430+4.1.1.15|KEGG: 00650+4.1.1.15|MetaCyc: PWY-4321	MGYG000001464	Isolate	2566364	28	226957	26.84	100	0	0	99.67	99.52	20	GUT_GENOME096420	SAMN00690715	PRJNA224116	not provided	not provided
d__Bacteria;p__Fusobacteriota;c__Fusobacteriia;o__Fusobacteriales;f__Fusobacteriaceae;g__Fusobacterium;s__Fusobacterium periodonticum_D	Fusobacteriota	Present	MGYG0000013/MGYG000001324//genome/MGYG000001324_InterProScan.tsv	MGYG000001324	MGYG000001324_01447	459	GO:0004351|GO:0006536|GO:0030170	KEGG: 00250+4.1.1.15|KEGG: 00410+4.1.1.15|KEGG: 00430+4.1.1.15|KEGG: 00650+4.1.1.15|MetaCyc: PWY-4321	MGYG000001324	Isolate	2472878	61	96996	28.05	100	0.56	0	99.67	99.52	20	GUT_GENOME096028	SAMN02463707	PRJNA224116	not provided	not provided
d__Bacteria;p__Fusobacteriota;c__Fusobacteriia;o__Fusobacteriales;f__Fusobacteriaceae;g__Fusobacterium;s__Fusobacterium nucleatum_E	Fusobacteriota	Present	MGYG0000007/MGYG000000790//genome/MGYG000000790_InterProScan.tsv	MGYG000000790	MGYG000000790_01375	459	GO:0004351|GO:0006536|GO:0030170	KEGG: 00250+4.1.1.15|KEGG: 00410+4.1.1.15|KEGG: 00430+4.1.1.15|KEGG: 00650+4.1.1.15|MetaCyc: PWY-4321	MGYG000000790	MAG	2081813	396	6041	27.54	92.7	0	0	24.85	7.18	10	GUT_GENOME030277	ERS848674	ERP012177	China	Asia
d__Bacteria;p__Fusobacteriota;c__Fusobacteriia;o__Fusobacteriales;f__Fusobacteriaceae;g__Fusobacterium;s__Fusobacterium animalis	Fusobacteriota	Present	MGYG0000013/MGYG000001326//genome/MGYG000001326_InterProScan.tsv	MGYG000001326	MGYG000001326_01134	459	GO:0004351|GO:0006536|GO:0030170	KEGG: 00250+4.1.1.15|KEGG: 00410+4.1.1.15|KEGG: 00430+4.1.1.15|KEGG: 00650+4.1.1.15|MetaCyc: PWY-4321	MGYG000001326	Isolate	2514029	2	2507720	26.96	100	0	0	99.67	99.32	20	GUT_GENOME096031	SAMN02463711	PRJNA224116	not provided	not provided
d__Bacteria;p__Fusobacteriota;c__Fusobacteriia;o__Fusobacteriales;f__Fusobacteriaceae;g__Cetobacterium_A;s__Cetobacterium_A somerae	Fusobacteriota	Present	MGYG0000014/MGYG000001458//genome/MGYG000001458_InterProScan.tsv	MGYG000001458	MGYG000001458_01934	486	GO:0004351|GO:0006536|GO:0030170	KEGG: 00250+4.1.1.15|KEGG: 00410+4.1.1.15|KEGG: 00430+4.1.1.15|KEGG: 00650+4.1.1.15|MetaCyc: PWY-4321	MGYG000001458	Isolate	3064648	210	45972	28.58	98.88	0	0	87.67	90.94	14	GUT_GENOME096407	SAMN02436737	PRJNA224116	not provided	not provided
d__Bacteria;p__Proteobacteria;c__Gammaproteobacteria;o__Pseudomonadales;f__Pseudomonadaceae;g__Pseudomonas_E;s__Pseudomonas_E bubulae	Proteobacteria	Present	MGYG0000006/MGYG000000657//genome/MGYG000000657_InterProScan.tsv	MGYG000000657	MGYG000000657_04093	465	GO:0004351|GO:0006536|GO:0030170	KEGG: 00250+4.1.1.15|KEGG: 00410+4.1.1.15|KEGG: 00430+4.1.1.15|KEGG: 00650+4.1.1.15|MetaCyc: PWY-4321	MGYG000000657	MAG	4450077	629	9009	58.57	82.46	0	0	0	0	15	GUT_GENOME021289	ERS1444714	ERP019502	Germany	Europe
d__Bacteria;p__Proteobacteria;c__Gammaproteobacteria;o__Pseudomonadales;f__Halomonadaceae;g__Salinicola;s__Salinicola tamaricis	Proteobacteria	Present	MGYG0000030/MGYG000003016//genome/MGYG000003016_InterProScan.tsv	MGYG000003016	MGYG000003016_02106	480	GO:0004351|GO:0006536|GO:0030170	KEGG: 00250+4.1.1.15|KEGG: 00410+4.1.1.15|KEGG: 00430+4.1.1.15|KEGG: 00650+4.1.1.15|MetaCyc: PWY-4321	MGYG000003016	MAG	3944563	259	21625	66.04	82.07	0	94.96	60.86	11.83	17	GUT_GENOME194757	SRS1846755	SRP094805	China	Asia
d__Bacteria;p__Proteobacteria;c__Gammaproteobacteria;o__Enterobacterales;f__Enterobacteriaceae;g__Yersinia;s__Yersinia mollaretii	Proteobacteria	Present	MGYG0000024/MGYG000002471//genome/MGYG000002471_InterProScan.tsv	MGYG000002471	MGYG000002471_00276	466	GO:0004351|GO:0006536|GO:0030170	KEGG: 00250+4.1.1.15|KEGG: 00410+4.1.1.15|KEGG: 00430+4.1.1.15|KEGG: 00650+4.1.1.15|MetaCyc: PWY-4321	MGYG000002471	Isolate	4663229	45	273808	49.05	99.84	0.27	94.96	99.67	99.86	20	GUT_GENOME143489	SAMEA859902	PRJEB2117	Finland	Europe
d__Bacteria;p__Proteobacteria;c__Gammaproteobacteria;o__Enterobacterales;f__Enterobacteriaceae;g__Yersinia;s__Yersinia massiliensis	Proteobacteria	Present	MGYG0000024/MGYG000002465//genome/MGYG000002465_InterProScan.tsv	MGYG000002465	MGYG000002465_02826	466	GO:0004351|GO:0006536|GO:0030170	KEGG: 00250+4.1.1.15|KEGG: 00410+4.1.1.15|KEGG: 00430+4.1.1.15|KEGG: 00650+4.1.1.15|MetaCyc: PWY-4321	MGYG000002465	Isolate	4872451	105	80972	47.52	99.76	0.08	94.96	99.67	99.86	18	GUT_GENOME143407	SAMEA859872	PRJEB2117	Finland	Europe
d__Bacteria;p__Proteobacteria;c__Gammaproteobacteria;o__Enterobacterales;f__Enterobacteriaceae;g__Yersinia;s__Yersinia kristensenii_B	Proteobacteria	Present	MGYG0000024/MGYG000002462//genome/MGYG000002462_InterProScan.tsv	MGYG000002462	MGYG000002462_02953	466	GO:0004351|GO:0006536|GO:0030170	KEGG: 00250+4.1.1.15|KEGG: 00410+4.1.1.15|KEGG: 00430+4.1.1.15|KEGG: 00650+4.1.1.15|MetaCyc: PWY-4321	MGYG000002462	Isolate	4324686	28	439801	47.29	99.95	0.22	94.96	99.67	99.86	20	GUT_GENOME143380	SAMEA859900	PRJEB2117	Finland	Europe
d__Bacteria;p__Proteobacteria;c__Gammaproteobacteria;o__Enterobacterales;f__Enterobacteriaceae;g__Yersinia;s__Yersinia kristensenii	Proteobacteria	Present	MGYG0000024/MGYG000002461//genome/MGYG000002461_InterProScan.tsv	MGYG000002461	MGYG000002461_02167	466	GO:0004351|GO:0006536|GO:0030170	KEGG: 00250+4.1.1.15|KEGG: 00410+4.1.1.15|KEGG: 00430+4.1.1.15|KEGG: 00650+4.1.1.15|MetaCyc: PWY-4321	MGYG000002461	Isolate	4771112	57	271198	47.46	99.95	0.16	94.96	94.52	99.86	20	GUT_GENOME143379	SAMEA859905	PRJEB2117	Finland	Europe
d__Bacteria;p__Proteobacteria;c__Gammaproteobacteria;o__Enterobacterales;f__Enterobacteriaceae;g__Yersinia;s__Yersinia intermedia	Proteobacteria	Present	MGYG0000025/MGYG000002525//genome/MGYG000002525_InterProScan.tsv	MGYG000002525	MGYG000002525_02319	466	GO:0004351|GO:0006536|GO:0030170	KEGG: 00250+4.1.1.15|KEGG: 00410+4.1.1.15|KEGG: 00430+4.1.1.15|KEGG: 00650+4.1.1.15|MetaCyc: PWY-4321	MGYG000002525	Isolate	5023222	50	229683	47.53	99.95	0.08	94.96	99.67	99.86	20	GUT_GENOME147131	SAMEA859947	PRJEB2117	Finland	Europe
d__Bacteria;p__Proteobacteria;c__Gammaproteobacteria;o__Enterobacterales;f__Enterobacteriaceae;g__Yersinia;s__Yersinia frederiksenii_C	Proteobacteria	Present	MGYG0000024/MGYG000002467//genome/MGYG000002467_InterProScan.tsv	MGYG000002467	MGYG000002467_03382	466	GO:0004351|GO:0006536|GO:0030170	KEGG: 00250+4.1.1.15|KEGG: 00410+4.1.1.15|KEGG: 00430+4.1.1.15|KEGG: 00650+4.1.1.15|MetaCyc: PWY-4321	MGYG000002467	Isolate	4928795	22	449491	47.45	99.95	0	94.96	99.67	99.86	19	GUT_GENOME143411	SAMEA859959	PRJEB2117	Finland	Europe
d__Bacteria;p__Proteobacteria;c__Gammaproteobacteria;o__Enterobacterales;f__Enterobacteriaceae;g__Yersinia;s__Yersinia frederiksenii	Proteobacteria	Present	MGYG0000024/MGYG000002466//genome/MGYG000002466_InterProScan.tsv	MGYG000002466	MGYG000002466_01738	466	GO:0004351|GO:0006536|GO:0030170	KEGG: 00250+4.1.1.15|KEGG: 00410+4.1.1.15|KEGG: 00430+4.1.1.15|KEGG: 00650+4.1.1.15|MetaCyc: PWY-4321	MGYG000002466	Isolate	4803605	63	172387	46.94	99.95	0.33	94.96	99.67	99.86	20	GUT_GENOME143408	SAMEA859873	PRJEB2117	Finland	Europe
d__Bacteria;p__Proteobacteria;c__Gammaproteobacteria;o__Enterobacterales;f__Enterobacteriaceae;g__Yersinia;s__Yersinia enterocolitica	Proteobacteria	Present	MGYG0000023/MGYG000002335//genome/MGYG000002335_InterProScan.tsv	MGYG000002335	MGYG000002335_00583	466	GO:0004351|GO:0006536|GO:0030170	KEGG: 00250+4.1.1.15|KEGG: 00410+4.1.1.15|KEGG: 00430+4.1.1.15|KEGG: 00650+4.1.1.15|MetaCyc: PWY-4321	MGYG000002335	Isolate	4527941	4	2395791	47	100	0	94.96	99.67	99.86	20	GUT_GENOME141118	SAMEA3146322	PRJEB665	not provided	not provided
d__Bacteria;p__Proteobacteria;c__Gammaproteobacteria;o__Enterobacterales;f__Enterobacteriaceae;g__Yersinia;s__Yersinia bercovieri	Proteobacteria	Present	MGYG0000025/MGYG000002524//genome/MGYG000002524_InterProScan.tsv	MGYG000002524	MGYG000002524_00071	466	GO:0004351|GO:0006536|GO:0030170	KEGG: 00250+4.1.1.15|KEGG: 00410+4.1.1.15|KEGG: 00430+4.1.1.15|KEGG: 00650+4.1.1.15|MetaCyc: PWY-4321	MGYG000002524	Isolate	4273500	57	140676	49.09	100	0	94.96	99.67	99.86	20	GUT_GENOME147115	SAMEA859958	PRJEB2117	Finland	Europe
d__Bacteria;p__Proteobacteria;c__Gammaproteobacteria;o__Enterobacterales;f__Enterobacteriaceae;g__Yersinia;s__Yersinia aleksiciae	Proteobacteria	Present	MGYG0000024/MGYG000002458//genome/MGYG000002458_InterProScan.tsv	MGYG000002458	MGYG000002458_02363	466	GO:0004351|GO:0006536|GO:0030170	KEGG: 00250+4.1.1.15|KEGG: 00410+4.1.1.15|KEGG: 00430+4.1.1.15|KEGG: 00650+4.1.1.15|MetaCyc: PWY-4321	MGYG000002458	Isolate	4525402	85	114184	48.84	99.84	0.27	94.96	99.67	99.86	20	GUT_GENOME143346	SAMEA859928	PRJEB2117	Finland	Europe
d__Bacteria;p__Proteobacteria;c__Gammaproteobacteria;o__Enterobacterales;f__Enterobacteriaceae;g__Rahnella;s__Rahnella variigena	Proteobacteria	Present	MGYG0000024/MGYG000002474//genome/MGYG000002474_InterProScan.tsv	MGYG000002474	MGYG000002474_00547	461	GO:0004351|GO:0006536|GO:0030170	KEGG: 00250+4.1.1.15|KEGG: 00410+4.1.1.15|KEGG: 00430+4.1.1.15|KEGG: 00650+4.1.1.15|MetaCyc: PWY-4321	MGYG000002474	Isolate	3995023	55	185171	52.06	75.64	0.46	95.8	99.67	99.86	18	GUT_GENOME143496	SAMN08374140	PRJNA430462	Australia	Oceania
d__Bacteria;p__Proteobacteria;c__Gammaproteobacteria;o__Enterobacterales;f__Enterobacteriaceae;g__Providencia;s__Providencia rustigianii	Proteobacteria	Present	MGYG0000017/MGYG000001708//genome/MGYG000001708_InterProScan.tsv	MGYG000001708	MGYG000001708_00472	466	GO:0004351|GO:0006536|GO:0030170	KEGG: 00250+4.1.1.15|KEGG: 00410+4.1.1.15|KEGG: 00430+4.1.1.15|KEGG: 00650+4.1.1.15|MetaCyc: PWY-4321	MGYG000001708	Isolate	3896203	127	103356	41.14	100	0	94.96	98.7	99.86	19	GUT_GENOME103856	SAMN00008855	PRJNA28651	not provided	not provided
d__Bacteria;p__Proteobacteria;c__Gammaproteobacteria;o__Enterobacterales;f__Enterobacteriaceae;g__Providencia;s__Providencia rettgeri_D	Proteobacteria	Present	MGYG0000013/MGYG000001323//genome/MGYG000001323_InterProScan.tsv	MGYG000001323	MGYG000001323_00297	466	GO:0004351|GO:0006536|GO:0030170	KEGG: 00250+4.1.1.15|KEGG: 00410+4.1.1.15|KEGG: 00430+4.1.1.15|KEGG: 00650+4.1.1.15|MetaCyc: PWY-4321	MGYG000001323	Isolate	4749568	177	164189	40.14	100	0.54	94.96	99.67	99.86	20	GUT_GENOME096025	SAMN00008854	PRJNA224116	not provided	not provided
d__Bacteria;p__Proteobacteria;c__Gammaproteobacteria;o__Enterobacterales;f__Enterobacteriaceae;g__Providencia;s__Providencia rettgeri	Proteobacteria	Present	MGYG0000042/MGYG000004295//genome/MGYG000004295_InterProScan.tsv	MGYG000004295	MGYG000004295_02729	466	GO:0004351|GO:0006536|GO:0030170	KEGG: 00250+4.1.1.15|KEGG: 00410+4.1.1.15|KEGG: 00430+4.1.1.15|KEGG: 00650+4.1.1.15|MetaCyc: PWY-4321	MGYG000004295	MAG	4142275	211	32421	40.19	98.49	2.16	94.96	0	0	17	GUT_GENOME264766	ERS972469	ERP012929	Israel	Asia
d__Bacteria;p__Proteobacteria;c__Gammaproteobacteria;o__Enterobacterales;f__Enterobacteriaceae;g__Providencia;s__Providencia alcalifaciens_A	Proteobacteria	Present	MGYG0000014/MGYG000001465//genome/MGYG000001465_InterProScan.tsv	MGYG000001465	MGYG000001465_02422	466	GO:0004351|GO:0006536|GO:0030170	KEGG: 00250+4.1.1.15|KEGG: 00410+4.1.1.15|KEGG: 00430+4.1.1.15|KEGG: 00650+4.1.1.15|MetaCyc: PWY-4321	MGYG000001465	Isolate	4108375	28	327754	42.46	100	0	94.96	99.67	99.86	19	GUT_GENOME096424	SAMN02641582	PRJNA224116	not provided	not provided
d__Bacteria;p__Proteobacteria;c__Gammaproteobacteria;o__Enterobacterales;f__Enterobacteriaceae;g__Providencia;s__Providencia alcalifaciens	Proteobacteria	Present	MGYG0000014/MGYG000001466//genome/MGYG000001466_InterProScan.tsv	MGYG000001466	MGYG000001466_00442	466	GO:0004351|GO:0006536|GO:0030170	KEGG: 00250+4.1.1.15|KEGG: 00410+4.1.1.15|KEGG: 00430+4.1.1.15|KEGG: 00650+4.1.1.15|MetaCyc: PWY-4321	MGYG000001466	Isolate	4044196	33	345434	41.73	100	0	0	99.67	99.86	18	GUT_GENOME096425	SAMN02641581	PRJNA224116	not provided	not provided
d__Bacteria;p__Proteobacteria;c__Gammaproteobacteria;o__Enterobacterales;f__Enterobacteriaceae;g__Proteus;s__Proteus vulgaris	Proteobacteria	Present	MGYG0000025/MGYG000002516//genome/MGYG000002516_InterProScan.tsv	MGYG000002516	MGYG000002516_00952	466	GO:0004351|GO:0006536|GO:0030170	KEGG: 00250+4.1.1.15|KEGG: 00410+4.1.1.15|KEGG: 00430+4.1.1.15|KEGG: 00650+4.1.1.15|MetaCyc: PWY-4321	MGYG000002516	Isolate	3639158	6	1999617	37.79	91.35	0	95.8	0	0	19	GUT_GENOME145984	SAMN08098111	PRJNA419796	Denmark	Europe
d__Bacteria;p__Proteobacteria;c__Gammaproteobacteria;o__Enterobacterales;f__Enterobacteriaceae;g__Proteus;s__Proteus sp003144505	Proteobacteria	Present	MGYG0000048/MGYG000004813//genome/MGYG000004813_InterProScan.tsv	MGYG000004813	MGYG000004813_01677	466	GO:0004351|GO:0006536|GO:0030170	KEGG: 00250+4.1.1.15|KEGG: 00410+4.1.1.15|KEGG: 00430+4.1.1.15|KEGG: 00650+4.1.1.15|MetaCyc: PWY-4321	MGYG000004813	MAG	3063039	678	5416	38.78	85.91	1.89	0	0	0	14	CAJMMJ01	ERS5599290	ERP120667	China	Asia
d__Bacteria;p__Proteobacteria;c__Gammaproteobacteria;o__Enterobacterales;f__Enterobacteriaceae;g__Proteus;s__Proteus mirabilis	Proteobacteria	Present	MGYG0000025/MGYG000002514//genome/MGYG000002514_InterProScan.tsv	MGYG000002514	MGYG000002514_00557	466	GO:0004351|GO:0006536|GO:0030170	KEGG: 00250+4.1.1.15|KEGG: 00410+4.1.1.15|KEGG: 00430+4.1.1.15|KEGG: 00650+4.1.1.15|MetaCyc: PWY-4321	MGYG000002514	Isolate	4101538	2	3909769	39.29	100	0	94.96	99.67	99.86	20	GUT_GENOME145982	SAMN07602702	PRJNA401330	Sweden	Europe
d__Bacteria;p__Proteobacteria;c__Gammaproteobacteria;o__Enterobacterales;f__Enterobacteriaceae;g__Morganella;s__Morganella morganii_B	Proteobacteria	Present	MGYG0000003/MGYG000000337//genome/MGYG000000337_InterProScan.tsv	MGYG000000337	MGYG000000337_00140	460	GO:0004351|GO:0006536|GO:0030170	KEGG: 00250+4.1.1.15|KEGG: 00410+4.1.1.15|KEGG: 00430+4.1.1.15|KEGG: 00650+4.1.1.15|MetaCyc: PWY-4321	MGYG000000337	MAG	3835549	401	12606	50.75	95.92	1.09	0	0	0	18	GUT_GENOME007005	ERS473396	ERP005989	Sweden	Europe
d__Bacteria;p__Proteobacteria;c__Gammaproteobacteria;o__Enterobacterales;f__Enterobacteriaceae;g__Morganella;s__Morganella morganii_A	Proteobacteria	Present	MGYG0000025/MGYG000002513//genome/MGYG000002513_InterProScan.tsv	MGYG000002513	MGYG000002513_01718	460	GO:0004351|GO:0006536|GO:0030170	KEGG: 00250+4.1.1.15|KEGG: 00410+4.1.1.15|KEGG: 00430+4.1.1.15|KEGG: 00650+4.1.1.15|MetaCyc: PWY-4321	MGYG000002513	Isolate	3981937	349	22426	50.5	100	0	94.96	99.67	90.09	20	GUT_GENOME145981	SAMN03813741	PRJNA288592	United States	North America
d__Bacteria;p__Proteobacteria;c__Gammaproteobacteria;o__Enterobacterales;f__Enterobacteriaceae;g__Morganella;s__Morganella morganii	Proteobacteria	Present	MGYG0000025/MGYG000002512//genome/MGYG000002512_InterProScan.tsv	MGYG000002512	MGYG000002512_00009	460	GO:0004351|GO:0006536|GO:0030170	KEGG: 00250+4.1.1.15|KEGG: 00410+4.1.1.15|KEGG: 00430+4.1.1.15|KEGG: 00650+4.1.1.15|MetaCyc: PWY-4321	MGYG000002512	Isolate	3906921	1	3906921	50.98	100	0	94.96	99.67	99.86	20	GUT_GENOME145980	SAMEA2709025	PRJEB6403	not provided	not provided
d__Bacteria;p__Proteobacteria;c__Gammaproteobacteria;o__Enterobacterales;f__Enterobacteriaceae;g__Moellerella;s__Moellerella wisconsensis	Proteobacteria	Present	MGYG0000023/MGYG000002354//genome/MGYG000002354_InterProScan.tsv	MGYG000002354	MGYG000002354_00023	466	GO:0004351|GO:0006536|GO:0030170	KEGG: 00250+4.1.1.15|KEGG: 00410+4.1.1.15|KEGG: 00430+4.1.1.15|KEGG: 00650+4.1.1.15|MetaCyc: PWY-4321	MGYG000002354	Isolate	3303166	108	192202	39.9	100	0.18	94.96	99.67	99.79	20	GUT_GENOME141675	SAMN03842016	PRJNA210918	not provided	not provided
d__Bacteria;p__Proteobacteria;c__Gammaproteobacteria;o__Enterobacterales;f__Enterobacteriaceae;g__Hafnia;s__Hafnia alvei	Proteobacteria	Present	MGYG0000025/MGYG000002508//genome/MGYG000002508_InterProScan.tsv	MGYG000002508	MGYG000002508_03446	466	GO:0004351|GO:0006536|GO:0030170	KEGG: 00250+4.1.1.15|KEGG: 00410+4.1.1.15|KEGG: 00430+4.1.1.15|KEGG: 00650+4.1.1.15|MetaCyc: PWY-4321	MGYG000002508	Isolate	4498956	1	4498956	48.89	99.92	0.28	95.8	99.67	99.86	20	GUT_GENOME145582	SAMN07206916	PRJNA390219	South Korea	Asia
d__Bacteria;p__Proteobacteria;c__Gammaproteobacteria;o__Enterobacterales;f__Enterobacteriaceae;g__Escherichia;s__Escherichia sp000208585	Proteobacteria	Present	MGYG0000023/MGYG000002323//genome/MGYG000002323_InterProScan.tsv	MGYG000002323	MGYG000002323_02099	510	GO:0004351|GO:0006536|GO:0030170	KEGG: 00250+4.1.1.15|KEGG: 00410+4.1.1.15|KEGG: 00430+4.1.1.15|KEGG: 00650+4.1.1.15|MetaCyc: PWY-4321	MGYG000002323	Isolate	4514939	29	454369	50.65	99.89	0.04	95.8	99.67	99.86	20	GUT_GENOME140826	SAMN00847667	PRJNA157617	not provided	not provided
d__Bacteria;p__Proteobacteria;c__Gammaproteobacteria;o__Enterobacterales;f__Enterobacteriaceae;g__Escherichia;s__Escherichia marmotae	Proteobacteria	Present	MGYG0000023/MGYG000002322//genome/MGYG000002322_InterProScan.tsv	MGYG000002322	MGYG000002322_01251	510	GO:0004351|GO:0006536|GO:0030170	KEGG: 00250+4.1.1.15|KEGG: 00410+4.1.1.15|KEGG: 00430+4.1.1.15|KEGG: 00650+4.1.1.15|MetaCyc: PWY-4321	MGYG000002322	Isolate	4486744	47	229669	50.49	100	0.04	95.8	99.67	99.86	19	GUT_GENOME140808	SAMN00847649	PRJNA157581	not provided	not provided
d__Bacteria;p__Proteobacteria;c__Gammaproteobacteria;o__Enterobacterales;f__Enterobacteriaceae;g__Escherichia;s__Escherichia fergusonii	Proteobacteria	Present	MGYG0000025/MGYG000002515//genome/MGYG000002515_InterProScan.tsv	MGYG000002515	MGYG000002515_02735	466	GO:0004351|GO:0006536|GO:0030170	KEGG: 00250+4.1.1.15|KEGG: 00410+4.1.1.15|KEGG: 00430+4.1.1.15|KEGG: 00650+4.1.1.15|MetaCyc: PWY-4321	MGYG000002515	Isolate	4643861	2	4588711	49.92	99.9	0.04	95.8	99.67	99.86	20	GUT_GENOME145983	SAMEA3138228	PRJNA33369	not provided	not provided
d__Bacteria;p__Proteobacteria;c__Gammaproteobacteria;o__Enterobacterales;f__Enterobacteriaceae;g__Escherichia;s__Escherichia coli_D	Proteobacteria	Present	MGYG0000025/MGYG000002506//genome/MGYG000002506_InterProScan.tsv	MGYG000002506	MGYG000002506_00791	510	GO:0004351|GO:0006536|GO:0030170	KEGG: 00250+4.1.1.15|KEGG: 00410+4.1.1.15|KEGG: 00430+4.1.1.15|KEGG: 00650+4.1.1.15|MetaCyc: PWY-4321	MGYG000002506	Isolate	5339468	2	5168620	50.58	99.97	0.04	95.8	99.67	99.86	20	GUT_GENOME144544	SAMN08579581	PRJNA218110	not provided	not provided
d__Bacteria;p__Proteobacteria;c__Gammaproteobacteria;o__Enterobacterales;f__Enterobacteriaceae;g__Escherichia;s__Escherichia albertii	Proteobacteria	Present	MGYG0000025/MGYG000002507//genome/MGYG000002507_InterProScan.tsv	MGYG000002507	MGYG000002507_00543	510	GO:0004351|GO:0006536|GO:0030170	KEGG: 00250+4.1.1.15|KEGG: 00410+4.1.1.15|KEGG: 00430+4.1.1.15|KEGG: 00650+4.1.1.15|MetaCyc: PWY-4321	MGYG000002507	Isolate	4965177	165	121850	49.66	98.6	0.33	95.8	99.67	87.76	19	GUT_GENOME145378	SAMEA1466109	PRJEB2827	Gambia	Africa
d__Bacteria;p__Proteobacteria;c__Gammaproteobacteria;o__Enterobacterales;f__Enterobacteriaceae;g__Edwardsiella;s__Edwardsiella tarda	Proteobacteria	Present	MGYG0000013/MGYG000001351//genome/MGYG000001351_InterProScan.tsv	MGYG000001351	MGYG000001351_02847	464	GO:0004351|GO:0006536|GO:0030170	KEGG: 00250+4.1.1.15|KEGG: 00410+4.1.1.15|KEGG: 00430+4.1.1.15|KEGG: 00650+4.1.1.15|MetaCyc: PWY-4321	MGYG000001351	Isolate	3631674	372	22003	57.16	95.38	0.43	95.8	99.67	99.86	20	GUT_GENOME096099	SAMN00000732	PRJNA224116	not provided	not provided
d__Bacteria;p__Proteobacteria;c__Gammaproteobacteria;o__Burkholderiales;f__Burkholderiaceae;g__Oxalobacter;s__Oxalobacter sp900760095	Proteobacteria	Present	MGYG0000040/MGYG000004063//genome/MGYG000004063_InterProScan.tsv	MGYG000004063	MGYG000004063_01797	464	GO:0004351|GO:0006536|GO:0030170	KEGG: 00250+4.1.1.15|KEGG: 00410+4.1.1.15|KEGG: 00430+4.1.1.15|KEGG: 00650+4.1.1.15|MetaCyc: PWY-4321	MGYG000004063	MAG	2013916	317	8691	51.07	90.62	0.03	0	0	0	15	GUT_GENOME255276	ERS746854	ERP010700	United Kingdom	Europe
d__Bacteria;p__Proteobacteria;c__Gammaproteobacteria;o__Burkholderiales;f__Burkholderiaceae;g__Oxalobacter;s__Oxalobacter formigenes_B	Proteobacteria	Present	MGYG0000025/MGYG000002505//genome/MGYG000002505_InterProScan.tsv	MGYG000002505	MGYG000002505_00178	466	GO:0004351|GO:0006536|GO:0030170	KEGG: 00250+4.1.1.15|KEGG: 00410+4.1.1.15|KEGG: 00430+4.1.1.15|KEGG: 00650+4.1.1.15|MetaCyc: PWY-4321	MGYG000002505	Isolate	2465390	73	115926	52.68	99.33	0.12	0	99.61	99.76	20	GUT_GENOME143765	SAMN02463716	PRJNA32497	not provided	North America
d__Bacteria;p__Proteobacteria;c__Gammaproteobacteria;o__Burkholderiales;f__Burkholderiaceae;g__Oxalobacter;s__Oxalobacter formigenes	Proteobacteria	Present	MGYG0000013/MGYG000001331//genome/MGYG000001331_InterProScan.tsv	MGYG000001331	MGYG000001331_00269	466	GO:0004351|GO:0006536|GO:0030170	KEGG: 00250+4.1.1.15|KEGG: 00410+4.1.1.15|KEGG: 00430+4.1.1.15|KEGG: 00650+4.1.1.15|MetaCyc: PWY-4321	MGYG000001331	Isolate	2417984	27	220321	49.59	100	0.96	0	99.61	99.76	20	GUT_GENOME096042	SAMN02463717	PRJNA224116	not provided	not provided
d__Bacteria;p__Proteobacteria;c__Gammaproteobacteria;o__Burkholderiales;f__Burkholderiaceae;g__Oxalobacter;s__	Proteobacteria	Present	MGYG0000027/MGYG000002703//genome/MGYG000002703_InterProScan.tsv	MGYG000002703	MGYG000002703_00172	466	GO:0004351|GO:0006536|GO:0030170	KEGG: 00250+4.1.1.15|KEGG: 00410+4.1.1.15|KEGG: 00430+4.1.1.15|KEGG: 00650+4.1.1.15|MetaCyc: PWY-4321	MGYG000002703	MAG	2279337	41	82830	50.42	99.52	0.64	0	0	10.8	19	GUT_GENOME158649	ERS634974	ERP009131	Canada	North America
d__Bacteria;p__Proteobacteria;c__Gammaproteobacteria;o__Burkholderiales;f__Burkholderiaceae;g__Oxalobacter;s__	Proteobacteria	Present	MGYG0000034/MGYG000003451//genome/MGYG000003451_InterProScan.tsv	MGYG000003451	MGYG000003451_01512	464	GO:0004351|GO:0006536|GO:0030170	KEGG: 00250+4.1.1.15|KEGG: 00410+4.1.1.15|KEGG: 00430+4.1.1.15|KEGG: 00650+4.1.1.15|MetaCyc: PWY-4321	MGYG000003451	MAG	1832891	460	5141	53.87	86.51	1.79	0	0	3.97	16	GUT_GENOME234279	SRS475968	SRP029441	Fiji	Oceania
d__Bacteria;p__Proteobacteria;c__Gammaproteobacteria;o__Burkholderiales;f__Burkholderiaceae;g__Oxalobacter;s__	Proteobacteria	Present	MGYG0000042/MGYG000004251//genome/MGYG000004251_InterProScan.tsv	MGYG000004251	MGYG000004251_00474	466	GO:0004351|GO:0006536|GO:0030170	KEGG: 00250+4.1.1.15|KEGG: 00410+4.1.1.15|KEGG: 00430+4.1.1.15|KEGG: 00650+4.1.1.15|MetaCyc: PWY-4321	MGYG000004251	MAG	1695871	445	4379	50.06	80.48	1.82	0	0	16.72	18	GUT_GENOME261219	ERS746829	ERP010700	United Kingdom	Europe
d__Bacteria;p__Proteobacteria;c__Gammaproteobacteria;o__Burkholderiales;f__Burkholderiaceae;g__Oxalobacter;s__	Proteobacteria	Present	MGYG0000047/MGYG000004749//genome/MGYG000004749_InterProScan.tsv	MGYG000004749	MGYG000004749_01063	464	GO:0004351|GO:0006536|GO:0030170	KEGG: 00250+4.1.1.15|KEGG: 00410+4.1.1.15|KEGG: 00430+4.1.1.15|KEGG: 00650+4.1.1.15|MetaCyc: PWY-4321	MGYG000004749	MAG	1224256	494	2914	54.59	76.59	2.52	0	0	0	14	CAJMQW01	ERS5599282	ERP120667	China	Asia
d__Bacteria;p__Proteobacteria;c__Gammaproteobacteria;o__Burkholderiales;f__Burkholderiaceae;g__Comamonas;s__Comamonas kerstersii	Proteobacteria	Present	MGYG0000041/MGYG000004150//genome/MGYG000004150_InterProScan.tsv	MGYG000004150	MGYG000004150_01154	459	GO:0004351|GO:0006536|GO:0030170	KEGG: 00250+4.1.1.15|KEGG: 00410+4.1.1.15|KEGG: 00430+4.1.1.15|KEGG: 00650+4.1.1.15|MetaCyc: PWY-4321	MGYG000004150	MAG	3434704	31	221945	59.62	97.21	0.57	0	60.34	0	19	GUT_GENOME257679	ERS746866	ERP010700	United Kingdom	Europe
d__Bacteria;p__Spirochaetota;c__Spirochaetia;o__Treponematales;f__Treponemataceae;g__Treponema_D;s__Treponema_D sp900767955	Spirochaetota	Present	MGYG0000034/MGYG000003466//genome/MGYG000003466_InterProScan.tsv	MGYG000003466	MGYG000003466_00442	473	GO:0004351|GO:0006536|GO:0030170	KEGG: 00250+4.1.1.15|KEGG: 00410+4.1.1.15|KEGG: 00430+4.1.1.15|KEGG: 00650+4.1.1.15|MetaCyc: PWY-4321	MGYG000003466	MAG	2580548	66	91070	31.4	97.2	0	95.8	31.64	0	20	GUT_GENOME235146	SRS476047	SRP029441	Fiji	Oceania
d__Bacteria;p__Synergistota;c__Synergistia;o__Synergistales;f__Synergistaceae;g__Cloacibacillus;s__Cloacibacillus porcorum	Synergistota	Present	MGYG0000016/MGYG000001609//genome/MGYG000001609_InterProScan.tsv	MGYG000001609	MGYG000001609_02698	463	GO:0004351|GO:0006536|GO:0030170	KEGG: 00250+4.1.1.15|KEGG: 00410+4.1.1.15|KEGG: 00430+4.1.1.15|KEGG: 00650+4.1.1.15|MetaCyc: PWY-4321	MGYG000001609	MAG	3330624	58	91296	55.35	100	0	94.12	0	0	19	GUT_GENOME098156	ERS1343342	ERP017091	China	Asia
d__Bacteria;p__Synergistota;c__Synergistia;o__Synergistales;f__Synergistaceae;g__Cloacibacillus;s__Cloacibacillus evryensis	Synergistota	Present	MGYG0000013/MGYG000001389//genome/MGYG000001389_InterProScan.tsv	MGYG000001389	MGYG000001389_00557	463	GO:0004351|GO:0006536|GO:0030170	KEGG: 00250+4.1.1.15|KEGG: 00410+4.1.1.15|KEGG: 00430+4.1.1.15|KEGG: 00650+4.1.1.15|MetaCyc: PWY-4321	MGYG000001389	Isolate	3281561	65	110073	56.07	100	0	94.12	99.67	99.66	20	GUT_GENOME096236	SAMN02463783	PRJNA224116	not provided	not provided
d__Bacteria;p__Verrucomicrobiota;c__Verrucomicrobiae;o__Verrucomicrobiales;f__Akkermansiaceae;g__Akkermansia;s__Akkermansia sp900766865	Verrucomicrobiota	Present	MGYG0000034/MGYG000003413//genome/MGYG000003413_InterProScan.tsv	MGYG000003413	MGYG000003413_00033	87	GO:0004351|GO:0006536|GO:0030170	KEGG: 00250+4.1.1.15|KEGG: 00410+4.1.1.15|KEGG: 00430+4.1.1.15|KEGG: 00650+4.1.1.15|MetaCyc: PWY-4321	MGYG000003413	MAG	2510096	579	5755	55.19	86.04	2.31	94.96	79.84	22.87	17	GUT_GENOME232848	SRS475582	SRP029441	Fiji	Oceania
d__Bacteria;p__Verrucomicrobiota;c__Verrucomicrobiae;o__Verrucomicrobiales;f__Akkermansiaceae;g__Akkermansia;s__Akkermansia sp900548895	Verrucomicrobiota	Present	MGYG0000045/MGYG000004532//genome/MGYG000004532_InterProScan.tsv	MGYG000004532	MGYG000004532_00603	461	GO:0004351|GO:0006536|GO:0030170	KEGG: 00250+4.1.1.15|KEGG: 00410+4.1.1.15|KEGG: 00430+4.1.1.15|KEGG: 00650+4.1.1.15|MetaCyc: PWY-4321	MGYG000004532	MAG	2434720	52	61359	64.72	93.16	0	0	23.42	0	19	GUT_GENOME281138	ERS953868	ERP012929	Israel	Asia
d__Bacteria;p__Verrucomicrobiota;c__Verrucomicrobiae;o__Verrucomicrobiales;f__Akkermansiaceae;g__Akkermansia;s__Akkermansia sp900545155	Verrucomicrobiota	Present	MGYG0000025/MGYG000002584//genome/MGYG000002584_InterProScan.tsv	MGYG000002584	MGYG000002584_01521	471	GO:0004351|GO:0006536|GO:0030170	KEGG: 00250+4.1.1.15|KEGG: 00410+4.1.1.15|KEGG: 00430+4.1.1.15|KEGG: 00650+4.1.1.15|MetaCyc: PWY-4321	MGYG000002584	MAG	3044716	45	121707	52.01	97.96	1.36	0	0	0	20	GUT_GENOME152364	SRS295010	SRP008047	China	Asia
d__Bacteria;p__Verrucomicrobiota;c__Verrucomicrobiae;o__Verrucomicrobiales;f__Akkermansiaceae;g__Akkermansia;s__Akkermansia sp004167605	Verrucomicrobiota	Present	MGYG0000008/MGYG000000870//genome/MGYG000000870_InterProScan.tsv	MGYG000000870	MGYG000000870_00260	484	GO:0004351|GO:0006536|GO:0030170	KEGG: 00250+4.1.1.15|KEGG: 00410+4.1.1.15|KEGG: 00430+4.1.1.15|KEGG: 00650+4.1.1.15|MetaCyc: PWY-4321	MGYG000000870	MAG	3134704	31	162350	55.9	97.96	0	0	0	0	20	GUT_GENOME040420	ERS1066697	ERP013933	United States	North America
d__Bacteria;p__Verrucomicrobiota;c__Verrucomicrobiae;o__Verrucomicrobiales;f__Akkermansiaceae;g__Akkermansia;s__Akkermansia sp001580195	Verrucomicrobiota	Present	MGYG0000023/MGYG000002378//genome/MGYG000002378_InterProScan.tsv	MGYG000002378	MGYG000002378_01359	484	GO:0004351|GO:0006536|GO:0030170	KEGG: 00250+4.1.1.15|KEGG: 00410+4.1.1.15|KEGG: 00430+4.1.1.15|KEGG: 00650+4.1.1.15|MetaCyc: PWY-4321	MGYG000002378	Isolate	3103583	113	86621	56.94	97.96	0	94.96	99.67	99.73	20	GUT_GENOME142411	SAMN03956217	PRJNA268324	not provided	not provided
d__Bacteria;p__Verrucomicrobiota;c__Verrucomicrobiae;o__Verrucomicrobiales;f__Akkermansiaceae;g__Akkermansia;s__Akkermansia muciniphila_C	Verrucomicrobiota	Present	MGYG0000024/MGYG000002452//genome/MGYG000002452_InterProScan.tsv	MGYG000002452	MGYG000002452_01430	484	GO:0004351|GO:0006536|GO:0030170	KEGG: 00250+4.1.1.15|KEGG: 00410+4.1.1.15|KEGG: 00430+4.1.1.15|KEGG: 00650+4.1.1.15|MetaCyc: PWY-4321	MGYG000002452	Isolate	2902150	7	1484227	58.32	97.96	0	94.96	99.67	99.73	20	GUT_GENOME143197	SAMN08162556	PRJNA331216	China	Asia
d__Bacteria;p__Verrucomicrobiota;c__Verrucomicrobiae;o__Verrucomicrobiales;f__Akkermansiaceae;g__Akkermansia;s__Akkermansia muciniphila_B	Verrucomicrobiota	Present	MGYG0000024/MGYG000002453//genome/MGYG000002453_InterProScan.tsv	MGYG000002453	MGYG000002453_01236	484	GO:0004351|GO:0006536|GO:0030170	KEGG: 00250+4.1.1.15|KEGG: 00410+4.1.1.15|KEGG: 00430+4.1.1.15|KEGG: 00650+4.1.1.15|MetaCyc: PWY-4321	MGYG000002453	Isolate	3096868	15	580264	58.07	97.96	0	94.96	99.67	99.73	20	GUT_GENOME143202	SAMN08162547	PRJNA331216	China	Asia
d__Bacteria;p__Verrucomicrobiota;c__Verrucomicrobiae;o__Verrucomicrobiales;f__Akkermansiaceae;g__Akkermansia;s__Akkermansia muciniphila_A	Verrucomicrobiota	Present	MGYG0000018/MGYG000001881//genome/MGYG000001881_InterProScan.tsv	MGYG000001881	MGYG000001881_00112	484	GO:0004351|GO:0006536|GO:0030170	KEGG: 00250+4.1.1.15|KEGG: 00410+4.1.1.15|KEGG: 00430+4.1.1.15|KEGG: 00650+4.1.1.15|MetaCyc: PWY-4321	MGYG000001881	MAG	2552003	43	76345	56.04	97.96	0	0	0	0	20	GUT_GENOME113322	ERS328973	ERP003612	Denmark	Europe
d__Bacteria;p__Verrucomicrobiota;c__Verrucomicrobiae;o__Verrucomicrobiales;f__Akkermansiaceae;g__Akkermansia;s__Akkermansia muciniphila	Verrucomicrobiota	Present	MGYG0000024/MGYG000002454//genome/MGYG000002454_InterProScan.tsv	MGYG000002454	MGYG000002454_01868	484	GO:0004351|GO:0006536|GO:0030170	KEGG: 00250+4.1.1.15|KEGG: 00410+4.1.1.15|KEGG: 00430+4.1.1.15|KEGG: 00650+4.1.1.15|MetaCyc: PWY-4321	MGYG000002454	Isolate	2762447	1	2762447	55.19	97.96	0	94.96	99.67	99.69	20	GUT_GENOME143211	SAMN08162533	PRJNA331216	China	Asia
d__Bacteria;p__Verrucomicrobiota;c__Verrucomicrobiae;o__Verrucomicrobiales;f__Akkermansiaceae;g__Akkermansia;s__	Verrucomicrobiota	Present	MGYG0000019/MGYG000001921//genome/MGYG000001921_InterProScan.tsv	MGYG000001921	MGYG000001921_00493	484	GO:0004351|GO:0006536|GO:0030170	KEGG: 00250+4.1.1.15|KEGG: 00410+4.1.1.15|KEGG: 00430+4.1.1.15|KEGG: 00650+4.1.1.15|MetaCyc: PWY-4321	MGYG000001921	MAG	2759672	18	313939	55.34	97.96	0	0	0	0	20	GUT_GENOME115272	ERS396308	ERP004605	Denmark	Europe
d__Bacteria;p__Actinobacteriota;c__Coriobacteriia;o__Coriobacteriales;f__UMGS124;g__UMGS124;s__UMGS124 sp900539345	Actinobacteriota	Not_Present	MGYG0000029/MGYG000002924//genome/MGYG000002924_InterProScan.tsv	MGYG000002924		NA			MGYG000002924	MAG	2950040	110	40900	62.22	98.39	0.07	94.96	0	0	19	GUT_GENOME180129	SRS1490018	SRP076119	United States	North America
d__Bacteria;p__Actinobacteriota;c__Coriobacteriia;o__Coriobacteriales;f__UMGS124;g__UMGS124;s__	Actinobacteriota	Not_Present	MGYG0000005/MGYG000000585//genome/MGYG000000585_InterProScan.tsv	MGYG000000585		NA			MGYG000000585	MAG	3411763	130	47862	62.21	99.19	0	95.8	24.46	10.94	20	GUT_GENOME017973	SRS3638653	SRP156699	Madagascar	Africa
d__Bacteria;p__Actinobacteriota;c__Coriobacteriia;o__Coriobacteriales;f__UMGS124;g__UMGS124;s__	Actinobacteriota	Not_Present	MGYG0000006/MGYG000000613//genome/MGYG000000613_InterProScan.tsv	MGYG000000613		NA			MGYG000000613	MAG	3275009	338	15766	62.51	96.11	4.3	94.96	0	0	20	GUT_GENOME018685	SRS3638612	SRP156699	Madagascar	Africa
d__Bacteria;p__Actinobacteriota;c__Coriobacteriia;o__Coriobacteriales;f__QAMH01;g__QAMH01;s__	Actinobacteriota	Not_Present	MGYG0000026/MGYG000002686//genome/MGYG000002686_InterProScan.tsv	MGYG000002686		NA			MGYG000002686	MAG	1530597	157	15478	61.55	90.4	2.43	0	0	0	16	GUT_GENOME158324	ERS634948	ERP009131	Canada	North America
d__Bacteria;p__Actinobacteriota;c__Coriobacteriia;o__Coriobacteriales;f__QAMH01;g__QAMH01;s__	Actinobacteriota	Not_Present	MGYG0000042/MGYG000004247//genome/MGYG000004247_InterProScan.tsv	MGYG000004247		NA			MGYG000004247	MAG	1604094	347	5836	58.37	86.56	4.03	0	0	0	17	GUT_GENOME260956	ERS746934	ERP010700	United Kingdom	Europe
d__Bacteria;p__Actinobacteriota;c__Coriobacteriia;o__Coriobacteriales;f__QAMH01;g__CACZQA01;s__CACZQA01 sp902783175	Actinobacteriota	Not_Present	MGYG0000018/MGYG000001816//genome/MGYG000001816_InterProScan.tsv	MGYG000001816		NA			MGYG000001816	MAG	1900331	256	11180	62.91	96.24	0.53	89.08	0	32.65	20	GUT_GENOME110949	ERS328906	ERP003612	Denmark	Europe
d__Bacteria;p__Actinobacteriota;c__Coriobacteriia;o__Coriobacteriales;f__QAMH01;g__CACZQA01;s__CACZQA01 sp900758075	Actinobacteriota	Not_Present	MGYG0000012/MGYG000001231//genome/MGYG000001231_InterProScan.tsv	MGYG000001231		NA			MGYG000001231	MAG	1876498	249	10388	61.91	94.22	2.96	0	0	0	20	GUT_GENOME093753	ERS608479	ERP008729	Austria	Europe
d__Bacteria;p__Actinobacteriota;c__Coriobacteriia;o__Coriobacteriales;f__Eggerthellaceae;g__ZJ304;s__	Actinobacteriota	Not_Present	MGYG0000046/MGYG000004635//genome/MGYG000004635_InterProScan.tsv	MGYG000004635		NA			MGYG000004635	MAG	1613361	352	5810	62.68	78.64	1.49	86.55	0	5.44	13	GUT_GENOME285931	ERS436829	ERP005534	Germany	Europe
d__Bacteria;p__Actinobacteriota;c__Coriobacteriia;o__Coriobacteriales;f__Eggerthellaceae;g__UMGS1519;s__UMGS1519 sp900552585	Actinobacteriota	Not_Present	MGYG0000017/MGYG000001740//genome/MGYG000001740_InterProScan.tsv	MGYG000001740		NA			MGYG000001740	MAG	1799344	212	12926	61.19	98.27	0	92.44	24.46	32.72	17	GUT_GENOME105496	ERS235540	ERP002469	Hungary	Europe
d__Bacteria;p__Actinobacteriota;c__Coriobacteriia;o__Coriobacteriales;f__Eggerthellaceae;g__UMGS1502;s__UMGS1502 sp900552365	Actinobacteriota	Not_Present	MGYG0000006/MGYG000000603//genome/MGYG000000603_InterProScan.tsv	MGYG000000603		NA			MGYG000000603	MAG	1763859	24	106325	57.2	99.19	0	0	0	0	19	GUT_GENOME018543	SRS3638617	SRP156699	Madagascar	Africa
d__Bacteria;p__Actinobacteriota;c__Coriobacteriia;o__Coriobacteriales;f__Eggerthellaceae;g__UMGS1502;s__	Actinobacteriota	Not_Present	MGYG0000005/MGYG000000577//genome/MGYG000000577_InterProScan.tsv	MGYG000000577		NA			MGYG000000577	MAG	1390065	12	197655	58.45	77.42	0	0	0	0	19	GUT_GENOME017791	SRS3638590	SRP156699	Madagascar	Africa
d__Bacteria;p__Actinobacteriota;c__Coriobacteriia;o__Coriobacteriales;f__Eggerthellaceae;g__UMGS1293;s__UMGS1293 sp900754495	Actinobacteriota	Not_Present	MGYG0000005/MGYG000000595//genome/MGYG000000595_InterProScan.tsv	MGYG000000595		NA			MGYG000000595	MAG	2259280	71	58991	65.34	100	0	91.6	0	33.85	19	GUT_GENOME018196	SRS3638638	SRP156699	Madagascar	Africa
d__Bacteria;p__Actinobacteriota;c__Coriobacteriia;o__Coriobacteriales;f__Eggerthellaceae;g__UMGS1293;s__UMGS1293 sp900550385	Actinobacteriota	Not_Present	MGYG0000049/MGYG000004900//genome/MGYG000004900_InterProScan.tsv	MGYG000004900		NA			MGYG000003089	MAG	2097168	146	20526	65.66	91.94	2.53	0	24.33	0	17	GUT_GENOME204201	SRS1996016	SRP100518	Spain	Europe
d__Bacteria;p__Actinobacteriota;c__Coriobacteriia;o__Coriobacteriales;f__Eggerthellaceae;g__UMGS1293;s__	Actinobacteriota	Not_Present	MGYG0000045/MGYG000004592//genome/MGYG000004592_InterProScan.tsv	MGYG000004592		NA			MGYG000004592	MAG	1743923	51	57684	61.16	95.73	1.61	0	0	0	20	GUT_GENOME284201	ERS436725	ERP005534	France	Europe
d__Bacteria;p__Actinobacteriota;c__Coriobacteriia;o__Coriobacteriales;f__Eggerthellaceae;g__Slackia_A;s__Slackia_A sp900555495	Actinobacteriota	Not_Present	MGYG0000016/MGYG000001638//genome/MGYG000001638_InterProScan.tsv	MGYG000001638		NA			MGYG000001638	MAG	1719185	329	6965	61.59	82.45	1.53	0	0	0	18	GUT_GENOME100215	ERS1343437	ERP017091	China	Asia
d__Bacteria;p__Actinobacteriota;c__Coriobacteriia;o__Coriobacteriales;f__Eggerthellaceae;g__Slackia_A;s__Slackia_A sp900553775	Actinobacteriota	Not_Present	MGYG0000009/MGYG000000911//genome/MGYG000000911_InterProScan.tsv	MGYG000000911		NA			MGYG000000911	MAG	2030892	231	11666	62.43	84.07	3.02	0	0	0	17	GUT_GENOME045302	ERS1289740	ERP016813	China	Asia
d__Bacteria;p__Actinobacteriota;c__Coriobacteriia;o__Coriobacteriales;f__Eggerthellaceae;g__Slackia_A;s__Slackia_A sp900553655	Actinobacteriota	Not_Present	MGYG0000041/MGYG000004189//genome/MGYG000004189_InterProScan.tsv	MGYG000004189		NA			MGYG000004189	MAG	2011770	40	74198	57.61	96.77	0.07	0	0	0	19	GUT_GENOME258957	ERS746877	ERP010700	United Kingdom	Europe
d__Bacteria;p__Actinobacteriota;c__Coriobacteriia;o__Coriobacteriales;f__Eggerthellaceae;g__Slackia_A;s__Slackia_A piriformis	Actinobacteriota	Not_Present	MGYG0000014/MGYG000001409//genome/MGYG000001409_InterProScan.tsv	MGYG000001409		NA			MGYG000001409	Isolate	2100463	13	546279	57.68	100	0	91.6	99.67	99.52	19	GUT_GENOME096274	SAMN02595396	PRJNA224116	not provided	Asia
d__Bacteria;p__Actinobacteriota;c__Coriobacteriia;o__Coriobacteriales;f__Eggerthellaceae;g__Slackia_A;s__Slackia_A isoflavoniconvertens	Actinobacteriota	Not_Present	MGYG0000025/MGYG000002509//genome/MGYG000002509_InterProScan.tsv	MGYG000002509		NA			MGYG000002509	Isolate	2501785	60	126294	57.85	100	0	92.44	99.61	99.45	20	GUT_GENOME145587	SAMN08365990	PRJNA412637	Canada	North America
d__Bacteria;p__Actinobacteriota;c__Coriobacteriia;o__Coriobacteriales;f__Eggerthellaceae;g__Slackia_A;s__	Actinobacteriota	Not_Present	MGYG0000042/MGYG000004264//genome/MGYG000004264_InterProScan.tsv	MGYG000004264		NA			MGYG000004264	MAG	1480217	436	3782	61.83	66.36	0.38	0	0	0	14	GUT_GENOME261697	NA	NA	China	Asia
d__Bacteria;p__Actinobacteriota;c__Coriobacteriia;o__Coriobacteriales;f__Eggerthellaceae;g__Slackia;s__Slackia exigua	Actinobacteriota	Not_Present	MGYG0000029/MGYG000002910//genome/MGYG000002910_InterProScan.tsv	MGYG000002910		NA			MGYG000002910	MAG	1892476	33	87688	62.26	100	0	0	0	0	18	GUT_GENOME179059	SRS1446911	SRP074153	United States	North America
d__Bacteria;p__Actinobacteriota;c__Coriobacteriia;o__Coriobacteriales;f__Eggerthellaceae;g__Senegalimassilia;s__Senegalimassilia sp900550055	Actinobacteriota	Not_Present	MGYG0000033/MGYG000003303//genome/MGYG000003303_InterProScan.tsv	MGYG000003303		NA			MGYG000003303	MAG	2430566	293	11333	62.28	93.15	1.48	92.44	0	15.97	14	GUT_GENOME222123	SRS1596861	SRP080787	China	Asia
d__Bacteria;p__Actinobacteriota;c__Coriobacteriia;o__Coriobacteriales;f__Eggerthellaceae;g__Senegalimassilia;s__Senegalimassilia faecalis	Actinobacteriota	Not_Present	MGYG0000006/MGYG000000611//genome/MGYG000000611_InterProScan.tsv	MGYG000000611		NA			MGYG000000611	MAG	2306701	68	58198	61.56	98.2	0	0	0	0	18	GUT_GENOME018678	SRS3638612	SRP156699	Madagascar	Africa
d__Bacteria;p__Actinobacteriota;c__Coriobacteriia;o__Coriobacteriales;f__Eggerthellaceae;g__Senegalimassilia;s__Senegalimassilia anaerobia	Actinobacteriota	Not_Present	MGYG0000013/MGYG000001387//genome/MGYG000001387_InterProScan.tsv	MGYG000001387		NA			MGYG000001387	Isolate	2354464	84	66660	62.06	100	0	92.44	99.67	99.45	20	GUT_GENOME096234	SAMEA2272806	PRJNA224116	not provided	not provided
d__Bacteria;p__Actinobacteriota;c__Coriobacteriia;o__Coriobacteriales;f__Eggerthellaceae;g__Senegalimassilia;s__	Actinobacteriota	Not_Present	MGYG0000005/MGYG000000597//genome/MGYG000000597_InterProScan.tsv	MGYG000000597		NA			MGYG000000597	MAG	2205762	102	30642	62.53	97.85	0.57	0	0	0	18	GUT_GENOME018318	SRS3638610	SRP156699	Madagascar	Africa
d__Bacteria;p__Actinobacteriota;c__Coriobacteriia;o__Coriobacteriales;f__Eggerthellaceae;g__Senegalimassilia;s__	Actinobacteriota	Not_Present	MGYG0000006/MGYG000000643//genome/MGYG000000643_InterProScan.tsv	MGYG000000643		NA			MGYG000000643	MAG	2151853	46	67164	62.64	97.35	0.2	0	0	0	18	GUT_GENOME019330	SRS3638592	SRP156699	Madagascar	Africa
d__Bacteria;p__Actinobacteriota;c__Coriobacteriia;o__Coriobacteriales;f__Eggerthellaceae;g__Senegalimassilia;s__	Actinobacteriota	Not_Present	MGYG0000042/MGYG000004238//genome/MGYG000004238_InterProScan.tsv	MGYG000004238		NA			MGYG000004238	MAG	1536711	450	3683	62.58	65.98	0.46	0	0	0	12	GUT_GENOME260489	ERS746827	ERP010700	United Kingdom	Europe
d__Bacteria;p__Actinobacteriota;c__Coriobacteriia;o__Coriobacteriales;f__Eggerthellaceae;g__Senegalimassilia;s__	Actinobacteriota	Not_Present	MGYG0000046/MGYG000004654//genome/MGYG000004654_InterProScan.tsv	MGYG000004654		NA			MGYG000004654	MAG	2053657	57	53938	62.41	94.35	0.9	0	0	0	18	CAJMPP01	ERS5599268	ERP120667	China	Asia
d__Bacteria;p__Actinobacteriota;c__Coriobacteriia;o__Coriobacteriales;f__Eggerthellaceae;g__RUG013;s__RUG013 sp001486445	Actinobacteriota	Not_Present	MGYG0000015/MGYG000001524//genome/MGYG000001524_InterProScan.tsv	MGYG000001524		NA			MGYG000001524	Isolate	2090171	12	1305815	63.46	99.19	0.81	92.44	99.67	99.45	20	GUT_GENOME096531	SAMEA3673154	PRJNA224116	not provided	not provided
d__Bacteria;p__Actinobacteriota;c__Coriobacteriia;o__Coriobacteriales;f__Eggerthellaceae;g__Phoenicibacter;s__Phoenicibacter congonensis	Actinobacteriota	Not_Present	MGYG0000024/MGYG000002419//genome/MGYG000002419_InterProScan.tsv	MGYG000002419		NA			MGYG000002419	Isolate	1447956	1	1447956	43.44	97.38	0	0	99.67	99.52	20	GUT_GENOME142629	SAMEA103910411	PRJEB19959	not provided	not provided
d__Bacteria;p__Actinobacteriota;c__Coriobacteriia;o__Coriobacteriales;f__Eggerthellaceae;g__Ellagibacter;s__Ellagibacter sp900554945	Actinobacteriota	Not_Present	MGYG0000029/MGYG000002957//genome/MGYG000002957_InterProScan.tsv	MGYG000002957		NA			MGYG000002957	MAG	1872414	346	6290	61.87	73.24	1.88	0	0	0	8	GUT_GENOME187126	SRS1771185	SRP091570	United States	North America
d__Bacteria;p__Actinobacteriota;c__Coriobacteriia;o__Coriobacteriales;f__Eggerthellaceae;g__Ellagibacter;s__Ellagibacter isourolithinifaciens	Actinobacteriota	Not_Present	MGYG0000040/MGYG000004041//genome/MGYG000004041_InterProScan.tsv	MGYG000004041		NA			MGYG000004041	MAG	2177939	109	33927	60.85	99.12	0.07	0	0	0	20	GUT_GENOME254562	ERS746756	ERP010700	United Kingdom	Europe
d__Bacteria;p__Actinobacteriota;c__Coriobacteriia;o__Coriobacteriales;f__Eggerthellaceae;g__Ellagibacter;s__	Actinobacteriota	Not_Present	MGYG0000006/MGYG000000635//genome/MGYG000000635_InterProScan.tsv	MGYG000000635		NA			MGYG000000635	MAG	2022414	197	15788	61.95	95.86	1.12	0	0	0	16	GUT_GENOME019194	SRS3638613	SRP156699	Madagascar	Africa
d__Bacteria;p__Actinobacteriota;c__Coriobacteriia;o__Coriobacteriales;f__Eggerthellaceae;g__DNF00809;s__DNF00809 sp900604965	Actinobacteriota	Not_Present	MGYG0000016/MGYG000001686//genome/MGYG000001686_InterProScan.tsv	MGYG000001686		NA			MGYG000001686	MAG	1260761	429	3164	61.4	74.01	2.71	0	0	0	15	GUT_GENOME103523	ERS1491363	ERP020739	United Kingdom	Europe
d__Bacteria;p__Actinobacteriota;c__Coriobacteriia;o__Coriobacteriales;f__Eggerthellaceae;g__DNF00809;s__DNF00809 sp001552935	Actinobacteriota	Not_Present	MGYG0000012/MGYG000001278//genome/MGYG000001278_InterProScan.tsv	MGYG000001278		NA			MGYG000001278	MAG	900163	280	3420	46.65	58.22	0.08	0	23.16	0	13	GUT_GENOME095591	NA	NA	Italy	Europe
d__Bacteria;p__Actinobacteriota;c__Coriobacteriia;o__Coriobacteriales;f__Eggerthellaceae;g__CAG-1427;s__CAG-1427 sp900753095	Actinobacteriota	Not_Present	MGYG0000018/MGYG000001815//genome/MGYG000001815_InterProScan.tsv	MGYG000001815		NA			MGYG000001815	MAG	1837495	60	48926	57.7	99.19	0.81	0	34.38	14.09	19	GUT_GENOME110846	ERS328903	ERP003612	Denmark	Europe
d__Bacteria;p__Actinobacteriota;c__Coriobacteriia;o__Coriobacteriales;f__Eggerthellaceae;g__CAG-1427;s__CAG-1427 sp900556585	Actinobacteriota	Not_Present	MGYG0000010/MGYG000001062//genome/MGYG000001062_InterProScan.tsv	MGYG000001062		NA			MGYG000001062	MAG	1871556	204	15519	43.21	97.38	0	0	0	0	19	GUT_GENOME075349	ERS396536	ERP004605	Spain	Europe
d__Bacteria;p__Actinobacteriota;c__Coriobacteriia;o__Coriobacteriales;f__Eggerthellaceae;g__CAG-1427;s__CAG-1427 sp900555755	Actinobacteriota	Not_Present	MGYG0000010/MGYG000001026//genome/MGYG000001026_InterProScan.tsv	MGYG000001026		NA			MGYG000001026	MAG	1862227	57	50556	56.28	99.19	2.42	0	0	0	20	GUT_GENOME067057	ERS235545	ERP002469	Sweden	Europe
d__Bacteria;p__Actinobacteriota;c__Coriobacteriia;o__Coriobacteriales;f__Eggerthellaceae;g__CAG-1427;s__CAG-1427 sp900554685	Actinobacteriota	Not_Present	MGYG0000041/MGYG000004134//genome/MGYG000004134_InterProScan.tsv	MGYG000004134		NA			MGYG000004134	MAG	1949044	27	114400	45.86	99.19	0	85.71	99.67	99.45	20	GUT_GENOME257244	ERS746864	ERP010700	United Kingdom	Europe
d__Bacteria;p__Actinobacteriota;c__Coriobacteriia;o__Coriobacteriales;f__Eggerthellaceae;g__CAG-1427;s__CAG-1427 sp900553605	Actinobacteriota	Not_Present	MGYG0000038/MGYG000003886//genome/MGYG000003886_InterProScan.tsv	MGYG000003886		NA			MGYG000003886	MAG	1765820	103	24368	53.2	97.17	0.81	0	0	0	20	GUT_GENOME247218	ERS1066705	ERP013933	United States	North America
d__Bacteria;p__Actinobacteriota;c__Coriobacteriia;o__Coriobacteriales;f__Eggerthellaceae;g__CAG-1427;s__CAG-1427 sp900551155	Actinobacteriota	Not_Present	MGYG0000011/MGYG000001198//genome/MGYG000001198_InterProScan.tsv	MGYG000001198		NA			MGYG000001198	MAG	1624633	174	14397	45.33	86.19	1.08	0	0	0	16	GUT_GENOME091774	ERS608501	ERP008729	Austria	Europe
d__Bacteria;p__Actinobacteriota;c__Coriobacteriia;o__Coriobacteriales;f__Eggerthellaceae;g__CAG-1427;s__CAG-1427 sp900548955	Actinobacteriota	Not_Present	MGYG0000042/MGYG000004278//genome/MGYG000004278_InterProScan.tsv	MGYG000004278		NA			MGYG000004278	MAG	1748317	161	15682	44.91	95.99	0.12	0	0	0	18	GUT_GENOME262835	NA	NA	China	Asia
d__Bacteria;p__Actinobacteriota;c__Coriobacteriia;o__Coriobacteriales;f__Eggerthellaceae;g__CAG-1427;s__CAG-1427 sp900547965	Actinobacteriota	Not_Present	MGYG0000002/MGYG000000291//genome/MGYG000000291_InterProScan.tsv	MGYG000000291		NA			MGYG000000291	MAG	1703578	135	19126	53.39	98.39	0.4	0	0	0	19	GUT_GENOME003036	ERS473094	ERP005989	Sweden	Europe
d__Bacteria;p__Actinobacteriota;c__Coriobacteriia;o__Coriobacteriales;f__Eggerthellaceae;g__CAG-1427;s__CAG-1427 sp900546175	Actinobacteriota	Not_Present	MGYG0000011/MGYG000001153//genome/MGYG000001153_InterProScan.tsv	MGYG000001153		NA			MGYG000001153	MAG	1513202	71	64492	42.69	98.39	0	0	8.22	99.49	20	GUT_GENOME087109	ERS608481	ERP008729	Austria	Europe
d__Bacteria;p__Actinobacteriota;c__Coriobacteriia;o__Coriobacteriales;f__Eggerthellaceae;g__CAG-1427;s__CAG-1427 sp900544455	Actinobacteriota	Not_Present	MGYG0000006/MGYG000000602//genome/MGYG000000602_InterProScan.tsv	MGYG000000602		NA			MGYG000000602	MAG	1953493	17	182801	53.39	99.19	0	0	0	0	20	GUT_GENOME018456	SRS3638682	SRP156699	Madagascar	Africa
d__Bacteria;p__Actinobacteriota;c__Coriobacteriia;o__Coriobacteriales;f__Eggerthellaceae;g__CAG-1427;s__CAG-1427 sp900539675	Actinobacteriota	Not_Present	MGYG0000030/MGYG000003003//genome/MGYG000003003_InterProScan.tsv	MGYG000003003		NA			MGYG000003003	MAG	1845572	80	36850	49.08	97.58	0	84.03	0	10.97	19	GUT_GENOME193531	SRS1820504	SRP093965	United States	North America
d__Bacteria;p__Actinobacteriota;c__Coriobacteriia;o__Coriobacteriales;f__Eggerthellaceae;g__CAG-1427;s__CAG-1427 sp000436075	Actinobacteriota	Not_Present	MGYG0000011/MGYG000001168//genome/MGYG000001168_InterProScan.tsv	MGYG000001168		NA			MGYG000001168	MAG	1867940	30	136938	53.05	99.19	0.2	0	0	0	20	GUT_GENOME089175	ERS608567	ERP008729	Austria	Europe
d__Bacteria;p__Actinobacteriota;c__Coriobacteriia;o__Coriobacteriales;f__Eggerthellaceae;g__CAG-1427;s__CAG-1427 sp000435475	Actinobacteriota	Not_Present	MGYG0000009/MGYG000000980//genome/MGYG000000980_InterProScan.tsv	MGYG000000980		NA			MGYG000000980	MAG	1953909	10	344261	45.15	99.19	0.12	85.71	59.88	99.45	20	GUT_GENOME058829	ERS473068	ERP005989	Denmark	Europe
d__Bacteria;p__Actinobacteriota;c__Coriobacteriia;o__Coriobacteriales;f__Eggerthellaceae;g__CAG-1427;s__CAG-1427 sp000434775	Actinobacteriota	Not_Present	MGYG0000011/MGYG000001167//genome/MGYG000001167_InterProScan.tsv	MGYG000001167		NA			MGYG000001167	MAG	1564270	10	478180	45.09	99.19	0.12	79.83	0	15.56	20	GUT_GENOME089014	ERS608560	ERP008729	Austria	Europe
d__Bacteria;p__Actinobacteriota;c__Coriobacteriia;o__Coriobacteriales;f__Eggerthellaceae;g__CAG-1427;s__CAG-1427 sp000431675	Actinobacteriota	Not_Present	MGYG0000011/MGYG000001154//genome/MGYG000001154_InterProScan.tsv	MGYG000001154		NA			MGYG000001154	MAG	1843166	15	211788	45.15	99.19	0.81	0	0	0	19	GUT_GENOME087180	ERS608483	ERP008729	Austria	Europe
d__Bacteria;p__Actinobacteriota;c__Coriobacteriia;o__Coriobacteriales;f__Eggerthellaceae;g__CAG-1427;s__	Actinobacteriota	Not_Present	MGYG0000003/MGYG000000300//genome/MGYG000000300_InterProScan.tsv	MGYG000000300		NA			MGYG000000300	MAG	1294904	351	4221	59.4	76.79	3.84	0	0	0	14	GUT_GENOME004215	ERS473190	ERP005989	Sweden	Europe
d__Bacteria;p__Actinobacteriota;c__Coriobacteriia;o__Coriobacteriales;f__Eggerthellaceae;g__CAG-1427;s__	Actinobacteriota	Not_Present	MGYG0000012/MGYG000001233//genome/MGYG000001233_InterProScan.tsv	MGYG000001233		NA			MGYG000001233	MAG	1321670	309	5252	52.81	80.22	0.2	0	0	0	17	GUT_GENOME093902	ERS608583	ERP008729	Austria	Europe
d__Bacteria;p__Actinobacteriota;c__Coriobacteriia;o__Coriobacteriales;f__Eggerthellaceae;g__CAG-1427;s__	Actinobacteriota	Not_Present	MGYG0000027/MGYG000002761//genome/MGYG000002761_InterProScan.tsv	MGYG000002761		NA			MGYG000002761	MAG	1238377	339	4021	53.51	74.43	0.89	0	0	0	19	GUT_GENOME163601	SRS1876531	SRP095580	Netherlands	Europe
d__Bacteria;p__Actinobacteriota;c__Coriobacteriia;o__Coriobacteriales;f__Eggerthellaceae;g__CAG-1427;s__	Actinobacteriota	Not_Present	MGYG0000037/MGYG000003745//genome/MGYG000003745_InterProScan.tsv	MGYG000003745		NA			MGYG000003745	MAG	1293229	334	4541	48.56	68.98	0.4	0	7.24	0	13	GUT_GENOME243317	SRS1101459	SRP064400	Canada	North America
d__Bacteria;p__Actinobacteriota;c__Coriobacteriia;o__Coriobacteriales;f__Eggerthellaceae;g__CAG-1427;s__	Actinobacteriota	Not_Present	MGYG0000045/MGYG000004595//genome/MGYG000004595_InterProScan.tsv	MGYG000004595		NA			MGYG000004595	MAG	1199200	373	3382	45.64	65.04	1.88	0	0	0	12	GUT_GENOME284296	ERS436748	ERP005534	France	Europe
d__Bacteria;p__Actinobacteriota;c__Coriobacteriia;o__Coriobacteriales;f__Eggerthellaceae;g__CAG-1427;s__	Actinobacteriota	Not_Present	MGYG0000046/MGYG000004614//genome/MGYG000004614_InterProScan.tsv	MGYG000004614		NA			MGYG000004614	MAG	1382721	130	15710	47.91	92.5	0.81	0	0	0	16	GUT_GENOME284994	ERS436727	ERP005534	France	Europe
d__Bacteria;p__Actinobacteriota;c__Coriobacteriia;o__Coriobacteriales;f__Eggerthellaceae;g__CAG-1427;s__	Actinobacteriota	Not_Present	MGYG0000047/MGYG000004728//genome/MGYG000004728_InterProScan.tsv	MGYG000004728		NA			MGYG000004728	MAG	1582835	72	38044	55.14	93.39	0.35	0	0	0	17	CAJMLT01	ERS5599291	ERP120667	China	Asia
d__Bacteria;p__Actinobacteriota;c__Coriobacteriia;o__Coriobacteriales;f__Eggerthellaceae;g__CAAEEV01;s__CAAEEV01 sp900754955	Actinobacteriota	Not_Present	MGYG0000020/MGYG000002023//genome/MGYG000002023_InterProScan.tsv	MGYG000002023		NA			MGYG000002023	MAG	2149963	150	25100	64.85	96.95	0.09	0	0	0	17	GUT_GENOME121668	ERS396516	ERP004605	Spain	Europe
d__Bacteria;p__Actinobacteriota;c__Coriobacteriia;o__Coriobacteriales;f__Eggerthellaceae;g__CAAEEV01;s__	Actinobacteriota	Not_Present	MGYG0000045/MGYG000004554//genome/MGYG000004554_InterProScan.tsv	MGYG000004554		NA			MGYG000004554	MAG	1685404	442	4329	64.66	66.92	1.79	0	0	10.94	14	GUT_GENOME282938	ERS436787	ERP005534	France	Europe
d__Bacteria;p__Actinobacteriota;c__Coriobacteriia;o__Coriobacteriales;f__Eggerthellaceae;g__CAAEEV01;s__	Actinobacteriota	Not_Present	MGYG0000048/MGYG000004895//genome/MGYG000004895_InterProScan.tsv	MGYG000004895		NA			MGYG000004895	MAG	1589048	429	4195	64	71.27	1.76	0	0	0	14	CAJMQY01	ERS5599305	ERP120667	China	Asia
d__Bacteria;p__Actinobacteriota;c__Coriobacteriia;o__Coriobacteriales;f__Eggerthellaceae;g__Adlercreutzia;s__Adlercreutzia celatus_A	Actinobacteriota	Not_Present	MGYG0000024/MGYG000002480//genome/MGYG000002480_InterProScan.tsv	MGYG000002480		NA			MGYG000002480	Isolate	2680191	82	75477	63.14	100	0.2	0	99.67	99.45	20	GUT_GENOME143514	SAMN08365959	PRJNA412637	Canada	North America
d__Bacteria;p__Actinobacteriota;c__Coriobacteriia;o__Coriobacteriales;f__Eggerthellaceae;g__Adlercreutzia;s__	Actinobacteriota	Not_Present	MGYG0000027/MGYG000002712//genome/MGYG000002712_InterProScan.tsv	MGYG000002712		NA			MGYG000002712	MAG	2564184	135	28637	63.72	95.09	0.12	0	0	10.94	19	GUT_GENOME159026	ERS634908	ERP009131	Canada	North America
d__Bacteria;p__Actinobacteriota;c__Coriobacteriia;o__Coriobacteriales;f__Eggerthellaceae;g__Adlercreutzia;s__	Actinobacteriota	Not_Present	MGYG0000048/MGYG000004817//genome/MGYG000004817_InterProScan.tsv	MGYG000004817		NA			MGYG000004817	MAG	2649097	891	3657	65.11	80.86	2.78	0	0	0	15	CAJMQI01	ERS5599295	ERP120667	China	Asia
d__Bacteria;p__Actinobacteriota;c__Coriobacteriia;o__Coriobacteriales;f__Eggerthellaceae;g__;s__	Actinobacteriota	Not_Present	MGYG0000016/MGYG000001600//genome/MGYG000001600_InterProScan.tsv	MGYG000001600		NA			MGYG000001600	MAG	1449381	469	3233	61.16	57.42	0.16	0	0	11.04	13	GUT_GENOME097845	ERS1343382	ERP017091	China	Asia
d__Bacteria;p__Actinobacteriota;c__Coriobacteriia;o__Coriobacteriales;f__Eggerthellaceae;g__;s__	Actinobacteriota	Not_Present	MGYG0000041/MGYG000004112//genome/MGYG000004112_InterProScan.tsv	MGYG000004112		NA			MGYG000004112	MAG	1854194	391	5935	65.63	85.56	0.92	0	0	0	16	GUT_GENOME256614	ERS746897	ERP010700	United Kingdom	Europe
d__Bacteria;p__Actinobacteriota;c__Coriobacteriia;o__Coriobacteriales;f__Coriobacteriaceae;g__Enorma;s__Enorma timonensis	Actinobacteriota	Not_Present	MGYG0000014/MGYG000001427//genome/MGYG000001427_InterProScan.tsv	MGYG000001427		NA			MGYG000001427	Isolate	2331554	118	43023	65.83	100	0.81	94.12	99.61	99.49	20	GUT_GENOME096299	SAMEA2272249	PRJNA224116	not provided	Europe
d__Bacteria;p__Actinobacteriota;c__Coriobacteriia;o__Coriobacteriales;f__Coriobacteriaceae;g__Enorma;s__Enorma sp900751795	Actinobacteriota	Not_Present	MGYG0000045/MGYG000004584//genome/MGYG000004584_InterProScan.tsv	MGYG000004584		NA			MGYG000004584	MAG	2044723	263	11759	62.55	97.74	1.76	94.12	0	0	18	GUT_GENOME283696	ERS436759	ERP005534	France	Europe
d__Bacteria;p__Actinobacteriota;c__Coriobacteriia;o__Coriobacteriales;f__Coriobacteriaceae;g__Enorma;s__Enorma sp900538305	Actinobacteriota	Not_Present	MGYG0000016/MGYG000001605//genome/MGYG000001605_InterProScan.tsv	MGYG000001605		NA			MGYG000001605	MAG	2046650	41	83961	62.2	100	0	0	0	0	20	GUT_GENOME098007	ERS1343383	ERP017091	China	Asia
d__Bacteria;p__Actinobacteriota;c__Coriobacteriia;o__Coriobacteriales;f__Coriobacteriaceae;g__Enorma;s__Enorma massiliensis	Actinobacteriota	Not_Present	MGYG0000014/MGYG000001413//genome/MGYG000001413_InterProScan.tsv	MGYG000001413		NA			MGYG000001413	Isolate	2263023	35	132027	61.97	98.39	0.81	94.12	99.61	99.42	20	GUT_GENOME096284	SAMEA2272149	PRJNA224116	not provided	not provided
d__Bacteria;p__Actinobacteriota;c__Coriobacteriia;o__Coriobacteriales;f__Coriobacteriaceae;g__Collinsella;s__Collinsella vaginalis	Actinobacteriota	Not_Present	MGYG0000003/MGYG000000313//genome/MGYG000000313_InterProScan.tsv	MGYG000000313		NA			MGYG000000313	MAG	1450348	344	5411	64.45	60.14	0	0	0	0	18	GUT_GENOME005153	ERS473256	ERP005989	Sweden	Europe
d__Bacteria;p__Actinobacteriota;c__Coriobacteriia;o__Coriobacteriales;f__Coriobacteriaceae;g__Collinsella;s__Collinsella tanakaei	Actinobacteriota	Not_Present	MGYG0000013/MGYG000001382//genome/MGYG000001382_InterProScan.tsv	MGYG000001382		NA			MGYG000001382	Isolate	2482207	45	119889	60.24	100	0	94.12	99.61	99.45	20	GUT_GENOME096217	SAMN02463859	PRJNA224116	not provided	Asia
d__Bacteria;p__Actinobacteriota;c__Coriobacteriia;o__Coriobacteriales;f__Coriobacteriaceae;g__Collinsella;s__Collinsella stercoris	Actinobacteriota	Not_Present	MGYG0000017/MGYG000001709//genome/MGYG000001709_InterProScan.tsv	MGYG000001709		NA			MGYG000001709	Isolate	2399821	177	27949	63.19	100	0	94.12	99.61	96.51	20	GUT_GENOME103857	SAMN00008814	PRJNA19665	Japan	Asia
d__Bacteria;p__Actinobacteriota;c__Coriobacteriia;o__Coriobacteriales;f__Coriobacteriaceae;g__Collinsella;s__Collinsella sp902388345	Actinobacteriota	Not_Present	MGYG0000025/MGYG000002557//genome/MGYG000002557_InterProScan.tsv	MGYG000002557		NA			MGYG000002557	MAG	2163992	134	26310	59.88	99.19	1.16	0	0	0	18	GUT_GENOME148915	NA	NA	China	Asia
d__Bacteria;p__Actinobacteriota;c__Coriobacteriia;o__Coriobacteriales;f__Coriobacteriaceae;g__Collinsella;s__Collinsella sp902364645	Actinobacteriota	Not_Present	MGYG0000002/MGYG000000232//genome/MGYG000000232_InterProScan.tsv	MGYG000000232		NA			MGYG000000232	Isolate	2317535	64	112158	59.95	100	0.81	94.12	99.61	99.45	20	GUT_GENOME001400	SAMN09734827	PRJNA482748	China	Asia
d__Bacteria;p__Actinobacteriota;c__Coriobacteriia;o__Coriobacteriales;f__Coriobacteriaceae;g__Collinsella;s__Collinsella sp902363125	Actinobacteriota	Not_Present	MGYG0000000/MGYG000000094//genome/MGYG000000094_InterProScan.tsv	MGYG000000094		NA			MGYG000000094	Isolate	2278070	41	178732	60.06	100	0.81	94.12	99.61	99.45	20	GUT_GENOME000484	ERS2064607	ERP105624	United Kingdom	Europe
d__Bacteria;p__Actinobacteriota;c__Coriobacteriia;o__Coriobacteriales;f__Coriobacteriaceae;g__Collinsella;s__Collinsella sp902362275	Actinobacteriota	Not_Present	MGYG0000000/MGYG000000017//genome/MGYG000000017_InterProScan.tsv	MGYG000000017		NA			MGYG000000017	Isolate	2173090	64	64343	59.71	100	0.81	94.12	99.61	99.45	20	GUT_GENOME000054	ERS417253	ERP105624	United Kingdom	Europe
d__Bacteria;p__Actinobacteriota;c__Coriobacteriia;o__Coriobacteriales;f__Coriobacteriaceae;g__Collinsella;s__Collinsella sp900768795	Actinobacteriota	Not_Present	MGYG0000010/MGYG000001025//genome/MGYG000001025_InterProScan.tsv	MGYG000001025		NA			MGYG000001025	MAG	1331709	38	58343	57.87	84.59	0	0	0	0	18	GUT_GENOME066938	ERS235540	ERP002469	Sweden	Europe
d__Bacteria;p__Actinobacteriota;c__Coriobacteriia;o__Coriobacteriales;f__Coriobacteriaceae;g__Collinsella;s__Collinsella sp900768265	Actinobacteriota	Not_Present	MGYG0000005/MGYG000000531//genome/MGYG000000531_InterProScan.tsv	MGYG000000531		NA			MGYG000000531	MAG	2151211	117	33087	60.2	99.19	1.88	0	0	0	20	GUT_GENOME014765	SRS475613	SRP029441	Fiji	Oceania
d__Bacteria;p__Actinobacteriota;c__Coriobacteriia;o__Coriobacteriales;f__Coriobacteriaceae;g__Collinsella;s__Collinsella sp900767675	Actinobacteriota	Not_Present	MGYG0000034/MGYG000003462//genome/MGYG000003462_InterProScan.tsv	MGYG000003462		NA			MGYG000003462	MAG	2286053	50	103946	60.01	94.84	2.42	94.12	0	0	19	GUT_GENOME234747	SRS475997	SRP029441	Fiji	Oceania
d__Bacteria;p__Actinobacteriota;c__Coriobacteriia;o__Coriobacteriales;f__Coriobacteriaceae;g__Collinsella;s__Collinsella sp900766165	Actinobacteriota	Not_Present	MGYG0000033/MGYG000003364//genome/MGYG000003364_InterProScan.tsv	MGYG000003364		NA			MGYG000003364	MAG	2070322	121	24745	59.8	87.97	1.21	0	0	0	20	GUT_GENOME231309	SRS311548	SRP001634	United States	North America
d__Bacteria;p__Actinobacteriota;c__Coriobacteriia;o__Coriobacteriales;f__Coriobacteriaceae;g__Collinsella;s__Collinsella sp900765185	Actinobacteriota	Not_Present	MGYG0000033/MGYG000003341//genome/MGYG000003341_InterProScan.tsv	MGYG000003341		NA			MGYG000003341	MAG	1956667	297	10010	59.97	79.72	2.25	0	0	99.18	17	GUT_GENOME227600	SRS290676	SRP001634	United States	North America
d__Bacteria;p__Actinobacteriota;c__Coriobacteriia;o__Coriobacteriales;f__Coriobacteriaceae;g__Collinsella;s__Collinsella sp900765115	Actinobacteriota	Not_Present	MGYG0000033/MGYG000003339//genome/MGYG000003339_InterProScan.tsv	MGYG000003339		NA			MGYG000003339	MAG	2245388	113	30247	60.08	93.55	1.61	0	0	0	20	GUT_GENOME227574	SRS284313	SRP001634	United States	North America
d__Bacteria;p__Actinobacteriota;c__Coriobacteriia;o__Coriobacteriales;f__Coriobacteriaceae;g__Collinsella;s__Collinsella sp900762355	Actinobacteriota	Not_Present	MGYG0000032/MGYG000003274//genome/MGYG000003274_InterProScan.tsv	MGYG000003274		NA			MGYG000003274	MAG	2117693	54	62422	60.25	96.77	1.61	94.12	99.61	99.45	19	GUT_GENOME218730	SRS1170843	SRP066479	Peru	South America
d__Bacteria;p__Actinobacteriota;c__Coriobacteriia;o__Coriobacteriales;f__Coriobacteriaceae;g__Collinsella;s__Collinsella sp900762345	Actinobacteriota	Not_Present	MGYG0000032/MGYG000003276//genome/MGYG000003276_InterProScan.tsv	MGYG000003276		NA			MGYG000003276	MAG	2062133	45	71624	59.87	99.19	0.81	0	0	0	20	GUT_GENOME218819	SRS140492	SRP175119	United States	North America
d__Bacteria;p__Actinobacteriota;c__Coriobacteriia;o__Coriobacteriales;f__Coriobacteriaceae;g__Collinsella;s__Collinsella sp900762325	Actinobacteriota	Not_Present	MGYG0000032/MGYG000003275//genome/MGYG000003275_InterProScan.tsv	MGYG000003275		NA			MGYG000003275	MAG	2118625	54	90874	60.18	94.35	1.61	94.12	85.98	99.45	19	GUT_GENOME218782	SRS1170850	SRP066479	Peru	South America
d__Bacteria;p__Actinobacteriota;c__Coriobacteriia;o__Coriobacteriales;f__Coriobacteriaceae;g__Collinsella;s__Collinsella sp900762015	Actinobacteriota	Not_Present	MGYG0000032/MGYG000003266//genome/MGYG000003266_InterProScan.tsv	MGYG000003266		NA			MGYG000003266	MAG	2060735	50	81142	60.26	95.16	0.81	94.12	0	6.29	20	GUT_GENOME218153	SRS1170732	SRP066479	Peru	South America
d__Bacteria;p__Actinobacteriota;c__Coriobacteriia;o__Coriobacteriales;f__Coriobacteriaceae;g__Collinsella;s__Collinsella sp900762015	Actinobacteriota	Not_Present	MGYG0000044/MGYG000004422//genome/MGYG000004422_InterProScan.tsv	MGYG000004422		NA			MGYG000004422	MAG	2126076	193	17828	60.32	98.39	3.02	72.27	62.3	0	20	GUT_GENOME273906	ERS972099	ERP012929	Israel	Asia
d__Bacteria;p__Actinobacteriota;c__Coriobacteriia;o__Coriobacteriales;f__Coriobacteriaceae;g__Collinsella;s__Collinsella sp900761995	Actinobacteriota	Not_Present	MGYG0000032/MGYG000003261//genome/MGYG000003261_InterProScan.tsv	MGYG000003261		NA			MGYG000003261	MAG	2233075	194	20072	60.02	95.05	4.84	94.12	0	0	20	GUT_GENOME218039	SRS1170706	SRP066479	Peru	South America
d__Bacteria;p__Actinobacteriota;c__Coriobacteriia;o__Coriobacteriales;f__Coriobacteriaceae;g__Collinsella;s__Collinsella sp900761945	Actinobacteriota	Not_Present	MGYG0000032/MGYG000003260//genome/MGYG000003260_InterProScan.tsv	MGYG000003260		NA			MGYG000003260	MAG	1586321	248	7568	59.6	77.3	2.28	0	0	0	19	GUT_GENOME217915	SRS104400	SRP002163	United States	North America
d__Bacteria;p__Actinobacteriota;c__Coriobacteriia;o__Coriobacteriales;f__Coriobacteriaceae;g__Collinsella;s__Collinsella sp900761615	Actinobacteriota	Not_Present	MGYG0000032/MGYG000003244//genome/MGYG000003244_InterProScan.tsv	MGYG000003244		NA			MGYG000003244	MAG	1884191	179	13590	60.13	85.93	1.61	94.12	99.61	99.45	17	GUT_GENOME217399	SRS078419	SRP002163	United States	North America
d__Bacteria;p__Actinobacteriota;c__Coriobacteriia;o__Coriobacteriales;f__Coriobacteriaceae;g__Collinsella;s__Collinsella sp900761155	Actinobacteriota	Not_Present	MGYG0000032/MGYG000003234//genome/MGYG000003234_InterProScan.tsv	MGYG000003234		NA			MGYG000003234	MAG	2075844	161	16609	60.15	92.34	0.92	0	0	0	17	GUT_GENOME215898	SRS049896	SRP002163	United States	North America
d__Bacteria;p__Actinobacteriota;c__Coriobacteriia;o__Coriobacteriales;f__Coriobacteriaceae;g__Collinsella;s__Collinsella sp900761145	Actinobacteriota	Not_Present	MGYG0000032/MGYG000003231//genome/MGYG000003231_InterProScan.tsv	MGYG000003231		NA			MGYG000003231	MAG	2059867	127	22907	59.87	88.71	0.81	0	0	0	20	GUT_GENOME215855	SRS049164	SRP002163	United States	North America
d__Bacteria;p__Actinobacteriota;c__Coriobacteriia;o__Coriobacteriales;f__Coriobacteriaceae;g__Collinsella;s__Collinsella sp900761085	Actinobacteriota	Not_Present	MGYG0000032/MGYG000003228//genome/MGYG000003228_InterProScan.tsv	MGYG000003228		NA			MGYG000003228	MAG	1966664	186	14058	60.09	84.68	1.61	0	0	0	18	GUT_GENOME215548	SRS043411	SRP002163	United States	North America
d__Bacteria;p__Actinobacteriota;c__Coriobacteriia;o__Coriobacteriales;f__Coriobacteriaceae;g__Collinsella;s__Collinsella sp900761035	Actinobacteriota	Not_Present	MGYG0000032/MGYG000003229//genome/MGYG000003229_InterProScan.tsv	MGYG000003229		NA			MGYG000003229	MAG	1760789	255	8024	60.33	73.66	1.61	0	76.19	0	17	GUT_GENOME215615	SRS045528	SRP175119	United States	North America
d__Bacteria;p__Actinobacteriota;c__Coriobacteriia;o__Coriobacteriales;f__Coriobacteriaceae;g__Collinsella;s__Collinsella sp900760905	Actinobacteriota	Not_Present	MGYG0000032/MGYG000003225//genome/MGYG000003225_InterProScan.tsv	MGYG000003225		NA			MGYG000003225	MAG	2174245	116	30118	60.18	97.58	0.81	0	0	0	20	GUT_GENOME215200	SRS023715	SRP002163	United States	North America
d__Bacteria;p__Actinobacteriota;c__Coriobacteriia;o__Coriobacteriales;f__Coriobacteriaceae;g__Collinsella;s__Collinsella sp900760325	Actinobacteriota	Not_Present	MGYG0000016/MGYG000001653//genome/MGYG000001653_InterProScan.tsv	MGYG000001653		NA			MGYG000001653	MAG	1936924	194	14302	60.06	98.04	0.81	0	0	0	19	GUT_GENOME100884	SRS014979	SRP175119	United States	North America
d__Bacteria;p__Actinobacteriota;c__Coriobacteriia;o__Coriobacteriales;f__Coriobacteriaceae;g__Collinsella;s__Collinsella sp900760245	Actinobacteriota	Not_Present	MGYG0000032/MGYG000003213//genome/MGYG000003213_InterProScan.tsv	MGYG000003213		NA			MGYG000003213	MAG	2019280	200	12718	60.26	94.35	0	0	0	0	18	GUT_GENOME213516	SRS014235	SRP175119	United States	North America
d__Bacteria;p__Actinobacteriota;c__Coriobacteriia;o__Coriobacteriales;f__Coriobacteriaceae;g__Collinsella;s__Collinsella sp900760215	Actinobacteriota	Not_Present	MGYG0000032/MGYG000003209//genome/MGYG000003209_InterProScan.tsv	MGYG000003209		NA			MGYG000003209	MAG	2053088	77	40563	60.07	96.77	0.81	0	0	0	19	GUT_GENOME213415	SRS013639	SRP175119	United States	North America
d__Bacteria;p__Actinobacteriota;c__Coriobacteriia;o__Coriobacteriales;f__Coriobacteriaceae;g__Collinsella;s__Collinsella sp900759565	Actinobacteriota	Not_Present	MGYG0000011/MGYG000001179//genome/MGYG000001179_InterProScan.tsv	MGYG000001179		NA			MGYG000001179	MAG	1990943	65	54762	59.94	95.97	1.08	0	0	0	20	GUT_GENOME090571	ERS608615	ERP008729	Austria	Europe
d__Bacteria;p__Actinobacteriota;c__Coriobacteriia;o__Coriobacteriales;f__Coriobacteriaceae;g__Collinsella;s__Collinsella sp900759435	Actinobacteriota	Not_Present	MGYG0000011/MGYG000001190//genome/MGYG000001190_InterProScan.tsv	MGYG000001190		NA			MGYG000001190	MAG	1974922	310	9417	60.26	90.86	2.42	0	0	0	19	GUT_GENOME091189	ERS608602	ERP008729	Austria	Europe
d__Bacteria;p__Actinobacteriota;c__Coriobacteriia;o__Coriobacteriales;f__Coriobacteriaceae;g__Collinsella;s__Collinsella sp900759335	Actinobacteriota	Not_Present	MGYG0000011/MGYG000001158//genome/MGYG000001158_InterProScan.tsv	MGYG000001158		NA			MGYG000001158	MAG	2212762	68	77992	60.43	99.19	0.81	0	0	86.05	20	GUT_GENOME087542	ERS608499	ERP008729	Austria	Europe
d__Bacteria;p__Actinobacteriota;c__Coriobacteriia;o__Coriobacteriales;f__Coriobacteriaceae;g__Collinsella;s__Collinsella sp900759335	Actinobacteriota	Not_Present	MGYG0000011/MGYG000001173//genome/MGYG000001173_InterProScan.tsv	MGYG000001173		NA			MGYG000001173	MAG	2216826	103	46692	60.06	98.39	0	0	0	0	20	GUT_GENOME089665	ERS608584	ERP008729	Austria	Europe
d__Bacteria;p__Actinobacteriota;c__Coriobacteriia;o__Coriobacteriales;f__Coriobacteriaceae;g__Collinsella;s__Collinsella sp900759045	Actinobacteriota	Not_Present	MGYG0000012/MGYG000001215//genome/MGYG000001215_InterProScan.tsv	MGYG000001215		NA			MGYG000001215	MAG	2055608	59	52538	59.79	100	0.81	0	0	0	19	GUT_GENOME092886	ERS608576	ERP008729	Austria	Europe
d__Bacteria;p__Actinobacteriota;c__Coriobacteriia;o__Coriobacteriales;f__Coriobacteriaceae;g__Collinsella;s__Collinsella sp900758885	Actinobacteriota	Not_Present	MGYG0000012/MGYG000001241//genome/MGYG000001241_InterProScan.tsv	MGYG000001241		NA			MGYG000001241	MAG	1906327	133	30176	60.39	93.79	4.03	0	0	0	18	GUT_GENOME094102	ERS608510	ERP008729	Austria	Europe
d__Bacteria;p__Actinobacteriota;c__Coriobacteriia;o__Coriobacteriales;f__Coriobacteriaceae;g__Collinsella;s__Collinsella sp900758845	Actinobacteriota	Not_Present	MGYG0000006/MGYG000000649//genome/MGYG000000649_InterProScan.tsv	MGYG000000649		NA			MGYG000000649	MAG	2118072	52	54667	60.09	99.19	0.81	0	0	0	19	GUT_GENOME020249	ERS1444670	ERP019502	Germany	Europe
d__Bacteria;p__Actinobacteriota;c__Coriobacteriia;o__Coriobacteriales;f__Coriobacteriaceae;g__Collinsella;s__Collinsella sp900758845	Actinobacteriota	Not_Present	MGYG0000011/MGYG000001165//genome/MGYG000001165_InterProScan.tsv	MGYG000001165		NA			MGYG000001165	MAG	1950666	85	36436	60.01	99.19	0.81	0	0	0	20	GUT_GENOME088921	ERS608556	ERP008729	Austria	Europe
d__Bacteria;p__Actinobacteriota;c__Coriobacteriia;o__Coriobacteriales;f__Coriobacteriaceae;g__Collinsella;s__Collinsella sp900758845	Actinobacteriota	Not_Present	MGYG0000012/MGYG000001223//genome/MGYG000001223_InterProScan.tsv	MGYG000001223		NA			MGYG000001223	MAG	2100982	71	62904	59.97	98.39	2.42	0	0	0	20	GUT_GENOME093565	ERS608517	ERP008729	Austria	Europe
d__Bacteria;p__Actinobacteriota;c__Coriobacteriia;o__Coriobacteriales;f__Coriobacteriaceae;g__Collinsella;s__Collinsella sp900758375	Actinobacteriota	Not_Present	MGYG0000018/MGYG000001842//genome/MGYG000001842_InterProScan.tsv	MGYG000001842		NA			MGYG000001842	MAG	2095913	54	62036	59.78	100	0.81	0	0	0	19	GUT_GENOME111977	ERS328934	ERP003612	Denmark	Europe
d__Bacteria;p__Actinobacteriota;c__Coriobacteriia;o__Coriobacteriales;f__Coriobacteriaceae;g__Collinsella;s__Collinsella sp900757705	Actinobacteriota	Not_Present	MGYG0000011/MGYG000001140//genome/MGYG000001140_InterProScan.tsv	MGYG000001140		NA			MGYG000001140	MAG	1954271	186	15403	60.1	85.48	0.92	0	0	0	17	GUT_GENOME085247	ERS537348	ERP006678	China	Asia
d__Bacteria;p__Actinobacteriota;c__Coriobacteriia;o__Coriobacteriales;f__Coriobacteriaceae;g__Collinsella;s__Collinsella sp900757615	Actinobacteriota	Not_Present	MGYG0000011/MGYG000001130//genome/MGYG000001130_InterProScan.tsv	MGYG000001130		NA			MGYG000001130	MAG	2064336	59	55465	59.89	95.16	0.81	0	0	0	20	GUT_GENOME084378	ERS537317	ERP006678	China	Asia
d__Bacteria;p__Actinobacteriota;c__Coriobacteriia;o__Coriobacteriales;f__Coriobacteriaceae;g__Collinsella;s__Collinsella sp900757595	Actinobacteriota	Not_Present	MGYG0000011/MGYG000001139//genome/MGYG000001139_InterProScan.tsv	MGYG000001139		NA			MGYG000001139	MAG	2015191	67	50486	59.84	94.35	1.61	0	0	0	20	GUT_GENOME085076	ERS537342	ERP006678	China	Asia
d__Bacteria;p__Actinobacteriota;c__Coriobacteriia;o__Coriobacteriales;f__Coriobacteriaceae;g__Collinsella;s__Collinsella sp900757505	Actinobacteriota	Not_Present	MGYG0000011/MGYG000001126//genome/MGYG000001126_InterProScan.tsv	MGYG000001126		NA			MGYG000001126	MAG	2024069	90	31912	59.92	92.74	1.61	0	0	0	20	GUT_GENOME084181	ERS537311	ERP006678	China	Asia
d__Bacteria;p__Actinobacteriota;c__Coriobacteriia;o__Coriobacteriales;f__Coriobacteriaceae;g__Collinsella;s__Collinsella sp900757495	Actinobacteriota	Not_Present	MGYG0000011/MGYG000001134//genome/MGYG000001134_InterProScan.tsv	MGYG000001134		NA			MGYG000001134	MAG	2166498	29	134498	59.71	91.13	0.81	94.12	0	0	20	GUT_GENOME084630	ERS537327	ERP006678	China	Asia
d__Bacteria;p__Actinobacteriota;c__Coriobacteriia;o__Coriobacteriales;f__Coriobacteriaceae;g__Collinsella;s__Collinsella sp900757465	Actinobacteriota	Not_Present	MGYG0000011/MGYG000001135//genome/MGYG000001135_InterProScan.tsv	MGYG000001135		NA			MGYG000001135	MAG	2009504	148	19464	59.89	90.32	1.08	0	0	0	18	GUT_GENOME084693	ERS537329	ERP006678	China	Asia
d__Bacteria;p__Actinobacteriota;c__Coriobacteriia;o__Coriobacteriales;f__Coriobacteriaceae;g__Collinsella;s__Collinsella sp900757385	Actinobacteriota	Not_Present	MGYG0000011/MGYG000001127//genome/MGYG000001127_InterProScan.tsv	MGYG000001127		NA			MGYG000001127	MAG	1940597	239	11493	60.21	89.52	1.84	0	0	0	19	GUT_GENOME084234	ERS537313	ERP006678	China	Asia
d__Bacteria;p__Actinobacteriota;c__Coriobacteriia;o__Coriobacteriales;f__Coriobacteriaceae;g__Collinsella;s__Collinsella sp900757285	Actinobacteriota	Not_Present	MGYG0000011/MGYG000001124//genome/MGYG000001124_InterProScan.tsv	MGYG000001124		NA			MGYG000001124	MAG	2122715	331	7389	59.82	85.62	3.3	0	0	0	18	GUT_GENOME084084	ERS537307	ERP006678	China	Asia
d__Bacteria;p__Actinobacteriota;c__Coriobacteriia;o__Coriobacteriales;f__Coriobacteriaceae;g__Collinsella;s__Collinsella sp900757265	Actinobacteriota	Not_Present	MGYG0000011/MGYG000001123//genome/MGYG000001123_InterProScan.tsv	MGYG000001123		NA			MGYG000001123	MAG	1615884	300	6087	60.07	69.29	0.81	0	0	0	17	GUT_GENOME083985	ERS537304	ERP006678	China	Asia
d__Bacteria;p__Actinobacteriota;c__Coriobacteriia;o__Coriobacteriales;f__Coriobacteriaceae;g__Collinsella;s__Collinsella sp900757235	Actinobacteriota	Not_Present	MGYG0000020/MGYG000002043//genome/MGYG000002043_InterProScan.tsv	MGYG000002043		NA			MGYG000002043	MAG	1807125	286	8558	61.02	92.47	2.28	94.12	99.61	99.45	14	GUT_GENOME123764	ERS1138846	ERP015450	China	Asia
d__Bacteria;p__Actinobacteriota;c__Coriobacteriia;o__Coriobacteriales;f__Coriobacteriaceae;g__Collinsella;s__Collinsella sp900757205	Actinobacteriota	Not_Present	MGYG0000011/MGYG000001121//genome/MGYG000001121_InterProScan.tsv	MGYG000001121		NA			MGYG000001121	MAG	2042092	97	41837	59.79	90.93	0.81	0	0	0	19	GUT_GENOME083463	ERS537286	ERP006678	China	Asia
d__Bacteria;p__Actinobacteriota;c__Coriobacteriia;o__Coriobacteriales;f__Coriobacteriaceae;g__Collinsella;s__Collinsella sp900757185	Actinobacteriota	Not_Present	MGYG0000011/MGYG000001122//genome/MGYG000001122_InterProScan.tsv	MGYG000001122		NA			MGYG000001122	MAG	2149360	67	48468	59.68	95.97	0.81	94.12	0	0	20	GUT_GENOME083570	ERS537290	ERP006678	China	Asia
d__Bacteria;p__Actinobacteriota;c__Coriobacteriia;o__Coriobacteriales;f__Coriobacteriaceae;g__Collinsella;s__Collinsella sp900756765	Actinobacteriota	Not_Present	MGYG0000011/MGYG000001108//genome/MGYG000001108_InterProScan.tsv	MGYG000001108		NA			MGYG000001108	MAG	1919497	46	81535	59.96	85.48	0.81	0	0	0	19	GUT_GENOME082101	ERS537237	ERP006678	China	Asia
d__Bacteria;p__Actinobacteriota;c__Coriobacteriia;o__Coriobacteriales;f__Coriobacteriaceae;g__Collinsella;s__Collinsella sp900756725	Actinobacteriota	Not_Present	MGYG0000011/MGYG000001107//genome/MGYG000001107_InterProScan.tsv	MGYG000001107		NA			MGYG000001107	MAG	1971180	164	17653	59.96	87.67	2.42	94.12	99.61	99.45	19	GUT_GENOME081696	ERS537223	ERP006678	China	Asia
d__Bacteria;p__Actinobacteriota;c__Coriobacteriia;o__Coriobacteriales;f__Coriobacteriaceae;g__Collinsella;s__Collinsella sp900756725	Actinobacteriota	Not_Present	MGYG0000020/MGYG000002050//genome/MGYG000002050_InterProScan.tsv	MGYG000002050		NA			MGYG000002050	MAG	2143042	57	52877	60.06	98.39	0.81	0	64.19	0	19	GUT_GENOME124265	ERS1138913	ERP015450	China	Asia
d__Bacteria;p__Actinobacteriota;c__Coriobacteriia;o__Coriobacteriales;f__Coriobacteriaceae;g__Collinsella;s__Collinsella sp900755685	Actinobacteriota	Not_Present	MGYG0000002/MGYG000000283//genome/MGYG000000283_InterProScan.tsv	MGYG000000283		NA			MGYG000000283	MAG	1530282	387	4374	59.73	74.24	0.2	94.12	0	33.85	13	GUT_GENOME002080	ERS473027	ERP005989	Sweden	Europe
d__Bacteria;p__Actinobacteriota;c__Coriobacteriia;o__Coriobacteriales;f__Coriobacteriaceae;g__Collinsella;s__Collinsella sp900755685	Actinobacteriota	Not_Present	MGYG0000003/MGYG000000309//genome/MGYG000000309_InterProScan.tsv	MGYG000000309		NA			MGYG000000309	MAG	2008488	91	40765	60.29	99.19	0.81	94.12	99.61	99.45	20	GUT_GENOME004970	ERS473244	ERP005989	Sweden	Europe
d__Bacteria;p__Actinobacteriota;c__Coriobacteriia;o__Coriobacteriales;f__Coriobacteriaceae;g__Collinsella;s__Collinsella sp900755005	Actinobacteriota	Not_Present	MGYG0000020/MGYG000002028//genome/MGYG000002028_InterProScan.tsv	MGYG000002028		NA			MGYG000002028	MAG	2143924	81	45641	60.01	100	0.88	0	0	0	20	GUT_GENOME122166	ERS396530	ERP004605	Spain	Europe
d__Bacteria;p__Actinobacteriota;c__Coriobacteriia;o__Coriobacteriales;f__Coriobacteriaceae;g__Collinsella;s__Collinsella sp900754745	Actinobacteriota	Not_Present	MGYG0000020/MGYG000002013//genome/MGYG000002013_InterProScan.tsv	MGYG000002013		NA			MGYG000002013	MAG	2119058	62	62008	59.95	100	1.21	0	0	0	19	GUT_GENOME121405	ERS396508	ERP004605	Spain	Europe
d__Bacteria;p__Actinobacteriota;c__Coriobacteriia;o__Coriobacteriales;f__Coriobacteriaceae;g__Collinsella;s__Collinsella sp900754525	Actinobacteriota	Not_Present	MGYG0000019/MGYG000001992//genome/MGYG000001992_InterProScan.tsv	MGYG000001992		NA			MGYG000001992	MAG	2010685	229	11679	60.06	95.7	2.02	0	0	0	18	GUT_GENOME119949	ERS396461	ERP004605	Spain	Europe
d__Bacteria;p__Actinobacteriota;c__Coriobacteriia;o__Coriobacteriales;f__Coriobacteriaceae;g__Collinsella;s__Collinsella sp900754525	Actinobacteriota	Not_Present	MGYG0000030/MGYG000003046//genome/MGYG000003046_InterProScan.tsv	MGYG000003046		NA			MGYG000003046	MAG	2021430	71	40938	60	100	0.81	0	35.03	0	17	GUT_GENOME197156	SRS1876517	SRP095580	Netherlands	Europe
d__Bacteria;p__Actinobacteriota;c__Coriobacteriia;o__Coriobacteriales;f__Coriobacteriaceae;g__Collinsella;s__Collinsella sp900754445	Actinobacteriota	Not_Present	MGYG0000021/MGYG000002183//genome/MGYG000002183_InterProScan.tsv	MGYG000002183		NA			MGYG000002183	MAG	1875914	334	7110	59.62	92.41	1.24	0	0	0	17	GUT_GENOME135796	ERS199247	ERP002061	Spain	Europe
d__Bacteria;p__Actinobacteriota;c__Coriobacteriia;o__Coriobacteriales;f__Coriobacteriaceae;g__Collinsella;s__Collinsella sp900754435	Actinobacteriota	Not_Present	MGYG0000047/MGYG000004746//genome/MGYG000004746_InterProScan.tsv	MGYG000004746		NA			MGYG000003103	MAG	1765164	289	7592	60.42	80.89	0	0	99.61	67.93	16	GUT_GENOME206604	SRS1996016	SRP100518	Spain	Europe
d__Bacteria;p__Actinobacteriota;c__Coriobacteriia;o__Coriobacteriales;f__Coriobacteriaceae;g__Collinsella;s__Collinsella sp900754435	Actinobacteriota	Not_Present	MGYG0000048/MGYG000004844//genome/MGYG000004844_InterProScan.tsv	MGYG000004844		NA			MGYG000001999	MAG	1856300	297	8422	59.79	87.94	3.71	0	0	0	18	GUT_GENOME120636	ERS396488	ERP004605	Spain	Europe
d__Bacteria;p__Actinobacteriota;c__Coriobacteriia;o__Coriobacteriales;f__Coriobacteriaceae;g__Collinsella;s__Collinsella sp900754385	Actinobacteriota	Not_Present	MGYG0000048/MGYG000004827//genome/MGYG000004827_InterProScan.tsv	MGYG000004827		NA			MGYG000001997	MAG	1846530	274	9125	59.8	86.83	2.28	0	0	0	18	GUT_GENOME120497	ERS396484	ERP004605	Spain	Europe
d__Bacteria;p__Actinobacteriota;c__Coriobacteriia;o__Coriobacteriales;f__Coriobacteriaceae;g__Collinsella;s__Collinsella sp900754275	Actinobacteriota	Not_Present	MGYG0000019/MGYG000001993//genome/MGYG000001993_InterProScan.tsv	MGYG000001993		NA			MGYG000001993	MAG	2092787	90	37535	60.04	100	0.81	0	0	0	20	GUT_GENOME119981	ERS396462	ERP004605	Spain	Europe
d__Bacteria;p__Actinobacteriota;c__Coriobacteriia;o__Coriobacteriales;f__Coriobacteriaceae;g__Collinsella;s__Collinsella sp900754075	Actinobacteriota	Not_Present	MGYG0000019/MGYG000001982//genome/MGYG000001982_InterProScan.tsv	MGYG000001982		NA			MGYG000001982	MAG	2152547	70	59024	60.14	98.39	2.42	0	0	0	20	GUT_GENOME119190	ERS396436	ERP004605	Spain	Europe
d__Bacteria;p__Actinobacteriota;c__Coriobacteriia;o__Coriobacteriales;f__Coriobacteriaceae;g__Collinsella;s__Collinsella sp900752545	Actinobacteriota	Not_Present	MGYG0000017/MGYG000001718//genome/MGYG000001718_InterProScan.tsv	MGYG000001718		NA			MGYG000001718	MAG	2022028	118	26778	60.14	98.92	1.61	94.12	0	11.11	20	GUT_GENOME104146	ERS235626	ERP002469	Sweden	Europe
d__Bacteria;p__Actinobacteriota;c__Coriobacteriia;o__Coriobacteriales;f__Coriobacteriaceae;g__Collinsella;s__Collinsella sp900752475	Actinobacteriota	Not_Present	MGYG0000017/MGYG000001715//genome/MGYG000001715_InterProScan.tsv	MGYG000001715		NA			MGYG000001715	MAG	1920527	313	7992	59.91	94.21	2.82	94.12	0	33.98	20	GUT_GENOME103909	ERS235613	ERP002469	Sweden	Europe
d__Bacteria;p__Actinobacteriota;c__Coriobacteriia;o__Coriobacteriales;f__Coriobacteriaceae;g__Collinsella;s__Collinsella sp900752425	Actinobacteriota	Not_Present	MGYG0000017/MGYG000001726//genome/MGYG000001726_InterProScan.tsv	MGYG000001726		NA			MGYG000001726	MAG	1936742	284	9874	60.23	95.56	1.61	0	0	0	19	GUT_GENOME104589	ERS235611	ERP002469	Sweden	Europe
d__Bacteria;p__Actinobacteriota;c__Coriobacteriia;o__Coriobacteriales;f__Coriobacteriaceae;g__Collinsella;s__Collinsella sp900752215	Actinobacteriota	Not_Present	MGYG0000017/MGYG000001753//genome/MGYG000001753_InterProScan.tsv	MGYG000001753		NA			MGYG000001753	MAG	2138100	75	56599	59.88	99.19	0.81	0	34.12	0	20	GUT_GENOME106132	ERS235564	ERP002469	Sweden	Europe
d__Bacteria;p__Actinobacteriota;c__Coriobacteriia;o__Coriobacteriales;f__Coriobacteriaceae;g__Collinsella;s__Collinsella sp900752015	Actinobacteriota	Not_Present	MGYG0000017/MGYG000001744//genome/MGYG000001744_InterProScan.tsv	MGYG000001744		NA			MGYG000001744	MAG	2071053	103	33038	60.16	97.58	0.88	0	0	0	18	GUT_GENOME105800	ERS235550	ERP002469	Sweden	Europe
d__Bacteria;p__Actinobacteriota;c__Coriobacteriia;o__Coriobacteriales;f__Coriobacteriaceae;g__Collinsella;s__Collinsella sp900751755	Actinobacteriota	Not_Present	MGYG0000010/MGYG000001019//genome/MGYG000001019_InterProScan.tsv	MGYG000001019		NA			MGYG000001019	MAG	1980681	112	27967	60.16	97.58	2.42	0	0	0	18	GUT_GENOME066317	ERS235506	ERP002469	Sweden	Europe
d__Bacteria;p__Actinobacteriota;c__Coriobacteriia;o__Coriobacteriales;f__Coriobacteriaceae;g__Collinsella;s__Collinsella sp900751695	Actinobacteriota	Not_Present	MGYG0000010/MGYG000001022//genome/MGYG000001022_InterProScan.tsv	MGYG000001022		NA			MGYG000001022	MAG	1892407	113	25839	60	95.3	1.08	0	0	0	19	GUT_GENOME066568	ERS235526	ERP002469	Sweden	Europe
d__Bacteria;p__Actinobacteriota;c__Coriobacteriia;o__Coriobacteriales;f__Coriobacteriaceae;g__Collinsella;s__Collinsella sp900751665	Actinobacteriota	Not_Present	MGYG0000017/MGYG000001731//genome/MGYG000001731_InterProScan.tsv	MGYG000001731		NA			MGYG000001731	MAG	1951311	239	12244	60.06	98.79	1.63	0	0	0	19	GUT_GENOME104756	ERS235503	ERP002469	Sweden	Europe
d__Bacteria;p__Actinobacteriota;c__Coriobacteriia;o__Coriobacteriales;f__Coriobacteriaceae;g__Collinsella;s__Collinsella sp900557505	Actinobacteriota	Not_Present	MGYG0000009/MGYG000000955//genome/MGYG000000955_InterProScan.tsv	MGYG000000955		NA			MGYG000000955	MAG	1478705	285	6076	59.89	64.14	2.58	94.12	70.58	59.08	15	GUT_GENOME053393	ERS199384	ERP002061	Spain	Europe
d__Bacteria;p__Actinobacteriota;c__Coriobacteriia;o__Coriobacteriales;f__Coriobacteriaceae;g__Collinsella;s__Collinsella sp900557455	Actinobacteriota	Not_Present	MGYG0000027/MGYG000002767//genome/MGYG000002767_InterProScan.tsv	MGYG000002767		NA			MGYG000002767	MAG	924264	31	55154	59.87	60.34	0	0	0	0	13	GUT_GENOME164155	SRS1876387	SRP095580	Netherlands	Europe
d__Bacteria;p__Actinobacteriota;c__Coriobacteriia;o__Coriobacteriales;f__Coriobacteriaceae;g__Collinsella;s__Collinsella sp900556705	Actinobacteriota	Not_Present	MGYG0000030/MGYG000003040//genome/MGYG000003040_InterProScan.tsv	MGYG000003040		NA			MGYG000003040	MAG	1331647	249	6395	60.26	63.93	1.61	94.12	0	10.94	11	GUT_GENOME196774	SRS1876422	SRP095580	Netherlands	Europe
d__Bacteria;p__Actinobacteriota;c__Coriobacteriia;o__Coriobacteriales;f__Coriobacteriaceae;g__Collinsella;s__Collinsella sp900556605	Actinobacteriota	Not_Present	MGYG0000027/MGYG000002752//genome/MGYG000002752_InterProScan.tsv	MGYG000002752		NA			MGYG000002752	MAG	1972873	74	49358	60.19	99.19	0.81	0	0	0	20	GUT_GENOME162735	SRS1876438	SRP095580	Netherlands	Europe
d__Bacteria;p__Actinobacteriota;c__Coriobacteriia;o__Coriobacteriales;f__Coriobacteriaceae;g__Collinsella;s__Collinsella sp900556515	Actinobacteriota	Not_Present	MGYG0000031/MGYG000003157//genome/MGYG000003157_InterProScan.tsv	MGYG000003157		NA			MGYG000003157	MAG	1687971	319	6318	59.99	73.32	3.3	0	0	0	15	GUT_GENOME208855	SRS1905589	SRP096283	United States	North America
d__Bacteria;p__Actinobacteriota;c__Coriobacteriia;o__Coriobacteriales;f__Coriobacteriaceae;g__Collinsella;s__Collinsella sp900556495	Actinobacteriota	Not_Present	MGYG0000033/MGYG000003361//genome/MGYG000003361_InterProScan.tsv	MGYG000003361		NA			MGYG000003361	MAG	2140862	16	282944	64.04	98.79	0	94.12	99.61	99.42	20	GUT_GENOME231296	SRS311530	SRP001634	United States	North America
d__Bacteria;p__Actinobacteriota;c__Coriobacteriia;o__Coriobacteriales;f__Coriobacteriaceae;g__Collinsella;s__Collinsella sp900556445	Actinobacteriota	Not_Present	MGYG0000048/MGYG000004843//genome/MGYG000004843_InterProScan.tsv	MGYG000004843		NA			MGYG000000799	MAG	802735	12	116755	58.84	56.9	0	0	0	0	10	GUT_GENOME032358	ERS1015648	ERP013562	China	Asia
d__Bacteria;p__Actinobacteriota;c__Coriobacteriia;o__Coriobacteriales;f__Coriobacteriaceae;g__Collinsella;s__Collinsella sp900556415	Actinobacteriota	Not_Present	MGYG0000012/MGYG000001203//genome/MGYG000001203_InterProScan.tsv	MGYG000001203		NA			MGYG000001203	MAG	1985385	44	76459	59.84	100	0.81	94.12	0	71.32	19	GUT_GENOME092330	ERS608484	ERP008729	Austria	Europe
d__Bacteria;p__Actinobacteriota;c__Coriobacteriia;o__Coriobacteriales;f__Coriobacteriaceae;g__Collinsella;s__Collinsella sp900556365	Actinobacteriota	Not_Present	MGYG0000021/MGYG000002117//genome/MGYG000002117_InterProScan.tsv	MGYG000002117		NA			MGYG000002117	MAG	2104754	100	31607	60.12	99.19	1.73	0	0	0	20	GUT_GENOME129089	SRS1596853	SRP080787	Mongolia	Asia
d__Bacteria;p__Actinobacteriota;c__Coriobacteriia;o__Coriobacteriales;f__Coriobacteriaceae;g__Collinsella;s__Collinsella sp900556285	Actinobacteriota	Not_Present	MGYG0000031/MGYG000003159//genome/MGYG000003159_InterProScan.tsv	MGYG000003159		NA			MGYG000003159	MAG	1716642	371	5649	59.81	77.84	4.03	0	0	0	15	GUT_GENOME208943	SRS1905655	SRP096283	United States	North America
d__Bacteria;p__Actinobacteriota;c__Coriobacteriia;o__Coriobacteriales;f__Coriobacteriaceae;g__Collinsella;s__Collinsella sp900556205	Actinobacteriota	Not_Present	MGYG0000021/MGYG000002137//genome/MGYG000002137_InterProScan.tsv	MGYG000002137		NA			MGYG000002137	MAG	1749483	383	5901	59.68	83.94	1.69	0	0	0	19	GUT_GENOME130403	SRS1993576	SRP100446	United States	North America
d__Bacteria;p__Actinobacteriota;c__Coriobacteriia;o__Coriobacteriales;f__Coriobacteriaceae;g__Collinsella;s__Collinsella sp900555955	Actinobacteriota	Not_Present	MGYG0000010/MGYG000001084//genome/MGYG000001084_InterProScan.tsv	MGYG000001084		NA			MGYG000001084	MAG	2045378	488	5486	58.91	83.9	2.25	94.12	99.61	99.52	18	GUT_GENOME079004	ERS473295	ERP005989	Sweden	Europe
d__Bacteria;p__Actinobacteriota;c__Coriobacteriia;o__Coriobacteriales;f__Coriobacteriaceae;g__Collinsella;s__Collinsella sp900555815	Actinobacteriota	Not_Present	MGYG0000028/MGYG000002871//genome/MGYG000002871_InterProScan.tsv	MGYG000002871		NA			MGYG000002871	MAG	1434744	310	5131	60.32	59.73	0	0	0	0	12	GUT_GENOME175622	SRS1205303	SRP067325	United States	North America
d__Bacteria;p__Actinobacteriota;c__Coriobacteriia;o__Coriobacteriales;f__Coriobacteriaceae;g__Collinsella;s__Collinsella sp900555765	Actinobacteriota	Not_Present	MGYG0000047/MGYG000004766//genome/MGYG000004766_InterProScan.tsv	MGYG000004766		NA			MGYG000003080	MAG	1507790	303	5458	60.44	68.46	1.61	0	0	0	12	GUT_GENOME202124	SRS1996016	SRP100518	Spain	Europe
d__Bacteria;p__Actinobacteriota;c__Coriobacteriia;o__Coriobacteriales;f__Coriobacteriaceae;g__Collinsella;s__Collinsella sp900555745	Actinobacteriota	Not_Present	MGYG0000027/MGYG000002764//genome/MGYG000002764_InterProScan.tsv	MGYG000002764		NA			MGYG000002764	MAG	1943254	204	15794	60.09	91.48	2.15	0	0	0	17	GUT_GENOME163751	SRS1876309	SRP095580	Netherlands	Europe
d__Bacteria;p__Actinobacteriota;c__Coriobacteriia;o__Coriobacteriales;f__Coriobacteriaceae;g__Collinsella;s__Collinsella sp900555585	Actinobacteriota	Not_Present	MGYG0000046/MGYG000004653//genome/MGYG000004653_InterProScan.tsv	MGYG000004653		NA			MGYG000000848	MAG	1121247	228	5378	65.43	60.86	0	0	0	0	14	GUT_GENOME037499	ERS1016009	ERP013563	China	Asia
d__Bacteria;p__Actinobacteriota;c__Coriobacteriia;o__Coriobacteriales;f__Coriobacteriaceae;g__Collinsella;s__Collinsella sp900555555	Actinobacteriota	Not_Present	MGYG0000009/MGYG000000905//genome/MGYG000000905_InterProScan.tsv	MGYG000000905		NA			MGYG000000905	MAG	802447	14	92587	60.86	61.29	0	0	0	0	13	GUT_GENOME044732	ERS1289689	ERP016813	China	Asia
d__Bacteria;p__Actinobacteriota;c__Coriobacteriia;o__Coriobacteriales;f__Coriobacteriaceae;g__Collinsella;s__Collinsella sp900555355	Actinobacteriota	Not_Present	MGYG0000008/MGYG000000880//genome/MGYG000000880_InterProScan.tsv	MGYG000000880		NA			MGYG000000880	MAG	1799935	325	6669	60.18	82.26	4.03	0	0	0	18	GUT_GENOME042972	ERS1069652	ERP013827	Netherlands	Europe
d__Bacteria;p__Actinobacteriota;c__Coriobacteriia;o__Coriobacteriales;f__Coriobacteriaceae;g__Collinsella;s__Collinsella sp900554985	Actinobacteriota	Not_Present	MGYG0000030/MGYG000003020//genome/MGYG000003020_InterProScan.tsv	MGYG000003020		NA			MGYG000003020	MAG	1433754	280	5555	60.81	67.97	0.88	0	0	0	12	GUT_GENOME195439	SRS1858634	SRP095060	China	Asia
d__Bacteria;p__Actinobacteriota;c__Coriobacteriia;o__Coriobacteriales;f__Coriobacteriaceae;g__Collinsella;s__Collinsella sp900554665	Actinobacteriota	Not_Present	MGYG0000046/MGYG000004696//genome/MGYG000004696_InterProScan.tsv	MGYG000004696		NA			MGYG000002856	MAG	1288484	41	52339	60.38	69.35	0.81	0	0	0	13	GUT_GENOME175166	SRS1158748	SRP066053	United States	North America
d__Bacteria;p__Actinobacteriota;c__Coriobacteriia;o__Coriobacteriales;f__Coriobacteriaceae;g__Collinsella;s__Collinsella sp900554655	Actinobacteriota	Not_Present	MGYG0000046/MGYG000004695//genome/MGYG000004695_InterProScan.tsv	MGYG000004695		NA			MGYG000000882	MAG	1578137	286	6440	60.66	76.16	2.15	0	0	0	16	GUT_GENOME043611	ERS1076031	ERP014480	Denmark	Europe
d__Bacteria;p__Actinobacteriota;c__Coriobacteriia;o__Coriobacteriales;f__Coriobacteriaceae;g__Collinsella;s__Collinsella sp900554645	Actinobacteriota	Not_Present	MGYG0000029/MGYG000002928//genome/MGYG000002928_InterProScan.tsv	MGYG000002928		NA			MGYG000002928	MAG	1118229	28	55000	60.36	65.32	0.07	0	0	0	15	GUT_GENOME180601	SRS1563140	SRP076119	United States	North America
d__Bacteria;p__Actinobacteriota;c__Coriobacteriia;o__Coriobacteriales;f__Coriobacteriaceae;g__Collinsella;s__Collinsella sp900554585	Actinobacteriota	Not_Present	MGYG0000029/MGYG000002927//genome/MGYG000002927_InterProScan.tsv	MGYG000002927		NA			MGYG000002927	MAG	1628596	296	6206	60.16	75.67	1.97	0	0	0	15	GUT_GENOME180310	SRS1563117	SRP076119	United States	North America
d__Bacteria;p__Actinobacteriota;c__Coriobacteriia;o__Coriobacteriales;f__Coriobacteriaceae;g__Collinsella;s__Collinsella sp900554495	Actinobacteriota	Not_Present	MGYG0000030/MGYG000003034//genome/MGYG000003034_InterProScan.tsv	MGYG000003034		NA			MGYG000003034	MAG	1922704	259	9350	60.29	82.06	3.23	0	0	0	14	GUT_GENOME196479	SRS1876365	SRP095580	Netherlands	Europe
d__Bacteria;p__Actinobacteriota;c__Coriobacteriia;o__Coriobacteriales;f__Coriobacteriaceae;g__Collinsella;s__Collinsella sp900554465	Actinobacteriota	Not_Present	MGYG0000030/MGYG000003038//genome/MGYG000003038_InterProScan.tsv	MGYG000003038		NA			MGYG000003038	MAG	1673636	263	7808	59.93	79.13	2.6	0	0	0	17	GUT_GENOME196654	SRS1876399	SRP095580	Netherlands	Europe
d__Bacteria;p__Actinobacteriota;c__Coriobacteriia;o__Coriobacteriales;f__Coriobacteriaceae;g__Collinsella;s__Collinsella sp900554325	Actinobacteriota	Not_Present	MGYG0000028/MGYG000002847//genome/MGYG000002847_InterProScan.tsv	MGYG000002847		NA			MGYG000002847	MAG	2000233	118	23114	59.75	83.66	3.34	94.12	0	10.94	16	GUT_GENOME174855	SRS1158740	SRP066053	United States	North America
d__Bacteria;p__Actinobacteriota;c__Coriobacteriia;o__Coriobacteriales;f__Coriobacteriaceae;g__Collinsella;s__Collinsella sp900554255	Actinobacteriota	Not_Present	MGYG0000008/MGYG000000865//genome/MGYG000000865_InterProScan.tsv	MGYG000000865		NA			MGYG000000865	MAG	1614838	315	5991	60.56	75.61	1.69	0	0	0	15	GUT_GENOME039656	ERS1066674	ERP013933	United States	North America
d__Bacteria;p__Actinobacteriota;c__Coriobacteriia;o__Coriobacteriales;f__Coriobacteriaceae;g__Collinsella;s__Collinsella sp900554155	Actinobacteriota	Not_Present	MGYG0000042/MGYG000004274//genome/MGYG000004274_InterProScan.tsv	MGYG000004274		NA			MGYG000004274	MAG	2136381	156	22790	59.87	97.58	0.81	0	99.61	10.39	19	GUT_GENOME262313	NA	NA	China	Asia
d__Bacteria;p__Actinobacteriota;c__Coriobacteriia;o__Coriobacteriales;f__Coriobacteriaceae;g__Collinsella;s__Collinsella sp900553935	Actinobacteriota	Not_Present	MGYG0000009/MGYG000000947//genome/MGYG000000947_InterProScan.tsv	MGYG000000947		NA			MGYG000000947	MAG	1628537	233	8026	59.56	78.4	2.02	94.12	70.58	0	14	GUT_GENOME049730	ERS1487530	ERP020710	China	Asia
d__Bacteria;p__Actinobacteriota;c__Coriobacteriia;o__Coriobacteriales;f__Coriobacteriaceae;g__Collinsella;s__Collinsella sp900553705	Actinobacteriota	Not_Present	MGYG0000030/MGYG000003047//genome/MGYG000003047_InterProScan.tsv	MGYG000003047		NA			MGYG000003047	MAG	1702678	259	8267	60.23	79.67	2.02	0	0	0	18	GUT_GENOME197266	SRS1876538	SRP095580	Netherlands	Europe
d__Bacteria;p__Actinobacteriota;c__Coriobacteriia;o__Coriobacteriales;f__Coriobacteriaceae;g__Collinsella;s__Collinsella sp900553415	Actinobacteriota	Not_Present	MGYG0000009/MGYG000000904//genome/MGYG000000904_InterProScan.tsv	MGYG000000904		NA			MGYG000000904	MAG	1807375	273	8118	60.08	82.48	2.42	0	51.6	0	18	GUT_GENOME044676	ERS1289687	ERP016813	China	Asia
d__Bacteria;p__Actinobacteriota;c__Coriobacteriia;o__Coriobacteriales;f__Coriobacteriaceae;g__Collinsella;s__Collinsella sp900553215	Actinobacteriota	Not_Present	MGYG0000042/MGYG000004280//genome/MGYG000004280_InterProScan.tsv	MGYG000004280		NA			MGYG000004280	MAG	1865070	371	6239	59.84	80.03	1.01	94.12	0	10.94	15	GUT_GENOME263030	NA	NA	China	Asia
d__Bacteria;p__Actinobacteriota;c__Coriobacteriia;o__Coriobacteriales;f__Coriobacteriaceae;g__Collinsella;s__Collinsella sp900553165	Actinobacteriota	Not_Present	MGYG0000021/MGYG000002184//genome/MGYG000002184_InterProScan.tsv	MGYG000002184		NA			MGYG000002184	MAG	1823748	285	9080	59.54	88.27	0.81	0	0	0	19	GUT_GENOME136010	ERS199249	ERP002061	Spain	Europe
d__Bacteria;p__Actinobacteriota;c__Coriobacteriia;o__Coriobacteriales;f__Coriobacteriaceae;g__Collinsella;s__Collinsella sp900552995	Actinobacteriota	Not_Present	MGYG0000010/MGYG000001086//genome/MGYG000001086_InterProScan.tsv	MGYG000001086		NA			MGYG000001086	MAG	1602673	246	7573	59.85	78.93	0.27	0	0	0	20	GUT_GENOME079106	ERS473306	ERP005989	Sweden	Europe
d__Bacteria;p__Actinobacteriota;c__Coriobacteriia;o__Coriobacteriales;f__Coriobacteriaceae;g__Collinsella;s__Collinsella sp900552875	Actinobacteriota	Not_Present	MGYG0000036/MGYG000003657//genome/MGYG000003657_InterProScan.tsv	MGYG000003657		NA			MGYG000003657	MAG	1938850	511	4785	60.23	92.78	0.88	0	0	0	19	GUT_GENOME238795	SRS820602	SRP052307	United States	North America
d__Bacteria;p__Actinobacteriota;c__Coriobacteriia;o__Coriobacteriales;f__Coriobacteriaceae;g__Collinsella;s__Collinsella sp900552755	Actinobacteriota	Not_Present	MGYG0000029/MGYG000002970//genome/MGYG000002970_InterProScan.tsv	MGYG000002970		NA			MGYG000002970	MAG	1986738	204	13994	60.19	90.59	3.71	0	0	0	18	GUT_GENOME189179	SRS1820246	SRP093965	United States	North America
d__Bacteria;p__Actinobacteriota;c__Coriobacteriia;o__Coriobacteriales;f__Coriobacteriaceae;g__Collinsella;s__Collinsella sp900552705	Actinobacteriota	Not_Present	MGYG0000028/MGYG000002824//genome/MGYG000002824_InterProScan.tsv	MGYG000002824		NA			MGYG000002824	MAG	2038947	218	12905	60.29	90.86	3.76	94.12	15.07	99.45	18	GUT_GENOME171593	SRS820971	SRP052424	Singapore	Asia
d__Bacteria;p__Actinobacteriota;c__Coriobacteriia;o__Coriobacteriales;f__Coriobacteriaceae;g__Collinsella;s__Collinsella sp900552685	Actinobacteriota	Not_Present	MGYG0000009/MGYG000000946//genome/MGYG000000946_InterProScan.tsv	MGYG000000946		NA			MGYG000000946	MAG	1127007	17	81569	59.87	72.58	0	0	0	0	16	GUT_GENOME049620	ERS1282033	ERP022699	United Kingdom	Europe
d__Bacteria;p__Actinobacteriota;c__Coriobacteriia;o__Coriobacteriales;f__Coriobacteriaceae;g__Collinsella;s__Collinsella sp900552425	Actinobacteriota	Not_Present	MGYG0000011/MGYG000001152//genome/MGYG000001152_InterProScan.tsv	MGYG000001152		NA			MGYG000001152	MAG	2046686	98	37178	60.11	98.39	0.81	0	0	0	20	GUT_GENOME086831	ERS537407	ERP006678	China	Asia
d__Bacteria;p__Actinobacteriota;c__Coriobacteriia;o__Coriobacteriales;f__Coriobacteriaceae;g__Collinsella;s__Collinsella sp900552385	Actinobacteriota	Not_Present	MGYG0000030/MGYG000003039//genome/MGYG000003039_InterProScan.tsv	MGYG000003039		NA			MGYG000003039	MAG	1762889	23	129807	60.04	81.45	1.61	0	0	0	19	GUT_GENOME196669	SRS1876400	SRP095580	Netherlands	Europe
d__Bacteria;p__Actinobacteriota;c__Coriobacteriia;o__Coriobacteriales;f__Coriobacteriaceae;g__Collinsella;s__Collinsella sp900552295	Actinobacteriota	Not_Present	MGYG0000031/MGYG000003168//genome/MGYG000003168_InterProScan.tsv	MGYG000003168		NA			MGYG000003168	MAG	1802658	318	6932	59.97	86.12	2.42	0	0	0	14	GUT_GENOME210004	SRS1905792	SRP096283	United States	North America
d__Bacteria;p__Actinobacteriota;c__Coriobacteriia;o__Coriobacteriales;f__Coriobacteriaceae;g__Collinsella;s__Collinsella sp900552155	Actinobacteriota	Not_Present	MGYG0000030/MGYG000003096//genome/MGYG000003096_InterProScan.tsv	MGYG000003096		NA			MGYG000003096	MAG	1946994	185	16134	60.27	88.68	0.4	94.12	40.51	99.45	19	GUT_GENOME205824	SRS1996016	SRP100518	Spain	Europe
d__Bacteria;p__Actinobacteriota;c__Coriobacteriia;o__Coriobacteriales;f__Coriobacteriaceae;g__Collinsella;s__Collinsella sp900552145	Actinobacteriota	Not_Present	MGYG0000047/MGYG000004761//genome/MGYG000004761_InterProScan.tsv	MGYG000004761		NA			MGYG000003101	MAG	2063650	163	19581	60.1	94.78	4.11	0	0	0	17	GUT_GENOME206546	SRS1996016	SRP100518	Spain	Europe
d__Bacteria;p__Actinobacteriota;c__Coriobacteriia;o__Coriobacteriales;f__Coriobacteriaceae;g__Collinsella;s__Collinsella sp900551815	Actinobacteriota	Not_Present	MGYG0000027/MGYG000002751//genome/MGYG000002751_InterProScan.tsv	MGYG000002751		NA			MGYG000002751	MAG	2168377	87	42017	60.2	99.19	0.81	94.12	0	11.08	18	GUT_GENOME162597	SRS1876284	SRP095580	Netherlands	Europe
d__Bacteria;p__Actinobacteriota;c__Coriobacteriia;o__Coriobacteriales;f__Coriobacteriaceae;g__Collinsella;s__Collinsella sp900551665	Actinobacteriota	Not_Present	MGYG0000009/MGYG000000907//genome/MGYG000000907_InterProScan.tsv	MGYG000000907		NA			MGYG000000907	MAG	1602935	62	41170	62.99	79.74	0.81	94.12	31.38	99.42	17	GUT_GENOME045096	ERS1289708	ERP016813	China	Asia
d__Bacteria;p__Actinobacteriota;c__Coriobacteriia;o__Coriobacteriales;f__Coriobacteriaceae;g__Collinsella;s__Collinsella sp900551655	Actinobacteriota	Not_Present	MGYG0000030/MGYG000003028//genome/MGYG000003028_InterProScan.tsv	MGYG000003028		NA			MGYG000003028	MAG	1954159	357	6274	60.03	86.53	2.09	94.12	0	63.18	18	GUT_GENOME196068	SRS1876295	SRP095580	Netherlands	Europe
d__Bacteria;p__Actinobacteriota;c__Coriobacteriia;o__Coriobacteriales;f__Coriobacteriaceae;g__Collinsella;s__Collinsella sp900551635	Actinobacteriota	Not_Present	MGYG0000002/MGYG000000292//genome/MGYG000000292_InterProScan.tsv	MGYG000000292		NA			MGYG000000292	MAG	1801546	337	6645	59.84	89.18	0.76	0	59.82	0	17	GUT_GENOME003134	ERS473106	ERP005989	Sweden	Europe
d__Bacteria;p__Actinobacteriota;c__Coriobacteriia;o__Coriobacteriales;f__Coriobacteriaceae;g__Collinsella;s__Collinsella sp900551605	Actinobacteriota	Not_Present	MGYG0000027/MGYG000002739//genome/MGYG000002739_InterProScan.tsv	MGYG000002739		NA			MGYG000002739	MAG	1755421	447	4258	59.87	80.9	0	0	0	0	19	GUT_GENOME161449	SRS1876375	SRP095580	Netherlands	Europe
d__Bacteria;p__Actinobacteriota;c__Coriobacteriia;o__Coriobacteriales;f__Coriobacteriaceae;g__Collinsella;s__Collinsella sp900551555	Actinobacteriota	Not_Present	MGYG0000046/MGYG000004602//genome/MGYG000004602_InterProScan.tsv	MGYG000004602		NA			MGYG000004602	MAG	2016081	89	56743	60.05	99.8	0.81	94.12	99.61	99.45	19	GUT_GENOME284629	ERS436734	ERP005534	France	Europe
d__Bacteria;p__Actinobacteriota;c__Coriobacteriia;o__Coriobacteriales;f__Coriobacteriaceae;g__Collinsella;s__Collinsella sp900551365	Actinobacteriota	Not_Present	MGYG0000030/MGYG000003006//genome/MGYG000003006_InterProScan.tsv	MGYG000003006		NA			MGYG000003006	MAG	1700612	227	10065	60.22	86.28	0.81	0	0	0	14	GUT_GENOME193885	SRS1820480	SRP093965	United States	North America
d__Bacteria;p__Actinobacteriota;c__Coriobacteriia;o__Coriobacteriales;f__Coriobacteriaceae;g__Collinsella;s__Collinsella sp900551195	Actinobacteriota	Not_Present	MGYG0000009/MGYG000000949//genome/MGYG000000949_InterProScan.tsv	MGYG000000949		NA			MGYG000000949	MAG	1666180	231	8827	60.25	81.05	0.81	0	0	0	16	GUT_GENOME049949	ERS1487574	ERP020710	China	Asia
d__Bacteria;p__Actinobacteriota;c__Coriobacteriia;o__Coriobacteriales;f__Coriobacteriaceae;g__Collinsella;s__Collinsella sp900551015	Actinobacteriota	Not_Present	MGYG0000010/MGYG000001099//genome/MGYG000001099_InterProScan.tsv	MGYG000001099		NA			MGYG000001099	MAG	1938481	114	24045	59.73	85.94	0.81	0	0	0	20	GUT_GENOME081169	ERS537202	ERP006678	China	Asia
d__Bacteria;p__Actinobacteriota;c__Coriobacteriia;o__Coriobacteriales;f__Coriobacteriaceae;g__Collinsella;s__Collinsella sp900550835	Actinobacteriota	Not_Present	MGYG0000025/MGYG000002566//genome/MGYG000002566_InterProScan.tsv	MGYG000002566		NA			MGYG000002566	MAG	2080428	226	13137	59.86	95.97	0.12	0	0	0	20	GUT_GENOME149712	SRS259509	SRP008047	China	Asia
d__Bacteria;p__Actinobacteriota;c__Coriobacteriia;o__Coriobacteriales;f__Coriobacteriaceae;g__Collinsella;s__Collinsella sp900550825	Actinobacteriota	Not_Present	MGYG0000028/MGYG000002864//genome/MGYG000002864_InterProScan.tsv	MGYG000002864		NA			MGYG000002864	MAG	1986846	239	10695	60.01	94.35	3.23	94.12	99.61	99.45	19	GUT_GENOME175384	SRS1158755	SRP066053	United States	North America
d__Bacteria;p__Actinobacteriota;c__Coriobacteriia;o__Coriobacteriales;f__Coriobacteriaceae;g__Collinsella;s__Collinsella sp900550815	Actinobacteriota	Not_Present	MGYG0000030/MGYG000003078//genome/MGYG000003078_InterProScan.tsv	MGYG000003078		NA			MGYG000003078	MAG	1999187	267	9945	60.16	88.26	2	0	0	0	16	GUT_GENOME201873	SRS1996016	SRP100518	Spain	Europe
d__Bacteria;p__Actinobacteriota;c__Coriobacteriia;o__Coriobacteriales;f__Coriobacteriaceae;g__Collinsella;s__Collinsella sp900550595	Actinobacteriota	Not_Present	MGYG0000027/MGYG000002757//genome/MGYG000002757_InterProScan.tsv	MGYG000002757		NA			MGYG000002757	MAG	2128452	51	79346	59.93	100	0.81	0	0	0	19	GUT_GENOME163220	SRS1876289	SRP095580	Netherlands	Europe
d__Bacteria;p__Actinobacteriota;c__Coriobacteriia;o__Coriobacteriales;f__Coriobacteriaceae;g__Collinsella;s__Collinsella sp900550595	Actinobacteriota	Not_Present	MGYG0000030/MGYG000003027//genome/MGYG000003027_InterProScan.tsv	MGYG000003027		NA			MGYG000003027	MAG	1615471	273	7315	60.11	78.76	0	0	0	0	14	GUT_GENOME196000	SRS1876283	SRP095580	Netherlands	Europe
d__Bacteria;p__Actinobacteriota;c__Coriobacteriia;o__Coriobacteriales;f__Coriobacteriaceae;g__Collinsella;s__Collinsella sp900550415	Actinobacteriota	Not_Present	MGYG0000008/MGYG000000826//genome/MGYG000000826_InterProScan.tsv	MGYG000000826		NA			MGYG000000826	MAG	2075639	107	28198	60.26	92.28	2.62	0	0	0	17	GUT_GENOME035196	ERS1015908	ERP013563	China	Asia
d__Bacteria;p__Actinobacteriota;c__Coriobacteriia;o__Coriobacteriales;f__Coriobacteriaceae;g__Collinsella;s__Collinsella sp900550355	Actinobacteriota	Not_Present	MGYG0000003/MGYG000000314//genome/MGYG000000314_InterProScan.tsv	MGYG000000314		NA			MGYG000000314	MAG	2037187	242	11750	59.72	93.01	1.04	0	0	0	20	GUT_GENOME005165	ERS473258	ERP005989	Sweden	Europe
d__Bacteria;p__Actinobacteriota;c__Coriobacteriia;o__Coriobacteriales;f__Coriobacteriaceae;g__Collinsella;s__Collinsella sp900550205	Actinobacteriota	Not_Present	MGYG0000007/MGYG000000744//genome/MGYG000000744_InterProScan.tsv	MGYG000000744		NA			MGYG000000744	MAG	1909099	173	17226	60.08	92.67	0.81	0	0	0	19	GUT_GENOME026716	ERS1444622	ERP019502	Kazakhstan	Asia
d__Bacteria;p__Actinobacteriota;c__Coriobacteriia;o__Coriobacteriales;f__Coriobacteriaceae;g__Collinsella;s__Collinsella sp900550185	Actinobacteriota	Not_Present	MGYG0000030/MGYG000003062//genome/MGYG000003062_InterProScan.tsv	MGYG000003062		NA			MGYG000003062	MAG	2143370	248	11540	60.04	93.03	2.69	94.12	0	11.08	20	GUT_GENOME199111	SRS1993578	SRP100446	United States	North America
d__Bacteria;p__Actinobacteriota;c__Coriobacteriia;o__Coriobacteriales;f__Coriobacteriaceae;g__Collinsella;s__Collinsella sp900549715	Actinobacteriota	Not_Present	MGYG0000008/MGYG000000812//genome/MGYG000000812_InterProScan.tsv	MGYG000000812		NA			MGYG000000812	MAG	1921914	21	122711	59.84	85.48	0.81	0	0	0	19	GUT_GENOME033839	ERS1015730	ERP013562	China	Asia
d__Bacteria;p__Actinobacteriota;c__Coriobacteriia;o__Coriobacteriales;f__Coriobacteriaceae;g__Collinsella;s__Collinsella sp900549655	Actinobacteriota	Not_Present	MGYG0000028/MGYG000002851//genome/MGYG000002851_InterProScan.tsv	MGYG000002851		NA			MGYG000002851	MAG	2160344	199	15112	60.17	91.13	1.88	0	0	0	18	GUT_GENOME175069	SRS1158730	SRP066053	United States	North America
d__Bacteria;p__Actinobacteriota;c__Coriobacteriia;o__Coriobacteriales;f__Coriobacteriaceae;g__Collinsella;s__Collinsella sp900549555	Actinobacteriota	Not_Present	MGYG0000017/MGYG000001741//genome/MGYG000001741_InterProScan.tsv	MGYG000001741		NA			MGYG000001741	MAG	2087019	73	42880	59.77	100	0.81	0	0	0	19	GUT_GENOME105597	ERS235543	ERP002469	Sweden	Europe
d__Bacteria;p__Actinobacteriota;c__Coriobacteriia;o__Coriobacteriales;f__Coriobacteriaceae;g__Collinsella;s__Collinsella sp900549535	Actinobacteriota	Not_Present	MGYG0000028/MGYG000002869//genome/MGYG000002869_InterProScan.tsv	MGYG000002869		NA			MGYG000002869	MAG	2046457	187	15344	60.25	90.4	1.69	0	0	0	19	GUT_GENOME175577	SRS1205304	SRP067325	United States	North America
d__Bacteria;p__Actinobacteriota;c__Coriobacteriia;o__Coriobacteriales;f__Coriobacteriaceae;g__Collinsella;s__Collinsella sp900549455	Actinobacteriota	Not_Present	MGYG0000030/MGYG000003030//genome/MGYG000003030_InterProScan.tsv	MGYG000003030		NA			MGYG000003030	MAG	1908924	185	14308	59.71	91.62	1.88	94.12	0	10.94	17	GUT_GENOME196106	SRS1876303	SRP095580	Netherlands	Europe
d__Bacteria;p__Actinobacteriota;c__Coriobacteriia;o__Coriobacteriales;f__Coriobacteriaceae;g__Collinsella;s__Collinsella sp900549355	Actinobacteriota	Not_Present	MGYG0000003/MGYG000000321//genome/MGYG000000321_InterProScan.tsv	MGYG000000321		NA			MGYG000000321	MAG	1964511	282	9456	60	94.76	1.08	0	0	0	18	GUT_GENOME005565	ERS473288	ERP005989	Sweden	Europe
d__Bacteria;p__Actinobacteriota;c__Coriobacteriia;o__Coriobacteriales;f__Coriobacteriaceae;g__Collinsella;s__Collinsella sp900549345	Actinobacteriota	Not_Present	MGYG0000016/MGYG000001628//genome/MGYG000001628_InterProScan.tsv	MGYG000001628		NA			MGYG000001628	MAG	2049048	131	23633	60.12	94.35	1.08	0	0	0	18	GUT_GENOME098912	ERS1343385	ERP017091	China	Asia
d__Bacteria;p__Actinobacteriota;c__Coriobacteriia;o__Coriobacteriales;f__Coriobacteriaceae;g__Collinsella;s__Collinsella sp900549335	Actinobacteriota	Not_Present	MGYG0000027/MGYG000002733//genome/MGYG000002733_InterProScan.tsv	MGYG000002733		NA			MGYG000002733	MAG	2043225	41	67621	60.07	100	0.81	94.12	0	33.03	19	GUT_GENOME161027	SRS1876518	SRP095580	Netherlands	Europe
d__Bacteria;p__Actinobacteriota;c__Coriobacteriia;o__Coriobacteriales;f__Coriobacteriaceae;g__Collinsella;s__Collinsella sp900549245	Actinobacteriota	Not_Present	MGYG0000003/MGYG000000324//genome/MGYG000000324_InterProScan.tsv	MGYG000000324		NA			MGYG000000324	MAG	1991867	292	8934	59.95	94.44	1.73	0	0	0	18	GUT_GENOME005862	ERS473311	ERP005989	Sweden	Europe
d__Bacteria;p__Actinobacteriota;c__Coriobacteriia;o__Coriobacteriales;f__Coriobacteriaceae;g__Collinsella;s__Collinsella sp900549215	Actinobacteriota	Not_Present	MGYG0000009/MGYG000000984//genome/MGYG000000984_InterProScan.tsv	MGYG000000984		NA			MGYG000000984	MAG	1868237	248	10436	59.81	90.92	1.61	0	51.6	0	18	GUT_GENOME060023	ERS473174	ERP005989	Denmark	Europe
d__Bacteria;p__Actinobacteriota;c__Coriobacteriia;o__Coriobacteriales;f__Coriobacteriaceae;g__Collinsella;s__Collinsella sp900549195	Actinobacteriota	Not_Present	MGYG0000030/MGYG000003026//genome/MGYG000003026_InterProScan.tsv	MGYG000003026		NA			MGYG000003026	MAG	1838937	266	9514	60.09	87.63	0.99	0	0	0	18	GUT_GENOME195950	SRS1876278	SRP095580	Netherlands	Europe
d__Bacteria;p__Actinobacteriota;c__Coriobacteriia;o__Coriobacteriales;f__Coriobacteriaceae;g__Collinsella;s__Collinsella sp900549185	Actinobacteriota	Not_Present	MGYG0000030/MGYG000003033//genome/MGYG000003033_InterProScan.tsv	MGYG000003033		NA			MGYG000003033	MAG	1922254	192	13653	60.1	91.28	1.69	0	99.61	67.18	19	GUT_GENOME196449	SRS1876360	SRP095580	Netherlands	Europe
d__Bacteria;p__Actinobacteriota;c__Coriobacteriia;o__Coriobacteriales;f__Coriobacteriaceae;g__Collinsella;s__Collinsella sp900549085	Actinobacteriota	Not_Present	MGYG0000021/MGYG000002110//genome/MGYG000002110_InterProScan.tsv	MGYG000002110		NA			MGYG000002110	MAG	2197029	136	24725	59.92	100	1.61	0	0	0	20	GUT_GENOME128610	SRS1596830	SRP080787	Mongolia	Asia
d__Bacteria;p__Actinobacteriota;c__Coriobacteriia;o__Coriobacteriales;f__Coriobacteriaceae;g__Collinsella;s__Collinsella sp900549025	Actinobacteriota	Not_Present	MGYG0000012/MGYG000001200//genome/MGYG000001200_InterProScan.tsv	MGYG000001200		NA			MGYG000001200	MAG	2056369	109	27991	60.11	96.77	1.61	0	0	0	19	GUT_GENOME092106	ERS608518	ERP008729	Austria	Europe
d__Bacteria;p__Actinobacteriota;c__Coriobacteriia;o__Coriobacteriales;f__Coriobacteriaceae;g__Collinsella;s__Collinsella sp900548935	Actinobacteriota	Not_Present	MGYG0000009/MGYG000000940//genome/MGYG000000940_InterProScan.tsv	MGYG000000940		NA			MGYG000000940	MAG	1957495	242	10588	59.94	94.42	2.22	0	34.96	0	18	GUT_GENOME048959	ERS1647320	ERP019674	Germany	Europe
d__Bacteria;p__Actinobacteriota;c__Coriobacteriia;o__Coriobacteriales;f__Coriobacteriaceae;g__Collinsella;s__Collinsella sp900548565	Actinobacteriota	Not_Present	MGYG0000030/MGYG000003025//genome/MGYG000003025_InterProScan.tsv	MGYG000003025		NA			MGYG000003025	MAG	1925820	220	12554	60.09	90.81	1.34	94.12	0	11.08	18	GUT_GENOME195910	SRS1876275	SRP095580	Netherlands	Europe
d__Bacteria;p__Actinobacteriota;c__Coriobacteriia;o__Coriobacteriales;f__Coriobacteriaceae;g__Collinsella;s__Collinsella sp900548515	Actinobacteriota	Not_Present	MGYG0000029/MGYG000002978//genome/MGYG000002978_InterProScan.tsv	MGYG000002978		NA			MGYG000002978	MAG	2133642	164	19630	59.95	95.05	2.02	94.12	34.96	56.58	19	GUT_GENOME189954	SRS1820291	SRP093965	United States	North America
d__Bacteria;p__Actinobacteriota;c__Coriobacteriia;o__Coriobacteriales;f__Coriobacteriaceae;g__Collinsella;s__Collinsella sp900548365	Actinobacteriota	Not_Present	MGYG0000044/MGYG000004424//genome/MGYG000004424_InterProScan.tsv	MGYG000004424		NA			MGYG000004424	MAG	2127341	175	17771	64.11	97.58	0	0	0	0	18	GUT_GENOME274122	ERS972109	ERP012929	Israel	Asia
d__Bacteria;p__Actinobacteriota;c__Coriobacteriia;o__Coriobacteriales;f__Coriobacteriaceae;g__Collinsella;s__Collinsella sp900548265	Actinobacteriota	Not_Present	MGYG0000011/MGYG000001161//genome/MGYG000001161_InterProScan.tsv	MGYG000001161		NA			MGYG000001161	MAG	2008323	59	41829	60.26	96.77	0.81	0	0	0	19	GUT_GENOME088178	ERS608525	ERP008729	Austria	Europe
d__Bacteria;p__Actinobacteriota;c__Coriobacteriia;o__Coriobacteriales;f__Coriobacteriaceae;g__Collinsella;s__Collinsella sp900548075	Actinobacteriota	Not_Present	MGYG0000029/MGYG000002915//genome/MGYG000002915_InterProScan.tsv	MGYG000002915		NA			MGYG000002915	MAG	1762513	222	9852	60.35	89.42	0.81	0	0	0	17	GUT_GENOME179840	SRS1531224	SRP076119	United States	North America
d__Bacteria;p__Actinobacteriota;c__Coriobacteriia;o__Coriobacteriales;f__Coriobacteriaceae;g__Collinsella;s__Collinsella sp900547855	Actinobacteriota	Not_Present	MGYG0000019/MGYG000001986//genome/MGYG000001986_InterProScan.tsv	MGYG000001986		NA			MGYG000001986	MAG	2055219	84	43182	59.76	100	0.81	0	0	0	20	GUT_GENOME119616	ERS396450	ERP004605	Spain	Europe
d__Bacteria;p__Actinobacteriota;c__Coriobacteriia;o__Coriobacteriales;f__Coriobacteriaceae;g__Collinsella;s__Collinsella sp900547805	Actinobacteriota	Not_Present	MGYG0000029/MGYG000002923//genome/MGYG000002923_InterProScan.tsv	MGYG000002923		NA			MGYG000002923	MAG	1930887	208	14662	60.54	93.95	1.61	0	0	0	16	GUT_GENOME180088	SRS1531239	SRP076119	United States	North America
d__Bacteria;p__Actinobacteriota;c__Coriobacteriia;o__Coriobacteriales;f__Coriobacteriaceae;g__Collinsella;s__Collinsella sp900547765	Actinobacteriota	Not_Present	MGYG0000029/MGYG000002918//genome/MGYG000002918_InterProScan.tsv	MGYG000002918		NA			MGYG000002918	MAG	2069327	80	36082	60.19	98.39	2.49	94.12	0	10.94	19	GUT_GENOME179941	SRS1531231	SRP076119	United States	North America
d__Bacteria;p__Actinobacteriota;c__Coriobacteriia;o__Coriobacteriales;f__Coriobacteriaceae;g__Collinsella;s__Collinsella sp900547505	Actinobacteriota	Not_Present	MGYG0000029/MGYG000002936//genome/MGYG000002936_InterProScan.tsv	MGYG000002936		NA			MGYG000002936	MAG	1843617	264	9399	59.89	90.73	0.81	94.12	71.69	99.45	18	GUT_GENOME183261	SRS1719512	SRP090628	Russia	Europe
d__Bacteria;p__Actinobacteriota;c__Coriobacteriia;o__Coriobacteriales;f__Coriobacteriaceae;g__Collinsella;s__Collinsella sp900547345	Actinobacteriota	Not_Present	MGYG0000009/MGYG000000996//genome/MGYG000000996_InterProScan.tsv	MGYG000000996		NA			MGYG000000996	MAG	1986576	162	17407	60.27	97.02	2.02	94.12	0	99.45	17	GUT_GENOME062469	ERS473378	ERP005989	Denmark	Europe
d__Bacteria;p__Actinobacteriota;c__Coriobacteriia;o__Coriobacteriales;f__Coriobacteriaceae;g__Collinsella;s__Collinsella sp900547285	Actinobacteriota	Not_Present	MGYG0000031/MGYG000003191//genome/MGYG000003191_InterProScan.tsv	MGYG000003191		NA			MGYG000003191	MAG	1896416	195	14177	60.18	92.34	1.08	0	0	0	19	GUT_GENOME212497	SRS399326	SRP019038	United States	North America
d__Bacteria;p__Actinobacteriota;c__Coriobacteriia;o__Coriobacteriales;f__Coriobacteriaceae;g__Collinsella;s__Collinsella sp900547125	Actinobacteriota	Not_Present	MGYG0000030/MGYG000003081//genome/MGYG000003081_InterProScan.tsv	MGYG000003081		NA			MGYG000003081	MAG	2038625	160	16629	59.89	97.14	2	94.12	0	99.45	19	GUT_GENOME202152	SRS1996016	SRP100518	Spain	Europe
d__Bacteria;p__Actinobacteriota;c__Coriobacteriia;o__Coriobacteriales;f__Coriobacteriaceae;g__Collinsella;s__Collinsella sp900547025	Actinobacteriota	Not_Present	MGYG0000028/MGYG000002853//genome/MGYG000002853_InterProScan.tsv	MGYG000002853		NA			MGYG000002853	MAG	1935934	159	18364	60.11	87.58	0	0	0	0	18	GUT_GENOME175115	SRS1158750	SRP066053	United States	North America
d__Bacteria;p__Actinobacteriota;c__Coriobacteriia;o__Coriobacteriales;f__Coriobacteriaceae;g__Collinsella;s__Collinsella sp900546825	Actinobacteriota	Not_Present	MGYG0000008/MGYG000000805//genome/MGYG000000805_InterProScan.tsv	MGYG000000805		NA			MGYG000000805	MAG	2084829	116	25965	60.21	95.97	1.61	0	70.58	0	19	GUT_GENOME032757	ERS1015672	ERP013562	China	Asia
d__Bacteria;p__Actinobacteriota;c__Coriobacteriia;o__Coriobacteriales;f__Coriobacteriaceae;g__Collinsella;s__Collinsella sp900546455	Actinobacteriota	Not_Present	MGYG0000029/MGYG000002968//genome/MGYG000002968_InterProScan.tsv	MGYG000002968		NA			MGYG000002968	MAG	2129771	132	29431	59.88	96.77	1.61	94.12	51.4	25.57	18	GUT_GENOME188619	SRS1820201	SRP093965	United States	North America
d__Bacteria;p__Actinobacteriota;c__Coriobacteriia;o__Coriobacteriales;f__Coriobacteriaceae;g__Collinsella;s__Collinsella sp900546115	Actinobacteriota	Not_Present	MGYG0000037/MGYG000003700//genome/MGYG000003700_InterProScan.tsv	MGYG000003700		NA			MGYG000003700	Isolate	2274583	67	61177	59.64	100	0.81	94.12	99.61	99.45	20	GUT_GENOME239781	SAMN09736990	PRJNA482748	China	Asia
d__Bacteria;p__Actinobacteriota;c__Coriobacteriia;o__Coriobacteriales;f__Coriobacteriaceae;g__Collinsella;s__Collinsella sp900546105	Actinobacteriota	Not_Present	MGYG0000005/MGYG000000563//genome/MGYG000000563_InterProScan.tsv	MGYG000000563		NA			MGYG000000563	MAG	2000158	155	17774	60.26	97.98	0.81	0	0	0	16	GUT_GENOME017438	SRS1997003	SRP100575	China	Asia
d__Bacteria;p__Actinobacteriota;c__Coriobacteriia;o__Coriobacteriales;f__Coriobacteriaceae;g__Collinsella;s__Collinsella sp900545995	Actinobacteriota	Not_Present	MGYG0000030/MGYG000003031//genome/MGYG000003031_InterProScan.tsv	MGYG000003031		NA			MGYG000003031	MAG	1901577	202	13088	60.16	93.3	0.81	0	0	0	17	GUT_GENOME196193	SRS1876316	SRP095580	Netherlands	Europe
d__Bacteria;p__Actinobacteriota;c__Coriobacteriia;o__Coriobacteriales;f__Coriobacteriaceae;g__Collinsella;s__Collinsella sp900545905	Actinobacteriota	Not_Present	MGYG0000031/MGYG000003181//genome/MGYG000003181_InterProScan.tsv	MGYG000003181		NA			MGYG000003181	MAG	1895587	342	6390	60.12	94.09	0.92	94.12	0	10.94	17	GUT_GENOME211769	SRS1914102	SRP096283	United States	North America
d__Bacteria;p__Actinobacteriota;c__Coriobacteriia;o__Coriobacteriales;f__Coriobacteriaceae;g__Collinsella;s__Collinsella sp900545875	Actinobacteriota	Not_Present	MGYG0000028/MGYG000002855//genome/MGYG000002855_InterProScan.tsv	MGYG000002855		NA			MGYG000002855	MAG	1874529	311	7200	59.93	90.51	0.15	0	0	0	19	GUT_GENOME175146	SRS1158749	SRP066053	United States	North America
d__Bacteria;p__Actinobacteriota;c__Coriobacteriia;o__Coriobacteriales;f__Coriobacteriaceae;g__Collinsella;s__Collinsella sp900545835	Actinobacteriota	Not_Present	MGYG0000030/MGYG000003024//genome/MGYG000003024_InterProScan.tsv	MGYG000003024		NA			MGYG000003024	MAG	1986334	177	16483	60.18	98.39	1.73	94.12	0	99.45	19	GUT_GENOME195840	SRS1876266	SRP095580	Netherlands	Europe
d__Bacteria;p__Actinobacteriota;c__Coriobacteriia;o__Coriobacteriales;f__Coriobacteriaceae;g__Collinsella;s__Collinsella sp900545745	Actinobacteriota	Not_Present	MGYG0000028/MGYG000002865//genome/MGYG000002865_InterProScan.tsv	MGYG000002865		NA			MGYG000002865	MAG	1813301	92	53779	60.35	93.95	0.81	94.12	0	10.94	19	GUT_GENOME175423	SRS1158753	SRP066053	United States	North America
d__Bacteria;p__Actinobacteriota;c__Coriobacteriia;o__Coriobacteriales;f__Coriobacteriaceae;g__Collinsella;s__Collinsella sp900545615	Actinobacteriota	Not_Present	MGYG0000022/MGYG000002231//genome/MGYG000002231_InterProScan.tsv	MGYG000002231		NA			MGYG000002231	MAG	2098613	107	28548	59.91	96.77	0.81	0	0	0	19	GUT_GENOME139424	SRS820597	SRP052307	United States	North America
d__Bacteria;p__Actinobacteriota;c__Coriobacteriia;o__Coriobacteriales;f__Coriobacteriaceae;g__Collinsella;s__Collinsella sp900545605	Actinobacteriota	Not_Present	MGYG0000030/MGYG000003011//genome/MGYG000003011_InterProScan.tsv	MGYG000003011		NA			MGYG000003011	MAG	2087458	62	46757	59.93	94.35	0.81	0	0	0	18	GUT_GENOME194232	SRS1820539	SRP093965	United States	North America
d__Bacteria;p__Actinobacteriota;c__Coriobacteriia;o__Coriobacteriales;f__Coriobacteriaceae;g__Collinsella;s__Collinsella sp900545555	Actinobacteriota	Not_Present	MGYG0000005/MGYG000000565//genome/MGYG000000565_InterProScan.tsv	MGYG000000565		NA			MGYG000000565	MAG	2194949	182	18615	60.26	98.39	0.81	0	0	0	19	GUT_GENOME017525	SRS1997022	SRP100575	China	Asia
d__Bacteria;p__Actinobacteriota;c__Coriobacteriia;o__Coriobacteriales;f__Coriobacteriaceae;g__Collinsella;s__Collinsella sp900545445	Actinobacteriota	Not_Present	MGYG0000020/MGYG000002087//genome/MGYG000002087_InterProScan.tsv	MGYG000002087		NA			MGYG000002087	MAG	2165539	8	413115	59.67	100	0.81	0	0	0	20	GUT_GENOME127360	SRS1596784	SRP080787	Mongolia	Asia
d__Bacteria;p__Actinobacteriota;c__Coriobacteriia;o__Coriobacteriales;f__Coriobacteriaceae;g__Collinsella;s__Collinsella sp900545445	Actinobacteriota	Not_Present	MGYG0000021/MGYG000002142//genome/MGYG000002142_InterProScan.tsv	MGYG000002142		NA			MGYG000002142	MAG	2108482	95	33464	59.87	98.39	0.81	0	0	0	20	GUT_GENOME130768	SRS1993548	SRP100446	United States	North America
d__Bacteria;p__Actinobacteriota;c__Coriobacteriia;o__Coriobacteriales;f__Coriobacteriaceae;g__Collinsella;s__Collinsella sp900545165	Actinobacteriota	Not_Present	MGYG0000027/MGYG000002734//genome/MGYG000002734_InterProScan.tsv	MGYG000002734		NA			MGYG000002734	MAG	2014298	149	24627	60.05	100	1.15	0	0	0	20	GUT_GENOME161205	SRS1876317	SRP095580	Netherlands	Europe
d__Bacteria;p__Actinobacteriota;c__Coriobacteriia;o__Coriobacteriales;f__Coriobacteriaceae;g__Collinsella;s__Collinsella sp900545075	Actinobacteriota	Not_Present	MGYG0000008/MGYG000000881//genome/MGYG000000881_InterProScan.tsv	MGYG000000881		NA			MGYG000000881	MAG	2142946	188	19053	59.83	96.1	1.04	94.12	0	10.63	20	GUT_GENOME043156	ERS1069683	ERP013827	Netherlands	Europe
d__Bacteria;p__Actinobacteriota;c__Coriobacteriia;o__Coriobacteriales;f__Coriobacteriaceae;g__Collinsella;s__Collinsella sp900545055	Actinobacteriota	Not_Present	MGYG0000029/MGYG000002916//genome/MGYG000002916_InterProScan.tsv	MGYG000002916		NA			MGYG000002916	MAG	1930338	123	28978	60.03	94.96	0.81	94.12	0	10.94	16	GUT_GENOME179909	SRS1531229	SRP076119	United States	North America
d__Bacteria;p__Actinobacteriota;c__Coriobacteriia;o__Coriobacteriales;f__Coriobacteriaceae;g__Collinsella;s__Collinsella sp900544995	Actinobacteriota	Not_Present	MGYG0000003/MGYG000000331//genome/MGYG000000331_InterProScan.tsv	MGYG000000331		NA			MGYG000000331	MAG	2076395	98	30067	60	99.19	0.81	0	0	0	20	GUT_GENOME006415	ERS473352	ERP005989	Sweden	Europe
d__Bacteria;p__Actinobacteriota;c__Coriobacteriia;o__Coriobacteriales;f__Coriobacteriaceae;g__Collinsella;s__Collinsella sp900544875	Actinobacteriota	Not_Present	MGYG0000007/MGYG000000769//genome/MGYG000000769_InterProScan.tsv	MGYG000000769		NA			MGYG000000769	MAG	2100050	48	75698	59.93	99.19	1.61	94.12	0	14.84	19	GUT_GENOME027572	DRS026582	DRP003048	Japan	Asia
d__Bacteria;p__Actinobacteriota;c__Coriobacteriia;o__Coriobacteriales;f__Coriobacteriaceae;g__Collinsella;s__Collinsella sp900544865	Actinobacteriota	Not_Present	MGYG0000027/MGYG000002744//genome/MGYG000002744_InterProScan.tsv	MGYG000002744		NA			MGYG000002744	MAG	2163289	110	33859	59.88	97.98	0.81	0	0	0	20	GUT_GENOME161911	SRS1876405	SRP095580	Netherlands	Europe
d__Bacteria;p__Actinobacteriota;c__Coriobacteriia;o__Coriobacteriales;f__Coriobacteriaceae;g__Collinsella;s__Collinsella sp900544845	Actinobacteriota	Not_Present	MGYG0000030/MGYG000003093//genome/MGYG000003093_InterProScan.tsv	MGYG000003093		NA			MGYG000003093	MAG	2128385	124	31137	60.26	96.57	1.08	0	0	0	20	GUT_GENOME205635	SRS1996016	SRP100518	Spain	Europe
d__Bacteria;p__Actinobacteriota;c__Coriobacteriia;o__Coriobacteriales;f__Coriobacteriaceae;g__Collinsella;s__Collinsella sp900544755	Actinobacteriota	Not_Present	MGYG0000007/MGYG000000797//genome/MGYG000000797_InterProScan.tsv	MGYG000000797		NA			MGYG000000797	MAG	2093052	146	20645	60	95.97	0.95	0	0	0	17	GUT_GENOME031806	ERS1015618	ERP013562	China	Asia
d__Bacteria;p__Actinobacteriota;c__Coriobacteriia;o__Coriobacteriales;f__Coriobacteriaceae;g__Collinsella;s__Collinsella sp900544725	Actinobacteriota	Not_Present	MGYG0000029/MGYG000002917//genome/MGYG000002917_InterProScan.tsv	MGYG000002917		NA			MGYG000002917	MAG	2059693	94	36980	60.24	99.35	1.61	0	0	0	17	GUT_GENOME179927	SRS1531230	SRP076119	United States	North America
d__Bacteria;p__Actinobacteriota;c__Coriobacteriia;o__Coriobacteriales;f__Coriobacteriaceae;g__Collinsella;s__Collinsella sp900544465	Actinobacteriota	Not_Present	MGYG0000028/MGYG000002850//genome/MGYG000002850_InterProScan.tsv	MGYG000002850		NA			MGYG000002850	MAG	1884856	220	11088	60.06	91.59	0	0	0	0	18	GUT_GENOME175045	SRS1158731	SRP066053	United States	North America
d__Bacteria;p__Actinobacteriota;c__Coriobacteriia;o__Coriobacteriales;f__Coriobacteriaceae;g__Collinsella;s__Collinsella sp900544425	Actinobacteriota	Not_Present	MGYG0000008/MGYG000000868//genome/MGYG000000868_InterProScan.tsv	MGYG000000868		NA			MGYG000000868	MAG	1947873	209	13723	60.03	96.17	0.88	94.12	99.61	99.45	19	GUT_GENOME040261	ERS1066694	ERP013933	United States	North America
d__Bacteria;p__Actinobacteriota;c__Coriobacteriia;o__Coriobacteriales;f__Coriobacteriaceae;g__Collinsella;s__Collinsella sp900544235	Actinobacteriota	Not_Present	MGYG0000009/MGYG000000936//genome/MGYG000000936_InterProScan.tsv	MGYG000000936		NA			MGYG000000936	MAG	2104086	211	15856	60.06	98.19	3.09	0	0	0	18	GUT_GENOME048115	ERS1647317	ERP019674	Germany	Europe
d__Bacteria;p__Actinobacteriota;c__Coriobacteriia;o__Coriobacteriales;f__Coriobacteriaceae;g__Collinsella;s__Collinsella sp900544235	Actinobacteriota	Not_Present	MGYG0000030/MGYG000003041//genome/MGYG000003041_InterProScan.tsv	MGYG000003041		NA			MGYG000003041	MAG	2078819	86	43703	59.92	95.97	0.81	94.12	0	10.56	18	GUT_GENOME196799	SRS1876432	SRP095580	Netherlands	Europe
d__Bacteria;p__Actinobacteriota;c__Coriobacteriia;o__Coriobacteriales;f__Coriobacteriaceae;g__Collinsella;s__Collinsella sp900544225	Actinobacteriota	Not_Present	MGYG0000020/MGYG000002020//genome/MGYG000002020_InterProScan.tsv	MGYG000002020		NA			MGYG000002020	MAG	2235727	41	103731	59.74	99.19	0.81	0	0	0	20	GUT_GENOME121481	ERS396510	ERP004605	Spain	Europe
d__Bacteria;p__Actinobacteriota;c__Coriobacteriia;o__Coriobacteriales;f__Coriobacteriaceae;g__Collinsella;s__Collinsella sp900544205	Actinobacteriota	Not_Present	MGYG0000028/MGYG000002860//genome/MGYG000002860_InterProScan.tsv	MGYG000002860		NA			MGYG000002860	MAG	2128653	126	27825	60.21	95.97	0.81	0	0	0	18	GUT_GENOME175312	SRS1158759	SRP066053	United States	North America
d__Bacteria;p__Actinobacteriota;c__Coriobacteriia;o__Coriobacteriales;f__Coriobacteriaceae;g__Collinsella;s__Collinsella sp900544135	Actinobacteriota	Not_Present	MGYG0000007/MGYG000000777//genome/MGYG000000777_InterProScan.tsv	MGYG000000777		NA			MGYG000000777	MAG	2148033	25	105326	60.02	100	1.61	89.92	0	0	18	GUT_GENOME027928	DRS026393	DRP003048	Japan	Asia
d__Bacteria;p__Actinobacteriota;c__Coriobacteriia;o__Coriobacteriales;f__Coriobacteriaceae;g__Collinsella;s__Collinsella sp900544115	Actinobacteriota	Not_Present	MGYG0000002/MGYG000000228//genome/MGYG000000228_InterProScan.tsv	MGYG000000228		NA			MGYG000000228	Isolate	2360320	88	81926	59.8	100	1.61	94.12	87.87	99.45	20	GUT_GENOME001372	SAMN09734798	PRJNA482748	China	Asia
d__Bacteria;p__Actinobacteriota;c__Coriobacteriia;o__Coriobacteriales;f__Coriobacteriaceae;g__Collinsella;s__Collinsella sp900544115	Actinobacteriota	Not_Present	MGYG0000009/MGYG000000925//genome/MGYG000000925_InterProScan.tsv	MGYG000000925		NA			MGYG000000925	MAG	947873	8	143245	59.59	61.29	0	0	0	0	12	GUT_GENOME046831	ERS1343403	ERP017091	China	Asia
d__Bacteria;p__Actinobacteriota;c__Coriobacteriia;o__Coriobacteriales;f__Coriobacteriaceae;g__Collinsella;s__Collinsella sp900544095	Actinobacteriota	Not_Present	MGYG0000007/MGYG000000770//genome/MGYG000000770_InterProScan.tsv	MGYG000000770		NA			MGYG000000770	MAG	2217348	9	361084	59.84	100	1.61	94.12	99.61	99.45	20	GUT_GENOME027582	DRS026587	DRP003048	Japan	Asia
d__Bacteria;p__Actinobacteriota;c__Coriobacteriia;o__Coriobacteriales;f__Coriobacteriaceae;g__Collinsella;s__Collinsella sp900544065	Actinobacteriota	Not_Present	MGYG0000031/MGYG000003180//genome/MGYG000003180_InterProScan.tsv	MGYG000003180		NA			MGYG000003180	MAG	2090657	128	21379	60.16	92.16	0	94.12	66.41	99.45	17	GUT_GENOME211688	SRS1914225	SRP096283	United States	North America
d__Bacteria;p__Actinobacteriota;c__Coriobacteriia;o__Coriobacteriales;f__Coriobacteriaceae;g__Collinsella;s__Collinsella sp900543845	Actinobacteriota	Not_Present	MGYG0000010/MGYG000001003//genome/MGYG000001003_InterProScan.tsv	MGYG000001003		NA			MGYG000001003	MAG	2034771	123	25584	60.09	96.43	0.81	0	99.61	66.8	19	GUT_GENOME064466	ERS608481	ERP008729	Austria	Europe
d__Bacteria;p__Actinobacteriota;c__Coriobacteriia;o__Coriobacteriales;f__Coriobacteriaceae;g__Collinsella;s__Collinsella sp900543615	Actinobacteriota	Not_Present	MGYG0000030/MGYG000003029//genome/MGYG000003029_InterProScan.tsv	MGYG000003029		NA			MGYG000003029	MAG	1949426	167	16606	60.2	96.77	0.81	94.12	31.38	99.45	19	GUT_GENOME196097	SRS1876300	SRP095580	Netherlands	Europe
d__Bacteria;p__Actinobacteriota;c__Coriobacteriia;o__Coriobacteriales;f__Coriobacteriaceae;g__Collinsella;s__Collinsella sp900543605	Actinobacteriota	Not_Present	MGYG0000030/MGYG000003032//genome/MGYG000003032_InterProScan.tsv	MGYG000003032		NA			MGYG000003032	MAG	1968174	95	31763	60.14	97.24	0.92	0	0	0	19	GUT_GENOME196256	SRS1876328	SRP095580	Netherlands	Europe
d__Bacteria;p__Actinobacteriota;c__Coriobacteriia;o__Coriobacteriales;f__Coriobacteriaceae;g__Collinsella;s__Collinsella sp900543515	Actinobacteriota	Not_Present	MGYG0000016/MGYG000001656//genome/MGYG000001656_InterProScan.tsv	MGYG000001656		NA			MGYG000001656	MAG	1963721	281	10166	60.12	96.77	1.08	94.12	0	10.94	20	GUT_GENOME101140	SRS015782	SRP002163	United States	North America
d__Bacteria;p__Actinobacteriota;c__Coriobacteriia;o__Coriobacteriales;f__Coriobacteriaceae;g__Collinsella;s__Collinsella sp900543515	Actinobacteriota	Not_Present	MGYG0000028/MGYG000002849//genome/MGYG000002849_InterProScan.tsv	MGYG000002849		NA			MGYG000002849	MAG	2017244	196	14737	59.94	93.71	2.02	94.12	0	14.09	18	GUT_GENOME174952	SRS1158735	SRP066053	United States	North America
d__Bacteria;p__Actinobacteriota;c__Coriobacteriia;o__Coriobacteriales;f__Coriobacteriaceae;g__Collinsella;s__Collinsella sp900543515	Actinobacteriota	Not_Present	MGYG0000028/MGYG000002852//genome/MGYG000002852_InterProScan.tsv	MGYG000002852		NA			MGYG000002852	MAG	2110577	89	40437	59.93	96.77	0.81	0	0	0	19	GUT_GENOME175097	SRS1158752	SRP066053	United States	North America
d__Bacteria;p__Actinobacteriota;c__Coriobacteriia;o__Coriobacteriales;f__Coriobacteriaceae;g__Collinsella;s__Collinsella sp900543025	Actinobacteriota	Not_Present	MGYG0000027/MGYG000002747//genome/MGYG000002747_InterProScan.tsv	MGYG000002747		NA			MGYG000002747	MAG	2025294	45	80081	60.01	97.58	0.81	94.12	34.12	82.43	19	GUT_GENOME161997	SRS1876288	SRP095580	Netherlands	Europe
d__Bacteria;p__Actinobacteriota;c__Coriobacteriia;o__Coriobacteriales;f__Coriobacteriaceae;g__Collinsella;s__Collinsella sp900542965	Actinobacteriota	Not_Present	MGYG0000030/MGYG000003051//genome/MGYG000003051_InterProScan.tsv	MGYG000003051		NA			MGYG000003051	MAG	2082654	109	32953	60.01	97.58	0.81	0	0	0	18	GUT_GENOME197648	SRS1876595	SRP095580	Netherlands	Europe
d__Bacteria;p__Actinobacteriota;c__Coriobacteriia;o__Coriobacteriales;f__Coriobacteriaceae;g__Collinsella;s__Collinsella sp900542945	Actinobacteriota	Not_Present	MGYG0000007/MGYG000000798//genome/MGYG000000798_InterProScan.tsv	MGYG000000798		NA			MGYG000000798	MAG	2225766	110	33358	59.83	97.58	0.81	0	0	0	18	GUT_GENOME031916	ERS1015624	ERP013562	China	Asia
d__Bacteria;p__Actinobacteriota;c__Coriobacteriia;o__Coriobacteriales;f__Coriobacteriaceae;g__Collinsella;s__Collinsella sp900542905	Actinobacteriota	Not_Present	MGYG0000007/MGYG000000768//genome/MGYG000000768_InterProScan.tsv	MGYG000000768		NA			MGYG000000768	MAG	2207911	31	117358	59.96	97.58	0.81	86.55	21.07	0	20	GUT_GENOME027533	DRS026580	DRP003048	Japan	Asia
d__Bacteria;p__Actinobacteriota;c__Coriobacteriia;o__Coriobacteriales;f__Coriobacteriaceae;g__Collinsella;s__Collinsella sp900542825	Actinobacteriota	Not_Present	MGYG0000027/MGYG000002778//genome/MGYG000002778_InterProScan.tsv	MGYG000002778		NA			MGYG000002778	MAG	2093657	28	161953	59.83	97.73	0.81	0	0	0	20	GUT_GENOME165031	SRS575987	SRP040146	United States	North America
d__Bacteria;p__Actinobacteriota;c__Coriobacteriia;o__Coriobacteriales;f__Coriobacteriaceae;g__Collinsella;s__Collinsella sp900542635	Actinobacteriota	Not_Present	MGYG0000043/MGYG000004344//genome/MGYG000004344_InterProScan.tsv	MGYG000004344		NA			MGYG000004344	MAG	1926314	82	44779	60.29	99.19	1.08	77.31	0	0	20	GUT_GENOME268639	ERS971870	ERP012929	Israel	Asia
d__Bacteria;p__Actinobacteriota;c__Coriobacteriia;o__Coriobacteriales;f__Coriobacteriaceae;g__Collinsella;s__Collinsella sp900542555	Actinobacteriota	Not_Present	MGYG0000030/MGYG000003036//genome/MGYG000003036_InterProScan.tsv	MGYG000003036		NA			MGYG000003036	MAG	2062654	93	32539	59.88	98.04	0.81	94.12	0	99.45	19	GUT_GENOME196501	SRS1876368	SRP095580	Netherlands	Europe
d__Bacteria;p__Actinobacteriota;c__Coriobacteriia;o__Coriobacteriales;f__Coriobacteriaceae;g__Collinsella;s__Collinsella sp900542325	Actinobacteriota	Not_Present	MGYG0000008/MGYG000000801//genome/MGYG000000801_InterProScan.tsv	MGYG000000801		NA			MGYG000000801	MAG	2156276	62	58109	60.06	98.39	0.81	94.12	23.48	10.94	18	GUT_GENOME032415	ERS1015651	ERP013562	China	Asia
d__Bacteria;p__Actinobacteriota;c__Coriobacteriia;o__Coriobacteriales;f__Coriobacteriaceae;g__Collinsella;s__Collinsella sp900542325	Actinobacteriota	Not_Present	MGYG0000020/MGYG000002054//genome/MGYG000002054_InterProScan.tsv	MGYG000002054		NA			MGYG000002054	MAG	2123564	73	46244	60.32	97.58	0.81	0	0	0	19	GUT_GENOME124631	ERS1138902	ERP015450	China	Asia
d__Bacteria;p__Actinobacteriota;c__Coriobacteriia;o__Coriobacteriales;f__Coriobacteriaceae;g__Collinsella;s__Collinsella sp900542315	Actinobacteriota	Not_Present	MGYG0000028/MGYG000002844//genome/MGYG000002844_InterProScan.tsv	MGYG000002844		NA			MGYG000002844	MAG	2198622	76	47649	59.87	98.39	0.81	0	0	0	18	GUT_GENOME174301	SRS1117397	SRP064913	United States	North America
d__Bacteria;p__Actinobacteriota;c__Coriobacteriia;o__Coriobacteriales;f__Coriobacteriaceae;g__Collinsella;s__Collinsella sp900542305	Actinobacteriota	Not_Present	MGYG0000029/MGYG000002991//genome/MGYG000002991_InterProScan.tsv	MGYG000002991		NA			MGYG000002991	MAG	2117444	66	49127	59.85	98.39	0.81	0	0	0	19	GUT_GENOME192690	SRS1820444	SRP093965	United States	North America
d__Bacteria;p__Actinobacteriota;c__Coriobacteriia;o__Coriobacteriales;f__Coriobacteriaceae;g__Collinsella;s__Collinsella sp900542275	Actinobacteriota	Not_Present	MGYG0000029/MGYG000002961//genome/MGYG000002961_InterProScan.tsv	MGYG000002961		NA			MGYG000002961	MAG	2107327	73	32358	59.84	98.39	0.81	94.12	99.61	99.45	20	GUT_GENOME187900	SRS1806052	SRP093506	China	Asia
d__Bacteria;p__Actinobacteriota;c__Coriobacteriia;o__Coriobacteriales;f__Coriobacteriaceae;g__Collinsella;s__Collinsella sp900542235	Actinobacteriota	Not_Present	MGYG0000009/MGYG000000981//genome/MGYG000000981_InterProScan.tsv	MGYG000000981		NA			MGYG000000981	MAG	1960459	123	22959	60.01	94.35	0	94.12	94.98	99.45	19	GUT_GENOME059153	ERS473094	ERP005989	Denmark	Europe
d__Bacteria;p__Actinobacteriota;c__Coriobacteriia;o__Coriobacteriales;f__Coriobacteriaceae;g__Collinsella;s__Collinsella sp900542165	Actinobacteriota	Not_Present	MGYG0000030/MGYG000003066//genome/MGYG000003066_InterProScan.tsv	MGYG000003066		NA			MGYG000003066	MAG	2086362	56	60187	60.07	100	1.08	0	0	0	18	GUT_GENOME199255	SRS1993591	SRP100446	United States	North America
d__Bacteria;p__Actinobacteriota;c__Coriobacteriia;o__Coriobacteriales;f__Coriobacteriaceae;g__Collinsella;s__Collinsella sp900542155	Actinobacteriota	Not_Present	MGYG0000008/MGYG000000858//genome/MGYG000000858_InterProScan.tsv	MGYG000000858		NA			MGYG000000858	MAG	2197901	38	87895	59.67	98.66	0.81	94.12	0	99.45	19	GUT_GENOME038182	ERS1016038	ERP013563	China	Asia
d__Bacteria;p__Actinobacteriota;c__Coriobacteriia;o__Coriobacteriales;f__Coriobacteriaceae;g__Collinsella;s__Collinsella sp900542125	Actinobacteriota	Not_Present	MGYG0000031/MGYG000003174//genome/MGYG000003174_InterProScan.tsv	MGYG000003174		NA			MGYG000003174	MAG	2220706	101	34800	60.07	100	1.08	94.12	31.38	99.45	19	GUT_GENOME210610	SRS1905871	SRP096283	United States	North America
d__Bacteria;p__Actinobacteriota;c__Coriobacteriia;o__Coriobacteriales;f__Coriobacteriaceae;g__Collinsella;s__Collinsella sp900541885	Actinobacteriota	Not_Present	MGYG0000028/MGYG000002859//genome/MGYG000002859_InterProScan.tsv	MGYG000002859		NA			MGYG000002859	MAG	2249267	53	64116	59.86	99.19	0.81	0	0	0	19	GUT_GENOME175234	SRS1158743	SRP066053	United States	North America
d__Bacteria;p__Actinobacteriota;c__Coriobacteriia;o__Coriobacteriales;f__Coriobacteriaceae;g__Collinsella;s__Collinsella sp900541875	Actinobacteriota	Not_Present	MGYG0000030/MGYG000003083//genome/MGYG000003083_InterProScan.tsv	MGYG000003083		NA			MGYG000003083	MAG	2092578	39	92906	60.07	99.19	0.81	0	0	0	19	GUT_GENOME202528	SRS1996016	SRP100518	Spain	Europe
d__Bacteria;p__Actinobacteriota;c__Coriobacteriia;o__Coriobacteriales;f__Coriobacteriaceae;g__Collinsella;s__Collinsella sp900541795	Actinobacteriota	Not_Present	MGYG0000029/MGYG000002958//genome/MGYG000002958_InterProScan.tsv	MGYG000002958		NA			MGYG000002958	MAG	2138240	40	98704	60.05	99.19	0.81	94.12	0	99.45	19	GUT_GENOME187127	SRS1771185	SRP091570	United States	North America
d__Bacteria;p__Actinobacteriota;c__Coriobacteriia;o__Coriobacteriales;f__Coriobacteriaceae;g__Collinsella;s__Collinsella sp900541785	Actinobacteriota	Not_Present	MGYG0000008/MGYG000000885//genome/MGYG000000885_InterProScan.tsv	MGYG000000885		NA			MGYG000000885	MAG	2151266	78	40181	59.88	99.19	0.81	0	0	0	17	GUT_GENOME043953	ERS1076056	ERP014480	Denmark	Europe
d__Bacteria;p__Actinobacteriota;c__Coriobacteriia;o__Coriobacteriales;f__Coriobacteriaceae;g__Collinsella;s__Collinsella sp900541745	Actinobacteriota	Not_Present	MGYG0000011/MGYG000001188//genome/MGYG000001188_InterProScan.tsv	MGYG000001188		NA			MGYG000001188	MAG	2161202	24	126453	60.06	100	0.81	0	0	0	20	GUT_GENOME091116	ERS608620	ERP008729	Austria	Europe
d__Bacteria;p__Actinobacteriota;c__Coriobacteriia;o__Coriobacteriales;f__Coriobacteriaceae;g__Collinsella;s__Collinsella sp900541745	Actinobacteriota	Not_Present	MGYG0000012/MGYG000001227//genome/MGYG000001227_InterProScan.tsv	MGYG000001227		NA			MGYG000001227	MAG	1949755	117	28889	60.09	96.77	0.81	0	0	0	20	GUT_GENOME093646	ERS608560	ERP008729	Austria	Europe
d__Bacteria;p__Actinobacteriota;c__Coriobacteriia;o__Coriobacteriales;f__Coriobacteriaceae;g__Collinsella;s__Collinsella sp900541745	Actinobacteriota	Not_Present	MGYG0000026/MGYG000002690//genome/MGYG000002690_InterProScan.tsv	MGYG000002690		NA			MGYG000002690	MAG	2149807	100	33450	59.8	100	0	0	0	0	20	GUT_GENOME158521	ERS634973	ERP009131	Canada	North America
d__Bacteria;p__Actinobacteriota;c__Coriobacteriia;o__Coriobacteriales;f__Coriobacteriaceae;g__Collinsella;s__Collinsella sp900541745	Actinobacteriota	Not_Present	MGYG0000030/MGYG000003048//genome/MGYG000003048_InterProScan.tsv	MGYG000003048		NA			MGYG000003048	MAG	1803518	334	6523	60.04	74.81	2.69	94.12	0	52	18	GUT_GENOME197471	SRS1876567	SRP095580	Netherlands	Europe
d__Bacteria;p__Actinobacteriota;c__Coriobacteriia;o__Coriobacteriales;f__Coriobacteriaceae;g__Collinsella;s__Collinsella sp900541725	Actinobacteriota	Not_Present	MGYG0000028/MGYG000002858//genome/MGYG000002858_InterProScan.tsv	MGYG000002858		NA			MGYG000002858	MAG	2129355	44	74134	60.08	99.19	0.81	94.12	31.38	99.45	19	GUT_GENOME175216	SRS1158745	SRP066053	United States	North America
d__Bacteria;p__Actinobacteriota;c__Coriobacteriia;o__Coriobacteriales;f__Coriobacteriaceae;g__Collinsella;s__Collinsella sp900541715	Actinobacteriota	Not_Present	MGYG0000029/MGYG000002971//genome/MGYG000002971_InterProScan.tsv	MGYG000002971		NA			MGYG000002971	MAG	1990751	67	47893	59.93	99.19	0.81	0	70.58	0	18	GUT_GENOME189446	SRS1820199	SRP093965	United States	North America
d__Bacteria;p__Actinobacteriota;c__Coriobacteriia;o__Coriobacteriales;f__Coriobacteriaceae;g__Collinsella;s__Collinsella sp900541695	Actinobacteriota	Not_Present	MGYG0000007/MGYG000000772//genome/MGYG000000772_InterProScan.tsv	MGYG000000772		NA			MGYG000000772	MAG	2044239	30	94556	59.95	99.19	0.81	0	0	0	20	GUT_GENOME027665	DRS026594	DRP003048	Japan	Asia
d__Bacteria;p__Actinobacteriota;c__Coriobacteriia;o__Coriobacteriales;f__Coriobacteriaceae;g__Collinsella;s__Collinsella sp900541685	Actinobacteriota	Not_Present	MGYG0000008/MGYG000000846//genome/MGYG000000846_InterProScan.tsv	MGYG000000846		NA			MGYG000000846	MAG	2190850	40	77604	60	99.19	0.81	94.12	0	0	20	GUT_GENOME037311	ERS1016002	ERP013563	China	Asia
d__Bacteria;p__Actinobacteriota;c__Coriobacteriia;o__Coriobacteriales;f__Coriobacteriaceae;g__Collinsella;s__Collinsella sp900541665	Actinobacteriota	Not_Present	MGYG0000008/MGYG000000879//genome/MGYG000000879_InterProScan.tsv	MGYG000000879		NA			MGYG000000879	MAG	2269825	91	41673	59.96	99.19	0.81	0	35.03	0	19	GUT_GENOME042573	ERS1069670	ERP013827	Netherlands	Europe
d__Bacteria;p__Actinobacteriota;c__Coriobacteriia;o__Coriobacteriales;f__Coriobacteriaceae;g__Collinsella;s__Collinsella sp900541645	Actinobacteriota	Not_Present	MGYG0000007/MGYG000000778//genome/MGYG000000778_InterProScan.tsv	MGYG000000778		NA			MGYG000000778	MAG	2085046	26	151508	60.02	99.19	0.81	89.92	0	0	19	GUT_GENOME028003	DRS026395	DRP003048	Japan	Asia
d__Bacteria;p__Actinobacteriota;c__Coriobacteriia;o__Coriobacteriales;f__Coriobacteriaceae;g__Collinsella;s__Collinsella sp900541475	Actinobacteriota	Not_Present	MGYG0000007/MGYG000000780//genome/MGYG000000780_InterProScan.tsv	MGYG000000780		NA			MGYG000000780	MAG	2105610	51	57334	59.84	97.85	0.81	94.12	34.96	60.89	19	GUT_GENOME029137	ERS848618	ERP012177	China	Asia
d__Bacteria;p__Actinobacteriota;c__Coriobacteriia;o__Coriobacteriales;f__Coriobacteriaceae;g__Collinsella;s__Collinsella sp900541475	Actinobacteriota	Not_Present	MGYG0000042/MGYG000004284//genome/MGYG000004284_InterProScan.tsv	MGYG000004284		NA			MGYG000004284	MAG	1988853	83	39683	60.14	100	0.81	0	0	0	20	GUT_GENOME263475	NA	NA	China	Asia
d__Bacteria;p__Actinobacteriota;c__Coriobacteriia;o__Coriobacteriales;f__Coriobacteriaceae;g__Collinsella;s__Collinsella sp900541285	Actinobacteriota	Not_Present	MGYG0000009/MGYG000000979//genome/MGYG000000979_InterProScan.tsv	MGYG000000979		NA			MGYG000000979	MAG	1969889	177	15346	60.38	95.88	0	94.12	91.19	99.45	17	GUT_GENOME058365	ERS473032	ERP005989	Denmark	Europe
d__Bacteria;p__Actinobacteriota;c__Coriobacteriia;o__Coriobacteriales;f__Coriobacteriaceae;g__Collinsella;s__Collinsella sp900541245	Actinobacteriota	Not_Present	MGYG0000031/MGYG000003107//genome/MGYG000003107_InterProScan.tsv	MGYG000003107		NA			MGYG000003107	MAG	2129463	67	44059	59.71	100	0.81	94.12	0	99.45	20	GUT_GENOME206946	SRS1996016	SRP100518	Spain	Europe
d__Bacteria;p__Actinobacteriota;c__Coriobacteriia;o__Coriobacteriales;f__Coriobacteriaceae;g__Collinsella;s__Collinsella sp900541235	Actinobacteriota	Not_Present	MGYG0000031/MGYG000003122//genome/MGYG000003122_InterProScan.tsv	MGYG000003122		NA			MGYG000003122	MAG	2150145	34	87934	60.07	100	0.81	94.12	52.9	99.45	19	GUT_GENOME207461	SRS2455780	SRP114966	United States	North America
d__Bacteria;p__Actinobacteriota;c__Coriobacteriia;o__Coriobacteriales;f__Coriobacteriaceae;g__Collinsella;s__Collinsella sp900541205	Actinobacteriota	Not_Present	MGYG0000030/MGYG000003075//genome/MGYG000003075_InterProScan.tsv	MGYG000003075		NA			MGYG000003075	MAG	2180143	39	70706	59.87	100	0.81	94.12	61.25	11.69	20	GUT_GENOME201215	SRS1996016	SRP100518	Spain	Europe
d__Bacteria;p__Actinobacteriota;c__Coriobacteriia;o__Coriobacteriales;f__Coriobacteriaceae;g__Collinsella;s__Collinsella sp900541195	Actinobacteriota	Not_Present	MGYG0000031/MGYG000003183//genome/MGYG000003183_InterProScan.tsv	MGYG000003183		NA			MGYG000003183	MAG	2113240	85	40433	59.79	100	0.81	94.12	0	99.45	20	GUT_GENOME211792	SRS1914007	SRP096283	United States	North America
d__Bacteria;p__Actinobacteriota;c__Coriobacteriia;o__Coriobacteriales;f__Coriobacteriaceae;g__Collinsella;s__Collinsella sp900541185	Actinobacteriota	Not_Present	MGYG0000031/MGYG000003173//genome/MGYG000003173_InterProScan.tsv	MGYG000003173		NA			MGYG000003173	MAG	2006763	109	28825	59.98	100	0.81	0	0	0	18	GUT_GENOME210502	SRS1905949	SRP096283	United States	North America
d__Bacteria;p__Actinobacteriota;c__Coriobacteriia;o__Coriobacteriales;f__Coriobacteriaceae;g__Collinsella;s__Collinsella sp900541145	Actinobacteriota	Not_Present	MGYG0000002/MGYG000000288//genome/MGYG000000288_InterProScan.tsv	MGYG000000288		NA			MGYG000000288	MAG	2089424	131	25584	60.13	98.39	0.81	0	0	0	20	GUT_GENOME002690	ERS473070	ERP005989	Sweden	Europe
d__Bacteria;p__Actinobacteriota;c__Coriobacteriia;o__Coriobacteriales;f__Coriobacteriaceae;g__Collinsella;s__Collinsella sp900541145	Actinobacteriota	Not_Present	MGYG0000008/MGYG000000878//genome/MGYG000000878_InterProScan.tsv	MGYG000000878		NA			MGYG000000878	MAG	2047179	136	27741	60.5	97.58	0.81	0	34.96	0	19	GUT_GENOME042491	ERS1069664	ERP013827	Netherlands	Europe
d__Bacteria;p__Actinobacteriota;c__Coriobacteriia;o__Coriobacteriales;f__Coriobacteriaceae;g__Collinsella;s__Collinsella sp900541145	Actinobacteriota	Not_Present	MGYG0000020/MGYG000002078//genome/MGYG000002078_InterProScan.tsv	MGYG000002078		NA			MGYG000002078	MAG	1859530	271	9612	60.34	94.89	1.61	0	0	0	20	GUT_GENOME126312	ERS1069662	ERP013827	Netherlands	Europe
d__Bacteria;p__Actinobacteriota;c__Coriobacteriia;o__Coriobacteriales;f__Coriobacteriaceae;g__Collinsella;s__Collinsella sp900541145	Actinobacteriota	Not_Present	MGYG0000027/MGYG000002755//genome/MGYG000002755_InterProScan.tsv	MGYG000002755		NA			MGYG000002755	MAG	2057720	110	29101	60	98.31	2.02	0	0	0	20	GUT_GENOME163017	SRS1876699	SRP095580	Netherlands	Europe
d__Bacteria;p__Actinobacteriota;c__Coriobacteriia;o__Coriobacteriales;f__Coriobacteriaceae;g__Collinsella;s__Collinsella sp900541145	Actinobacteriota	Not_Present	MGYG0000030/MGYG000003037//genome/MGYG000003037_InterProScan.tsv	MGYG000003037		NA			MGYG000003037	MAG	2005890	44	68390	60.07	100	0.81	94.12	31.38	99.45	18	GUT_GENOME196563	SRS1876379	SRP095580	Netherlands	Europe
d__Bacteria;p__Actinobacteriota;c__Coriobacteriia;o__Coriobacteriales;f__Coriobacteriaceae;g__Collinsella;s__Collinsella sp900541145	Actinobacteriota	Not_Present	MGYG0000030/MGYG000003043//genome/MGYG000003043_InterProScan.tsv	MGYG000003043		NA			MGYG000003043	MAG	1948094	200	12861	60.12	95.76	2.55	0	0	0	18	GUT_GENOME196923	SRS1876460	SRP095580	Netherlands	Europe
d__Bacteria;p__Actinobacteriota;c__Coriobacteriia;o__Coriobacteriales;f__Coriobacteriaceae;g__Collinsella;s__Collinsella sp900541145	Actinobacteriota	Not_Present	MGYG0000030/MGYG000003052//genome/MGYG000003052_InterProScan.tsv	MGYG000003052		NA			MGYG000003052	MAG	2163327	39	87823	59.83	100	0.81	0	0	0	19	GUT_GENOME197867	SRS1876632	SRP095580	Netherlands	Europe
d__Bacteria;p__Actinobacteriota;c__Coriobacteriia;o__Coriobacteriales;f__Coriobacteriaceae;g__Collinsella;s__Collinsella sp900541145	Actinobacteriota	Not_Present	MGYG0000042/MGYG000004240//genome/MGYG000004240_InterProScan.tsv	MGYG000004240		NA			MGYG000004240	MAG	1902578	174	16131	60.18	88.17	2.69	0	0	0	19	GUT_GENOME260664	ERS746927	ERP010700	United Kingdom	Europe
d__Bacteria;p__Actinobacteriota;c__Coriobacteriia;o__Coriobacteriales;f__Coriobacteriaceae;g__Collinsella;s__Collinsella sp900541135	Actinobacteriota	Not_Present	MGYG0000030/MGYG000003044//genome/MGYG000003044_InterProScan.tsv	MGYG000003044		NA			MGYG000003044	MAG	2082758	61	54349	60.01	100	0.81	0	0	0	20	GUT_GENOME196940	SRS1876463	SRP095580	Netherlands	Europe
d__Bacteria;p__Actinobacteriota;c__Coriobacteriia;o__Coriobacteriales;f__Coriobacteriaceae;g__Collinsella;s__Collinsella sp900541125	Actinobacteriota	Not_Present	MGYG0000010/MGYG000001002//genome/MGYG000001002_InterProScan.tsv	MGYG000001002		NA			MGYG000001002	MAG	2120274	61	62505	60.11	100	0.81	0	0	0	19	GUT_GENOME064269	ERS608599	ERP008729	Austria	Europe
d__Bacteria;p__Actinobacteriota;c__Coriobacteriia;o__Coriobacteriales;f__Coriobacteriaceae;g__Collinsella;s__Collinsella sp900541125	Actinobacteriota	Not_Present	MGYG0000048/MGYG000004814//genome/MGYG000004814_InterProScan.tsv	MGYG000004814		NA			MGYG000004814	MAG	1326755	610	2319	58.22	59.08	1.74	95.8	19.83	70.87	12	CAJLZX01	ERS5594872	ERP120667	Spain	Europe
d__Bacteria;p__Actinobacteriota;c__Coriobacteriia;o__Coriobacteriales;f__Coriobacteriaceae;g__Collinsella;s__Collinsella sp900541065	Actinobacteriota	Not_Present	MGYG0000029/MGYG000002919//genome/MGYG000002919_InterProScan.tsv	MGYG000002919		NA			MGYG000002919	MAG	2270965	36	88437	59.98	100	0.81	0	0	0	20	GUT_GENOME179954	SRS1531232	SRP076119	United States	North America
d__Bacteria;p__Actinobacteriota;c__Coriobacteriia;o__Coriobacteriales;f__Coriobacteriaceae;g__Collinsella;s__Collinsella sp900541055	Actinobacteriota	Not_Present	MGYG0000029/MGYG000002932//genome/MGYG000002932_InterProScan.tsv	MGYG000002932		NA			MGYG000002932	MAG	2179007	47	92214	60.2	100	0.81	0	0	0	19	GUT_GENOME181927	SRS1719129	SRP090628	Russia	Europe
d__Bacteria;p__Actinobacteriota;c__Coriobacteriia;o__Coriobacteriales;f__Coriobacteriaceae;g__Collinsella;s__Collinsella sp900541045	Actinobacteriota	Not_Present	MGYG0000029/MGYG000002911//genome/MGYG000002911_InterProScan.tsv	MGYG000002911		NA			MGYG000002911	MAG	2147475	44	71944	59.87	100	0.81	0	0	0	19	GUT_GENOME179190	SRS1465245	SRP075633	United States	North America
d__Bacteria;p__Actinobacteriota;c__Coriobacteriia;o__Coriobacteriales;f__Coriobacteriaceae;g__Collinsella;s__Collinsella sp900541035	Actinobacteriota	Not_Present	MGYG0000029/MGYG000002948//genome/MGYG000002948_InterProScan.tsv	MGYG000002948		NA			MGYG000002948	MAG	2158735	43	74694	60.03	100	0.81	94.12	0	10.94	19	GUT_GENOME185774	SRS1760604	SRP091570	United States	North America
d__Bacteria;p__Actinobacteriota;c__Coriobacteriia;o__Coriobacteriales;f__Coriobacteriaceae;g__Collinsella;s__Collinsella sp900541025	Actinobacteriota	Not_Present	MGYG0000030/MGYG000003007//genome/MGYG000003007_InterProScan.tsv	MGYG000003007		NA			MGYG000003007	MAG	2214898	62	63356	60.15	100	0.81	94.12	70.58	10.94	19	GUT_GENOME194012	SRS1820469	SRP093965	United States	North America
d__Bacteria;p__Actinobacteriota;c__Coriobacteriia;o__Coriobacteriales;f__Coriobacteriaceae;g__Collinsella;s__Collinsella sp900541015	Actinobacteriota	Not_Present	MGYG0000021/MGYG000002111//genome/MGYG000002111_InterProScan.tsv	MGYG000002111		NA			MGYG000002111	MAG	2190593	55	62094	59.72	100	0.81	0	0	0	20	GUT_GENOME128621	SRS1596831	SRP080787	Mongolia	Asia
d__Bacteria;p__Actinobacteriota;c__Coriobacteriia;o__Coriobacteriales;f__Coriobacteriaceae;g__Collinsella;s__Collinsella sp900541015	Actinobacteriota	Not_Present	MGYG0000029/MGYG000002929//genome/MGYG000002929_InterProScan.tsv	MGYG000002929		NA			MGYG000002929	MAG	1552334	299	5868	61.23	79.6	2.69	0	0	0	5	GUT_GENOME180992	SRS1596801	SRP080787	Mongolia	Asia
d__Bacteria;p__Actinobacteriota;c__Coriobacteriia;o__Coriobacteriales;f__Coriobacteriaceae;g__Collinsella;s__Collinsella sp900540995	Actinobacteriota	Not_Present	MGYG0000002/MGYG000000290//genome/MGYG000000290_InterProScan.tsv	MGYG000000290		NA			MGYG000000290	MAG	2102511	67	47350	60.17	100	0.81	0	0	0	20	GUT_GENOME002826	ERS473079	ERP005989	Sweden	Europe
d__Bacteria;p__Actinobacteriota;c__Coriobacteriia;o__Coriobacteriales;f__Coriobacteriaceae;g__Collinsella;s__Collinsella sp900540985	Actinobacteriota	Not_Present	MGYG0000003/MGYG000000327//genome/MGYG000000327_InterProScan.tsv	MGYG000000327		NA			MGYG000000327	MAG	1681373	393	5119	59.86	82.08	0.36	94.12	0	0	16	GUT_GENOME006201	ERS473338	ERP005989	Sweden	Europe
d__Bacteria;p__Actinobacteriota;c__Coriobacteriia;o__Coriobacteriales;f__Coriobacteriaceae;g__Collinsella;s__Collinsella sp900540985	Actinobacteriota	Not_Present	MGYG0000009/MGYG000000995//genome/MGYG000000995_InterProScan.tsv	MGYG000000995		NA			MGYG000000995	MAG	2084286	58	50824	60.18	100	0.81	94.12	0	10.94	19	GUT_GENOME062400	ERS473374	ERP005989	Denmark	Europe
d__Bacteria;p__Actinobacteriota;c__Coriobacteriia;o__Coriobacteriales;f__Coriobacteriaceae;g__Collinsella;s__Collinsella sp900540985	Actinobacteriota	Not_Present	MGYG0000027/MGYG000002728//genome/MGYG000002728_InterProScan.tsv	MGYG000002728		NA			MGYG000002728	MAG	1869354	289	9617	59.89	89.06	1.24	0	0	0	19	GUT_GENOME159952	SRS1876528	SRP095580	Netherlands	Europe
d__Bacteria;p__Actinobacteriota;c__Coriobacteriia;o__Coriobacteriales;f__Coriobacteriaceae;g__Collinsella;s__Collinsella sp900540945	Actinobacteriota	Not_Present	MGYG0000003/MGYG000000320//genome/MGYG000000320_InterProScan.tsv	MGYG000000320		NA			MGYG000000320	MAG	2132138	61	58889	59.71	100	0.81	0	0	0	20	GUT_GENOME005475	ERS473279	ERP005989	Sweden	Europe
d__Bacteria;p__Actinobacteriota;c__Coriobacteriia;o__Coriobacteriales;f__Coriobacteriaceae;g__Collinsella;s__Collinsella sp900540935	Actinobacteriota	Not_Present	MGYG0000027/MGYG000002775//genome/MGYG000002775_InterProScan.tsv	MGYG000002775		NA			MGYG000002775	MAG	2116416	59	57583	59.98	100	0.81	94.12	0	71.32	18	GUT_GENOME164337	SRS576093	SRP040146	United States	North America
d__Bacteria;p__Actinobacteriota;c__Coriobacteriia;o__Coriobacteriales;f__Coriobacteriaceae;g__Collinsella;s__Collinsella sp900540905	Actinobacteriota	Not_Present	MGYG0000003/MGYG000000302//genome/MGYG000000302_InterProScan.tsv	MGYG000000302		NA			MGYG000000302	MAG	2151766	61	48557	60.16	100	0.81	0	0	0	20	GUT_GENOME004335	ERS473200	ERP005989	Sweden	Europe
d__Bacteria;p__Actinobacteriota;c__Coriobacteriia;o__Coriobacteriales;f__Coriobacteriaceae;g__Collinsella;s__Collinsella sp900540895	Actinobacteriota	Not_Present	MGYG0000008/MGYG000000896//genome/MGYG000000896_InterProScan.tsv	MGYG000000896		NA			MGYG000000896	MAG	2091469	38	82687	60.27	100	0.81	94.12	68.1	99.45	19	GUT_GENOME044240	ERS1076051	ERP014480	Denmark	Europe
d__Bacteria;p__Actinobacteriota;c__Coriobacteriia;o__Coriobacteriales;f__Coriobacteriaceae;g__Collinsella;s__Collinsella sp900540875	Actinobacteriota	Not_Present	MGYG0000008/MGYG000000855//genome/MGYG000000855_InterProScan.tsv	MGYG000000855		NA			MGYG000000855	MAG	2256268	40	71799	59.93	100	0.81	94.12	0	99.45	19	GUT_GENOME037885	ERS1016025	ERP013563	China	Asia
d__Bacteria;p__Actinobacteriota;c__Coriobacteriia;o__Coriobacteriales;f__Coriobacteriaceae;g__Collinsella;s__Collinsella sp900540855	Actinobacteriota	Not_Present	MGYG0000002/MGYG000000257//genome/MGYG000000257_InterProScan.tsv	MGYG000000257		NA			MGYG000000257	Isolate	2328325	61	118378	59.72	100	0.81	94.12	99.61	99.45	20	GUT_GENOME001653	SAMN09736430	PRJNA482748	China	Asia
d__Bacteria;p__Actinobacteriota;c__Coriobacteriia;o__Coriobacteriales;f__Coriobacteriaceae;g__Collinsella;s__Collinsella sp900540855	Actinobacteriota	Not_Present	MGYG0000008/MGYG000000802//genome/MGYG000000802_InterProScan.tsv	MGYG000000802		NA			MGYG000000802	MAG	2225126	34	96606	59.85	100	0.81	0	34.12	0	19	GUT_GENOME032561	ERS1015659	ERP013562	China	Asia
d__Bacteria;p__Actinobacteriota;c__Coriobacteriia;o__Coriobacteriales;f__Coriobacteriaceae;g__Collinsella;s__Collinsella sp900540845	Actinobacteriota	Not_Present	MGYG0000008/MGYG000000842//genome/MGYG000000842_InterProScan.tsv	MGYG000000842		NA			MGYG000000842	MAG	1846287	26	103923	62.35	100	0.81	0	0	0	20	GUT_GENOME037069	ERS1015992	ERP013563	China	Asia
d__Bacteria;p__Actinobacteriota;c__Coriobacteriia;o__Coriobacteriales;f__Coriobacteriaceae;g__Collinsella;s__Collinsella sp900540095	Actinobacteriota	Not_Present	MGYG0000009/MGYG000000985//genome/MGYG000000985_InterProScan.tsv	MGYG000000985		NA			MGYG000000985	MAG	1906572	134	21150	60.26	97.04	0	0	0	0	20	GUT_GENOME060258	ERS473192	ERP005989	Denmark	Europe
d__Bacteria;p__Actinobacteriota;c__Coriobacteriia;o__Coriobacteriales;f__Coriobacteriaceae;g__Collinsella;s__Collinsella sp900539735	Actinobacteriota	Not_Present	MGYG0000029/MGYG000002947//genome/MGYG000002947_InterProScan.tsv	MGYG000002947		NA			MGYG000002947	MAG	1946794	51	46857	59.84	97.58	0	0	0	0	20	GUT_GENOME185633	SRS1760599	SRP091570	United States	North America
d__Bacteria;p__Actinobacteriota;c__Coriobacteriia;o__Coriobacteriales;f__Coriobacteriaceae;g__Collinsella;s__Collinsella sp900539035	Actinobacteriota	Not_Present	MGYG0000030/MGYG000003079//genome/MGYG000003079_InterProScan.tsv	MGYG000003079		NA			MGYG000003079	MAG	2130759	60	55225	60.31	99.19	0.12	94.12	35.62	14.19	19	GUT_GENOME201992	SRS1996016	SRP100518	Spain	Europe
d__Bacteria;p__Actinobacteriota;c__Coriobacteriia;o__Coriobacteriales;f__Coriobacteriaceae;g__Collinsella;s__Collinsella sp008014645	Actinobacteriota	Not_Present	MGYG0000048/MGYG000004859//genome/MGYG000004859_InterProScan.tsv	MGYG000004859		NA			MGYG000004859	MAG	1758189	184	13481	63.78	85.01	0.4	0	0	0	14	CAJMLU01	ERS5599288	ERP120667	China	Asia
d__Bacteria;p__Actinobacteriota;c__Coriobacteriia;o__Coriobacteriales;f__Coriobacteriaceae;g__Collinsella;s__Collinsella sp003487125	Actinobacteriota	Not_Present	MGYG0000044/MGYG000004497//genome/MGYG000004497_InterProScan.tsv	MGYG000004497		NA			MGYG000004497	MAG	1775671	496	3946	60.21	84.27	3.72	77.31	0	0	18	GUT_GENOME278292	ERS971644	ERP012929	Israel	Asia
d__Bacteria;p__Actinobacteriota;c__Coriobacteriia;o__Coriobacteriales;f__Coriobacteriaceae;g__Collinsella;s__Collinsella sp003487125	Actinobacteriota	Not_Present	MGYG0000048/MGYG000004806//genome/MGYG000004806_InterProScan.tsv	MGYG000004806		NA			MGYG000000306	MAG	1807255	326	7355	59.91	86.02	1.73	0	0	0	19	GUT_GENOME004691	ERS473226	ERP005989	Sweden	Europe
d__Bacteria;p__Actinobacteriota;c__Coriobacteriia;o__Coriobacteriales;f__Coriobacteriaceae;g__Collinsella;s__Collinsella sp003487125	Actinobacteriota	Not_Present	MGYG0000048/MGYG000004846//genome/MGYG000004846_InterProScan.tsv	MGYG000004846		NA			MGYG000002066	MAG	1969656	179	18271	60.45	94.35	3.41	0	0	0	18	GUT_GENOME125744	ERS1069640	ERP013827	Netherlands	Europe
d__Bacteria;p__Actinobacteriota;c__Coriobacteriia;o__Coriobacteriales;f__Coriobacteriaceae;g__Collinsella;s__Collinsella sp003479805	Actinobacteriota	Not_Present	MGYG0000001/MGYG000000160//genome/MGYG000000160_InterProScan.tsv	MGYG000000160		NA			MGYG000000160	Isolate	2098512	34	117970	61.38	100	0.81	94.12	99.61	99.42	20	GUT_GENOME000768	SAMN09734195	PRJNA482748	China	Asia
d__Bacteria;p__Actinobacteriota;c__Coriobacteriia;o__Coriobacteriales;f__Coriobacteriaceae;g__Collinsella;s__Collinsella sp003471585	Actinobacteriota	Not_Present	MGYG0000002/MGYG000000239//genome/MGYG000000239_InterProScan.tsv	MGYG000000239		NA			MGYG000000239	Isolate	2298700	54	85036	59.66	100	0.81	94.12	99.61	99.45	20	GUT_GENOME001432	SAMN09734858	PRJNA482748	China	Asia
d__Bacteria;p__Actinobacteriota;c__Coriobacteriia;o__Coriobacteriales;f__Coriobacteriaceae;g__Collinsella;s__Collinsella sp003470665	Actinobacteriota	Not_Present	MGYG0000002/MGYG000000237//genome/MGYG000000237_InterProScan.tsv	MGYG000000237		NA			MGYG000000237	Isolate	2323110	59	84237	59.96	100	0.81	94.12	99.61	99.45	20	GUT_GENOME001419	SAMN09734842	PRJNA482748	China	Asia
d__Bacteria;p__Actinobacteriota;c__Coriobacteriia;o__Coriobacteriales;f__Coriobacteriaceae;g__Collinsella;s__Collinsella sp003469205	Actinobacteriota	Not_Present	MGYG0000002/MGYG000000260//genome/MGYG000000260_InterProScan.tsv	MGYG000000260		NA			MGYG000000260	Isolate	2309371	42	153518	59.76	100	0.81	94.12	99.61	99.45	20	GUT_GENOME001678	SAMN09736455	PRJNA482748	China	Asia
d__Bacteria;p__Actinobacteriota;c__Coriobacteriia;o__Coriobacteriales;f__Coriobacteriaceae;g__Collinsella;s__Collinsella sp003469205	Actinobacteriota	Not_Present	MGYG0000002/MGYG000000270//genome/MGYG000000270_InterProScan.tsv	MGYG000000270		NA			MGYG000000270	Isolate	2282490	50	127445	59.72	100	0.81	94.12	99.61	99.45	20	GUT_GENOME001769	SAMN09736547	PRJNA482748	China	Asia
d__Bacteria;p__Actinobacteriota;c__Coriobacteriia;o__Coriobacteriales;f__Coriobacteriaceae;g__Collinsella;s__Collinsella sp003469205	Actinobacteriota	Not_Present	MGYG0000005/MGYG000000556//genome/MGYG000000556_InterProScan.tsv	MGYG000000556		NA			MGYG000000556	MAG	1959616	269	10272	60.01	95.13	1.61	0	0	0	19	GUT_GENOME016556	SRS1997060	SRP100575	China	Asia
d__Bacteria;p__Actinobacteriota;c__Coriobacteriia;o__Coriobacteriales;f__Coriobacteriaceae;g__Collinsella;s__Collinsella sp003469205	Actinobacteriota	Not_Present	MGYG0000008/MGYG000000845//genome/MGYG000000845_InterProScan.tsv	MGYG000000845		NA			MGYG000000845	MAG	2267424	50	87038	59.73	100	1.61	94.12	0	99.45	19	GUT_GENOME037249	ERS1016000	ERP013563	China	Asia
d__Bacteria;p__Actinobacteriota;c__Coriobacteriia;o__Coriobacteriales;f__Coriobacteriaceae;g__Collinsella;s__Collinsella sp003469205	Actinobacteriota	Not_Present	MGYG0000011/MGYG000001105//genome/MGYG000001105_InterProScan.tsv	MGYG000001105		NA			MGYG000001105	MAG	2026346	28	107616	59.7	97.58	0.81	0	0	0	19	GUT_GENOME081368	ERS537210	ERP006678	China	Asia
d__Bacteria;p__Actinobacteriota;c__Coriobacteriia;o__Coriobacteriales;f__Coriobacteriaceae;g__Collinsella;s__Collinsella sp003469205	Actinobacteriota	Not_Present	MGYG0000011/MGYG000001138//genome/MGYG000001138_InterProScan.tsv	MGYG000001138		NA			MGYG000001138	MAG	2080195	82	40003	59.79	92.74	0.81	94.12	99.67	99.45	19	GUT_GENOME085056	ERS537341	ERP006678	China	Asia
d__Bacteria;p__Actinobacteriota;c__Coriobacteriia;o__Coriobacteriales;f__Coriobacteriaceae;g__Collinsella;s__Collinsella sp003469205	Actinobacteriota	Not_Present	MGYG0000016/MGYG000001634//genome/MGYG000001634_InterProScan.tsv	MGYG000001634		NA			MGYG000001634	MAG	2136544	166	22006	60.07	98.39	1.61	0	0	0	19	GUT_GENOME099453	ERS1343405	ERP017091	China	Asia
d__Bacteria;p__Actinobacteriota;c__Coriobacteriia;o__Coriobacteriales;f__Coriobacteriaceae;g__Collinsella;s__Collinsella sp003469185	Actinobacteriota	Not_Present	MGYG0000002/MGYG000000261//genome/MGYG000000261_InterProScan.tsv	MGYG000000261		NA			MGYG000000261	Isolate	2228790	34	233590	59.5	100	1.61	94.12	99.61	99.45	20	GUT_GENOME001681	SAMN09736457	PRJNA482748	China	Asia
d__Bacteria;p__Actinobacteriota;c__Coriobacteriia;o__Coriobacteriales;f__Coriobacteriaceae;g__Collinsella;s__Collinsella sp003466125	Actinobacteriota	Not_Present	MGYG0000037/MGYG000003703//genome/MGYG000003703_InterProScan.tsv	MGYG000003703		NA			MGYG000003703	Isolate	2162733	26	273783	59.66	100	1.61	94.12	99.61	99.45	20	GUT_GENOME239815	SAMN09737028	PRJNA482748	China	Asia
d__Bacteria;p__Actinobacteriota;c__Coriobacteriia;o__Coriobacteriales;f__Coriobacteriaceae;g__Collinsella;s__Collinsella sp003462685	Actinobacteriota	Not_Present	MGYG0000001/MGYG000000188//genome/MGYG000000188_InterProScan.tsv	MGYG000000188		NA			MGYG000000188	Isolate	2272898	55	96358	59.84	100	0.81	94.12	99.61	99.45	20	GUT_GENOME001026	SAMN09734452	PRJNA482748	China	Asia
d__Bacteria;p__Actinobacteriota;c__Coriobacteriia;o__Coriobacteriales;f__Coriobacteriaceae;g__Collinsella;s__Collinsella sp003459505	Actinobacteriota	Not_Present	MGYG0000001/MGYG000000180//genome/MGYG000000180_InterProScan.tsv	MGYG000000180		NA			MGYG000000180	Isolate	2452589	69	108838	59.81	100	1.61	94.12	99.61	99.45	20	GUT_GENOME000984	SAMN09734410	PRJNA482748	China	Asia
d__Bacteria;p__Actinobacteriota;c__Coriobacteriia;o__Coriobacteriales;f__Coriobacteriaceae;g__Collinsella;s__Collinsella sp003459505	Actinobacteriota	Not_Present	MGYG0000005/MGYG000000570//genome/MGYG000000570_InterProScan.tsv	MGYG000000570		NA			MGYG000000570	MAG	935571	340	2826	61.05	55.11	0.81	0	0	0	6	GUT_GENOME017612	SRS1997019	SRP100575	China	Asia
d__Bacteria;p__Actinobacteriota;c__Coriobacteriia;o__Coriobacteriales;f__Coriobacteriaceae;g__Collinsella;s__Collinsella sp003459505	Actinobacteriota	Not_Present	MGYG0000008/MGYG000000856//genome/MGYG000000856_InterProScan.tsv	MGYG000000856		NA			MGYG000000856	MAG	2096757	85	35055	60.05	99.19	1.28	94.12	0	82.15	17	GUT_GENOME037977	ERS1016029	ERP013563	China	Asia
d__Bacteria;p__Actinobacteriota;c__Coriobacteriia;o__Coriobacteriales;f__Coriobacteriaceae;g__Collinsella;s__Collinsella sp003458415	Actinobacteriota	Not_Present	MGYG0000001/MGYG000000197//genome/MGYG000000197_InterProScan.tsv	MGYG000000197		NA			MGYG000000197	Isolate	2366782	57	134292	59.9	100	0.81	94.12	99.61	99.45	20	GUT_GENOME001122	SAMN09734548	PRJNA482748	China	Asia
d__Bacteria;p__Actinobacteriota;c__Coriobacteriia;o__Coriobacteriales;f__Coriobacteriaceae;g__Collinsella;s__Collinsella sp003439125	Actinobacteriota	Not_Present	MGYG0000036/MGYG000003692//genome/MGYG000003692_InterProScan.tsv	MGYG000003692		NA			MGYG000003692	Isolate	2318559	51	112514	59.65	100	0.81	94.12	99.61	97.88	20	GUT_GENOME239721	SAMN09736933	PRJNA482748	China	Asia
d__Bacteria;p__Actinobacteriota;c__Coriobacteriia;o__Coriobacteriales;f__Coriobacteriaceae;g__Collinsella;s__Collinsella sp003438495	Actinobacteriota	Not_Present	MGYG0000036/MGYG000003685//genome/MGYG000003685_InterProScan.tsv	MGYG000003685		NA			MGYG000003685	Isolate	2282430	110	45971	59.86	100	0.81	94.12	99.61	99.45	20	GUT_GENOME239674	SAMN09736886	PRJNA482748	China	Asia
d__Bacteria;p__Actinobacteriota;c__Coriobacteriia;o__Coriobacteriales;f__Coriobacteriaceae;g__Collinsella;s__Collinsella sp003437035	Actinobacteriota	Not_Present	MGYG0000002/MGYG000000266//genome/MGYG000000266_InterProScan.tsv	MGYG000000266		NA			MGYG000000266	Isolate	2354443	34	235283	59.74	100	0.81	94.12	99.61	99.45	20	GUT_GENOME001749	SAMN09736526	PRJNA482748	China	Asia
d__Bacteria;p__Actinobacteriota;c__Coriobacteriia;o__Coriobacteriales;f__Coriobacteriaceae;g__Collinsella;s__Collinsella sp003437035	Actinobacteriota	Not_Present	MGYG0000008/MGYG000000811//genome/MGYG000000811_InterProScan.tsv	MGYG000000811		NA			MGYG000000811	MAG	2115809	21	159007	59.7	94.35	0.81	0	0	0	19	GUT_GENOME033705	ERS1015724	ERP013562	China	Asia
d__Bacteria;p__Actinobacteriota;c__Coriobacteriia;o__Coriobacteriales;f__Coriobacteriaceae;g__Collinsella;s__Collinsella sp003437035	Actinobacteriota	Not_Present	MGYG0000009/MGYG000000928//genome/MGYG000000928_InterProScan.tsv	MGYG000000928		NA			MGYG000000928	MAG	1843164	238	9637	60.28	85.72	2.42	94.12	99.61	29.57	15	GUT_GENOME047344	ERS1343438	ERP017091	China	Asia
d__Bacteria;p__Actinobacteriota;c__Coriobacteriia;o__Coriobacteriales;f__Coriobacteriaceae;g__Collinsella;s__Collinsella sp003437035	Actinobacteriota	Not_Present	MGYG0000036/MGYG000003688//genome/MGYG000003688_InterProScan.tsv	MGYG000003688		NA			MGYG000003688	Isolate	2305632	48	141342	59.54	100	0.81	94.12	99.61	99.45	20	GUT_GENOME239699	SAMN09736913	PRJNA482748	China	Asia
d__Bacteria;p__Actinobacteriota;c__Coriobacteriia;o__Coriobacteriales;f__Coriobacteriaceae;g__Collinsella;s__Collinsella sp003437035	Actinobacteriota	Not_Present	MGYG0000039/MGYG000003906//genome/MGYG000003906_InterProScan.tsv	MGYG000003906		NA			MGYG000003906	MAG	2094312	88	38299	60.1	98.39	1.61	0	0	0	19	GUT_GENOME248856	SRS1846905	SRP094805	China	Asia
d__Bacteria;p__Actinobacteriota;c__Coriobacteriia;o__Coriobacteriales;f__Coriobacteriaceae;g__Collinsella;s__Collinsella sp003437035	Actinobacteriota	Not_Present	MGYG0000039/MGYG000003920//genome/MGYG000003920_InterProScan.tsv	MGYG000003920		NA			MGYG000003920	MAG	2038615	144	19343	60.4	95.97	0.81	0	0	0	16	GUT_GENOME250360	SRS1846899	SRP094805	China	Asia
d__Bacteria;p__Actinobacteriota;c__Coriobacteriia;o__Coriobacteriales;f__Coriobacteriaceae;g__Collinsella;s__Collinsella sp003436275	Actinobacteriota	Not_Present	MGYG0000001/MGYG000000158//genome/MGYG000000158_InterProScan.tsv	MGYG000000158		NA			MGYG000000158	Isolate	2308547	96	51923	59.88	100	0.81	94.12	98.17	99.45	19	GUT_GENOME000764	SAMN09734190	PRJNA482748	China	Asia
d__Bacteria;p__Actinobacteriota;c__Coriobacteriia;o__Coriobacteriales;f__Coriobacteriaceae;g__Collinsella;s__Collinsella sp003436275	Actinobacteriota	Not_Present	MGYG0000008/MGYG000000833//genome/MGYG000000833_InterProScan.tsv	MGYG000000833		NA			MGYG000000833	MAG	2326911	27	110825	59.8	99.19	0.81	94.12	51.6	61.26	18	GUT_GENOME035792	ERS1015937	ERP013563	China	Asia
d__Bacteria;p__Actinobacteriota;c__Coriobacteriia;o__Coriobacteriales;f__Coriobacteriaceae;g__Collinsella;s__Collinsella sp003436275	Actinobacteriota	Not_Present	MGYG0000036/MGYG000003696//genome/MGYG000003696_InterProScan.tsv	MGYG000003696		NA			MGYG000003696	Isolate	2284579	39	120378	60.05	100	0.81	94.12	99.61	99.45	20	GUT_GENOME239745	SAMN09736958	PRJNA482748	China	Asia
d__Bacteria;p__Actinobacteriota;c__Coriobacteriia;o__Coriobacteriales;f__Coriobacteriaceae;g__Collinsella;s__Collinsella sp002391315	Actinobacteriota	Not_Present	MGYG0000011/MGYG000001176//genome/MGYG000001176_InterProScan.tsv	MGYG000001176		NA			MGYG000001176	MAG	1946454	54	66839	59.69	100	0.81	0	0	11.9	20	GUT_GENOME090402	ERS608609	ERP008729	Austria	Europe
d__Bacteria;p__Actinobacteriota;c__Coriobacteriia;o__Coriobacteriales;f__Coriobacteriaceae;g__Collinsella;s__Collinsella sp002232035	Actinobacteriota	Not_Present	MGYG0000001/MGYG000000156//genome/MGYG000000156_InterProScan.tsv	MGYG000000156		NA			MGYG000000156	Isolate	2287007	79	95573	59.85	100	0	94.12	99.61	99.45	20	GUT_GENOME000753	SAMN09734179	PRJNA482748	China	Asia
d__Bacteria;p__Actinobacteriota;c__Coriobacteriia;o__Coriobacteriales;f__Coriobacteriaceae;g__Collinsella;s__Collinsella sp002232035	Actinobacteriota	Not_Present	MGYG0000001/MGYG000000167//genome/MGYG000000167_InterProScan.tsv	MGYG000000167		NA			MGYG000000167	Isolate	2290660	55	100899	59.73	100	0.81	94.12	99.61	99.45	20	GUT_GENOME000871	SAMN09734298	PRJNA482748	China	Asia
d__Bacteria;p__Actinobacteriota;c__Coriobacteriia;o__Coriobacteriales;f__Coriobacteriaceae;g__Collinsella;s__Collinsella sp002232035	Actinobacteriota	Not_Present	MGYG0000002/MGYG000000207//genome/MGYG000000207_InterProScan.tsv	MGYG000000207		NA			MGYG000000207	Isolate	2229433	36	166526	59.82	100	1.61	94.12	99.61	99.45	20	GUT_GENOME001223	SAMN09734650	PRJNA482748	China	Asia
d__Bacteria;p__Actinobacteriota;c__Coriobacteriia;o__Coriobacteriales;f__Coriobacteriaceae;g__Collinsella;s__Collinsella sp002232035	Actinobacteriota	Not_Present	MGYG0000002/MGYG000000275//genome/MGYG000000275_InterProScan.tsv	MGYG000000275		NA			MGYG000000275	Isolate	2352570	47	136658	59.66	100	1.61	94.12	99.61	99.45	20	GUT_GENOME001800	SAMN09736577	PRJNA482748	China	Asia
d__Bacteria;p__Actinobacteriota;c__Coriobacteriia;o__Coriobacteriales;f__Coriobacteriaceae;g__Collinsella;s__Collinsella sp002232035	Actinobacteriota	Not_Present	MGYG0000003/MGYG000000333//genome/MGYG000000333_InterProScan.tsv	MGYG000000333		NA			MGYG000000333	MAG	2036327	256	11027	60.09	96.77	2.82	0	0	0	18	GUT_GENOME006618	ERS473368	ERP005989	Sweden	Europe
d__Bacteria;p__Actinobacteriota;c__Coriobacteriia;o__Coriobacteriales;f__Coriobacteriaceae;g__Collinsella;s__Collinsella sp002232035	Actinobacteriota	Not_Present	MGYG0000007/MGYG000000787//genome/MGYG000000787_InterProScan.tsv	MGYG000000787		NA			MGYG000000787	MAG	2086603	154	19256	59.77	96.99	0.12	94.12	49.05	10.94	18	GUT_GENOME029840	ERS848654	ERP012177	China	Asia
d__Bacteria;p__Actinobacteriota;c__Coriobacteriia;o__Coriobacteriales;f__Coriobacteriaceae;g__Collinsella;s__Collinsella sp002232035	Actinobacteriota	Not_Present	MGYG0000007/MGYG000000789//genome/MGYG000000789_InterProScan.tsv	MGYG000000789		NA			MGYG000000789	MAG	2053989	87	36051	60.08	98.39	0.81	0	0	0	20	GUT_GENOME030016	ERS848661	ERP012177	China	Asia
d__Bacteria;p__Actinobacteriota;c__Coriobacteriia;o__Coriobacteriales;f__Coriobacteriaceae;g__Collinsella;s__Collinsella sp002232035	Actinobacteriota	Not_Present	MGYG0000008/MGYG000000827//genome/MGYG000000827_InterProScan.tsv	MGYG000000827		NA			MGYG000000827	MAG	2287148	36	104496	59.93	99.19	1.61	94.12	0	99.45	19	GUT_GENOME035389	ERS1015917	ERP013563	China	Asia
d__Bacteria;p__Actinobacteriota;c__Coriobacteriia;o__Coriobacteriales;f__Coriobacteriaceae;g__Collinsella;s__Collinsella sp002232035	Actinobacteriota	Not_Present	MGYG0000008/MGYG000000830//genome/MGYG000000830_InterProScan.tsv	MGYG000000830		NA			MGYG000000830	MAG	2260107	90	41764	60.14	99.91	2.42	94.12	0	10.94	18	GUT_GENOME035519	ERS1015923	ERP013563	China	Asia
d__Bacteria;p__Actinobacteriota;c__Coriobacteriia;o__Coriobacteriales;f__Coriobacteriaceae;g__Collinsella;s__Collinsella sp002232035	Actinobacteriota	Not_Present	MGYG0000008/MGYG000000832//genome/MGYG000000832_InterProScan.tsv	MGYG000000832		NA			MGYG000000832	MAG	2218408	37	88905	59.75	99.19	0.81	0	0	0	18	GUT_GENOME035750	ERS1015935	ERP013563	China	Asia
d__Bacteria;p__Actinobacteriota;c__Coriobacteriia;o__Coriobacteriales;f__Coriobacteriaceae;g__Collinsella;s__Collinsella sp002232035	Actinobacteriota	Not_Present	MGYG0000008/MGYG000000835//genome/MGYG000000835_InterProScan.tsv	MGYG000000835		NA			MGYG000000835	MAG	2188673	98	32815	59.92	96.45	4.23	89.08	0	0	19	GUT_GENOME035907	ERS1015943	ERP013563	China	Asia
d__Bacteria;p__Actinobacteriota;c__Coriobacteriia;o__Coriobacteriales;f__Coriobacteriaceae;g__Collinsella;s__Collinsella sp002232035	Actinobacteriota	Not_Present	MGYG0000016/MGYG000001636//genome/MGYG000001636_InterProScan.tsv	MGYG000001636		NA			MGYG000001636	MAG	1491656	386	4194	60.28	66.4	1.69	0	0	0	15	GUT_GENOME100011	ERS1343426	ERP017091	China	Asia
d__Bacteria;p__Actinobacteriota;c__Coriobacteriia;o__Coriobacteriales;f__Coriobacteriaceae;g__Collinsella;s__Collinsella sp002232035	Actinobacteriota	Not_Present	MGYG0000020/MGYG000002048//genome/MGYG000002048_InterProScan.tsv	MGYG000002048		NA			MGYG000002048	MAG	1854195	276	8787	60.89	97.3	0.81	0	0	0	16	GUT_GENOME124160	ERS1138924	ERP015450	China	Asia
d__Bacteria;p__Actinobacteriota;c__Coriobacteriia;o__Coriobacteriales;f__Coriobacteriaceae;g__Collinsella;s__Collinsella sp002232035	Actinobacteriota	Not_Present	MGYG0000020/MGYG000002065//genome/MGYG000002065_InterProScan.tsv	MGYG000002065		NA			MGYG000002065	MAG	1834418	271	8594	60.92	95.89	0.81	0	0	0	12	GUT_GENOME125603	ERS1138835	ERP015450	China	Asia
d__Bacteria;p__Actinobacteriota;c__Coriobacteriia;o__Coriobacteriales;f__Coriobacteriaceae;g__Collinsella;s__Collinsella sp002232035	Actinobacteriota	Not_Present	MGYG0000020/MGYG000002083//genome/MGYG000002083_InterProScan.tsv	MGYG000002083		NA			MGYG000002083	MAG	2071477	41	100773	60.19	100	0.81	0	0	0	20	GUT_GENOME126939	ERS1069690	ERP013827	Netherlands	Europe
d__Bacteria;p__Actinobacteriota;c__Coriobacteriia;o__Coriobacteriales;f__Coriobacteriaceae;g__Collinsella;s__Collinsella sp002232035	Actinobacteriota	Not_Present	MGYG0000022/MGYG000002294//genome/MGYG000002294_InterProScan.tsv	MGYG000002294		NA			MGYG000002294	Isolate	2254616	43	125330	59.86	100	0.81	94.12	99.61	99.45	20	GUT_GENOME140304	SAMN09736820	PRJNA482748	China	Asia
d__Bacteria;p__Actinobacteriota;c__Coriobacteriia;o__Coriobacteriales;f__Coriobacteriaceae;g__Collinsella;s__Collinsella sp002232035	Actinobacteriota	Not_Present	MGYG0000030/MGYG000003073//genome/MGYG000003073_InterProScan.tsv	MGYG000003073		NA			MGYG000003073	MAG	1983892	156	15438	59.98	91.13	0.4	94.12	70.58	99.45	18	GUT_GENOME200540	SRS1997063	SRP100575	China	Asia
d__Bacteria;p__Actinobacteriota;c__Coriobacteriia;o__Coriobacteriales;f__Coriobacteriaceae;g__Collinsella;s__Collinsella sp002232035	Actinobacteriota	Not_Present	MGYG0000041/MGYG000004181//genome/MGYG000004181_InterProScan.tsv	MGYG000004181		NA			MGYG000004181	MAG	2117365	86	52275	60.13	98.99	0.81	0	0	0	18	GUT_GENOME258728	ERS746808	ERP010700	United Kingdom	Europe
d__Bacteria;p__Actinobacteriota;c__Coriobacteriia;o__Coriobacteriales;f__Coriobacteriaceae;g__Collinsella;s__Collinsella sp002232035	Actinobacteriota	Not_Present	MGYG0000042/MGYG000004286//genome/MGYG000004286_InterProScan.tsv	MGYG000004286		NA			MGYG000004286	MAG	2166768	85	38004	60.21	100	0.81	94.12	99.61	99.45	18	GUT_GENOME263846	NA	NA	China	Asia
d__Bacteria;p__Actinobacteriota;c__Coriobacteriia;o__Coriobacteriales;f__Coriobacteriaceae;g__Collinsella;s__Collinsella sp002232035	Actinobacteriota	Not_Present	MGYG0000048/MGYG000004875//genome/MGYG000004875_InterProScan.tsv	MGYG000004875		NA			MGYG000003342	MAG	1933109	53	64835	59.93	89.52	1.61	94.12	0	30.43	19	GUT_GENOME227824	SRS294823	SRP008047	China	Asia
d__Bacteria;p__Actinobacteriota;c__Coriobacteriia;o__Coriobacteriales;f__Coriobacteriaceae;g__Collinsella;s__Collinsella sp000763055	Actinobacteriota	Not_Present	MGYG0000014/MGYG000001478//genome/MGYG000001478_InterProScan.tsv	MGYG000001478		NA			MGYG000001478	Isolate	2247427	105	65975	60.2	99.19	0.81	94.12	99.61	99.45	20	GUT_GENOME096454	SAMN00103554	PRJNA224116	not provided	not provided
d__Bacteria;p__Actinobacteriota;c__Coriobacteriia;o__Coriobacteriales;f__Coriobacteriaceae;g__Collinsella;s__Collinsella sp000434535	Actinobacteriota	Not_Present	MGYG0000021/MGYG000002187//genome/MGYG000002187_InterProScan.tsv	MGYG000002187		NA			MGYG000002187	MAG	2120720	84	48455	59.98	99.19	1.61	94.12	0	0	20	GUT_GENOME136883	ERS199301	ERP002061	Spain	Europe
d__Bacteria;p__Actinobacteriota;c__Coriobacteriia;o__Coriobacteriales;f__Coriobacteriaceae;g__Collinsella;s__Collinsella provencensis	Actinobacteriota	Not_Present	MGYG0000012/MGYG000001249//genome/MGYG000001249_InterProScan.tsv	MGYG000001249		NA			MGYG000001249	MAG	1615834	90	27417	58.82	82.21	1.15	0	0	0	19	GUT_GENOME094850	ERS631834	ERP008729	Austria	Europe
d__Bacteria;p__Actinobacteriota;c__Coriobacteriia;o__Coriobacteriales;f__Coriobacteriaceae;g__Collinsella;s__Collinsella phocaeensis	Actinobacteriota	Not_Present	MGYG0000044/MGYG000004419//genome/MGYG000004419_InterProScan.tsv	MGYG000004419		NA			MGYG000004419	MAG	1852598	135	19812	65.7	98.75	0.49	79.83	7.31	0	20	GUT_GENOME273734	ERS972092	ERP012929	Israel	Asia
d__Bacteria;p__Actinobacteriota;c__Coriobacteriia;o__Coriobacteriales;f__Coriobacteriaceae;g__Collinsella;s__Collinsella intestinalis	Actinobacteriota	Not_Present	MGYG0000002/MGYG000000247//genome/MGYG000000247_InterProScan.tsv	MGYG000000247		NA			MGYG000000247	Isolate	1726497	8	1117702	62.62	100	0	94.12	99.61	99.42	20	GUT_GENOME001538	SAMN09736316	PRJNA482748	China	Asia
d__Bacteria;p__Actinobacteriota;c__Coriobacteriia;o__Coriobacteriales;f__Coriobacteriaceae;g__Collinsella;s__Collinsella ihuae	Actinobacteriota	Not_Present	MGYG0000015/MGYG000001538//genome/MGYG000001538_InterProScan.tsv	MGYG000001538		NA			MGYG000001538	Isolate	2836446	35	199822	64.13	99.19	0	94.12	99.61	99.42	20	GUT_GENOME096545	SAMEA3857553	PRJNA224116	not provided	not provided
d__Bacteria;p__Actinobacteriota;c__Coriobacteriia;o__Coriobacteriales;f__Coriobacteriaceae;g__Collinsella;s__Collinsella bouchesdurhonensis	Actinobacteriota	Not_Present	MGYG0000012/MGYG000001236//genome/MGYG000001236_InterProScan.tsv	MGYG000001236		NA			MGYG000001236	MAG	1825806	55	41471	57.9	96.13	0	0	0	0	19	GUT_GENOME094042	ERS608488	ERP008729	Austria	Europe
d__Bacteria;p__Actinobacteriota;c__Coriobacteriia;o__Coriobacteriales;f__Coriobacteriaceae;g__Collinsella;s__Collinsella aerofaciens_N	Actinobacteriota	Not_Present	MGYG0000046/MGYG000004666//genome/MGYG000004666_InterProScan.tsv	MGYG000004666		NA			MGYG000000912	MAG	2144350	39	86645	60.15	100	0.81	0	0	0	20	GUT_GENOME045330	ERS1289743	ERP016813	China	Asia
d__Bacteria;p__Actinobacteriota;c__Coriobacteriia;o__Coriobacteriales;f__Coriobacteriaceae;g__Collinsella;s__Collinsella aerofaciens_K	Actinobacteriota	Not_Present	MGYG0000010/MGYG000001096//genome/MGYG000001096_InterProScan.tsv	MGYG000001096		NA			MGYG000001096	MAG	2058974	63	53343	60.13	99.19	0.81	0	0	0	20	GUT_GENOME080486	ERS473415	ERP005989	Sweden	Europe
d__Bacteria;p__Actinobacteriota;c__Coriobacteriia;o__Coriobacteriales;f__Coriobacteriaceae;g__Collinsella;s__Collinsella aerofaciens_J	Actinobacteriota	Not_Present	MGYG0000010/MGYG000001092//genome/MGYG000001092_InterProScan.tsv	MGYG000001092		NA			MGYG000001092	MAG	2220171	70	66411	59.85	100	0.81	94.12	99.61	99.52	19	GUT_GENOME080309	ERS473404	ERP005989	Sweden	Europe
d__Bacteria;p__Actinobacteriota;c__Coriobacteriia;o__Coriobacteriales;f__Coriobacteriaceae;g__Collinsella;s__Collinsella aerofaciens_J	Actinobacteriota	Not_Present	MGYG0000027/MGYG000002763//genome/MGYG000002763_InterProScan.tsv	MGYG000002763		NA			MGYG000002763	MAG	2048046	98	35745	59.91	99.1	0	0	0	0	20	GUT_GENOME163684	SRS1876692	SRP095580	Netherlands	Europe
d__Bacteria;p__Actinobacteriota;c__Coriobacteriia;o__Coriobacteriales;f__Coriobacteriaceae;g__Collinsella;s__Collinsella aerofaciens_H	Actinobacteriota	Not_Present	MGYG0000046/MGYG000004692//genome/MGYG000004692_InterProScan.tsv	MGYG000004692		NA			MGYG000003272	MAG	2452306	49	90695	59.58	100	0.81	94.12	99.61	99.45	20	GUT_GENOME218496	SRS1170780	SRP066479	El Salvador	South America
d__Bacteria;p__Actinobacteriota;c__Coriobacteriia;o__Coriobacteriales;f__Coriobacteriaceae;g__Collinsella;s__Collinsella aerofaciens_G	Actinobacteriota	Not_Present	MGYG0000006/MGYG000000648//genome/MGYG000000648_InterProScan.tsv	MGYG000000648		NA			MGYG000000648	MAG	2024638	51	56418	60.11	99.19	0.81	0	0	0	20	GUT_GENOME019818	ERS1444655	ERP019502	Germany	Europe
d__Bacteria;p__Actinobacteriota;c__Coriobacteriia;o__Coriobacteriales;f__Coriobacteriaceae;g__Collinsella;s__Collinsella aerofaciens_G	Actinobacteriota	Not_Present	MGYG0000043/MGYG000004356//genome/MGYG000004356_InterProScan.tsv	MGYG000004356		NA			MGYG000004356	MAG	2069614	42	93119	59.92	100	0.81	94.12	0	0	20	GUT_GENOME269364	ERS971900	ERP012929	Israel	Asia
d__Bacteria;p__Actinobacteriota;c__Coriobacteriia;o__Coriobacteriales;f__Coriobacteriaceae;g__Collinsella;s__Collinsella aerofaciens_G	Actinobacteriota	Not_Present	MGYG0000047/MGYG000004777//genome/MGYG000004777_InterProScan.tsv	MGYG000004777		NA			MGYG000004060	MAG	2120627	48	79566	60.14	100	0.81	0	0	0	19	GUT_GENOME255264	ERS746854	ERP010700	United Kingdom	Europe
d__Bacteria;p__Actinobacteriota;c__Coriobacteriia;o__Coriobacteriales;f__Coriobacteriaceae;g__Collinsella;s__Collinsella aerofaciens_F	Actinobacteriota	Not_Present	MGYG0000000/MGYG000000085//genome/MGYG000000085_InterProScan.tsv	MGYG000000085		NA			MGYG000000085	Isolate	2097128	50	106906	59.94	100	0.81	94.12	99.61	99.45	20	GUT_GENOME000396	ERS846600	ERP105624	United Kingdom	Europe
d__Bacteria;p__Actinobacteriota;c__Coriobacteriia;o__Coriobacteriales;f__Coriobacteriaceae;g__Collinsella;s__Collinsella aerofaciens_F	Actinobacteriota	Not_Present	MGYG0000009/MGYG000000986//genome/MGYG000000986_InterProScan.tsv	MGYG000000986		NA			MGYG000000986	MAG	2112494	107	28083	60	99.34	0.81	94.12	0	10.94	20	GUT_GENOME060447	ERS473208	ERP005989	Denmark	Europe
d__Bacteria;p__Actinobacteriota;c__Coriobacteriia;o__Coriobacteriales;f__Coriobacteriaceae;g__Collinsella;s__Collinsella aerofaciens_F	Actinobacteriota	Not_Present	MGYG0000027/MGYG000002729//genome/MGYG000002729_InterProScan.tsv	MGYG000002729		NA			MGYG000002729	MAG	1251408	25	113400	59.91	74.19	0	0	0	0	17	GUT_GENOME160029	SRS1876537	SRP095580	Netherlands	Europe
d__Bacteria;p__Actinobacteriota;c__Coriobacteriia;o__Coriobacteriales;f__Coriobacteriaceae;g__Collinsella;s__Collinsella aerofaciens_F	Actinobacteriota	Not_Present	MGYG0000028/MGYG000002866//genome/MGYG000002866_InterProScan.tsv	MGYG000002866		NA			MGYG000002866	MAG	1570959	247	8109	60.53	78.2	0.81	0	0	0	17	GUT_GENOME175534	SRS1205306	SRP067325	United States	North America
d__Bacteria;p__Actinobacteriota;c__Coriobacteriia;o__Coriobacteriales;f__Coriobacteriaceae;g__Collinsella;s__Collinsella aerofaciens_F	Actinobacteriota	Not_Present	MGYG0000029/MGYG000002981//genome/MGYG000002981_InterProScan.tsv	MGYG000002981		NA			MGYG000002981	MAG	2151937	26	116141	59.61	83.87	0.81	94.12	31.38	99.45	18	GUT_GENOME190202	SRS1820319	SRP093965	United States	North America
d__Bacteria;p__Actinobacteriota;c__Coriobacteriia;o__Coriobacteriales;f__Coriobacteriaceae;g__Collinsella;s__Collinsella aerofaciens_F	Actinobacteriota	Not_Present	MGYG0000038/MGYG000003847//genome/MGYG000003847_InterProScan.tsv	MGYG000003847		NA			MGYG000003847	MAG	2077390	74	53024	59.98	98.39	0.81	0	0	0	20	GUT_GENOME245773	ERS1066683	ERP013933	United States	North America
d__Bacteria;p__Actinobacteriota;c__Coriobacteriia;o__Coriobacteriales;f__Coriobacteriaceae;g__Collinsella;s__Collinsella aerofaciens_F	Actinobacteriota	Not_Present	MGYG0000038/MGYG000003864//genome/MGYG000003864_InterProScan.tsv	MGYG000003864		NA			MGYG000003864	MAG	1895678	227	13831	60.29	94.12	1.73	94.12	0	98.97	18	GUT_GENOME246361	ERS1066670	ERP013933	United States	North America
d__Bacteria;p__Actinobacteriota;c__Coriobacteriia;o__Coriobacteriales;f__Coriobacteriaceae;g__Collinsella;s__Collinsella aerofaciens_F	Actinobacteriota	Not_Present	MGYG0000039/MGYG000003982//genome/MGYG000003982_InterProScan.tsv	MGYG000003982		NA			MGYG000003982	MAG	1645076	381	5136	60.06	73.39	0.09	0	0	0	18	GUT_GENOME252799	ERS746941	ERP010700	United Kingdom	Europe
d__Bacteria;p__Actinobacteriota;c__Coriobacteriia;o__Coriobacteriales;f__Coriobacteriaceae;g__Collinsella;s__Collinsella aerofaciens_F	Actinobacteriota	Not_Present	MGYG0000040/MGYG000004001//genome/MGYG000004001_InterProScan.tsv	MGYG000004001		NA			MGYG000004001	MAG	2088605	72	68522	60.1	100	0.81	0	0	0	20	GUT_GENOME253241	ERS746742	ERP010700	United Kingdom	Europe
d__Bacteria;p__Actinobacteriota;c__Coriobacteriia;o__Coriobacteriales;f__Coriobacteriaceae;g__Collinsella;s__Collinsella aerofaciens_F	Actinobacteriota	Not_Present	MGYG0000040/MGYG000004013//genome/MGYG000004013_InterProScan.tsv	MGYG000004013		NA			MGYG000004013	MAG	1826478	299	7703	60.27	84.01	2.42	94.12	0	10.63	15	GUT_GENOME253808	ERS746748	ERP010700	United Kingdom	Europe
d__Bacteria;p__Actinobacteriota;c__Coriobacteriia;o__Coriobacteriales;f__Coriobacteriaceae;g__Collinsella;s__Collinsella aerofaciens_F	Actinobacteriota	Not_Present	MGYG0000040/MGYG000004018//genome/MGYG000004018_InterProScan.tsv	MGYG000004018		NA			MGYG000004018	MAG	2188105	36	103238	59.95	100	0.81	0	0	0	20	GUT_GENOME254000	ERS746945	ERP010700	United Kingdom	Europe
d__Bacteria;p__Actinobacteriota;c__Coriobacteriia;o__Coriobacteriales;f__Coriobacteriaceae;g__Collinsella;s__Collinsella aerofaciens_F	Actinobacteriota	Not_Present	MGYG0000040/MGYG000004054//genome/MGYG000004054_InterProScan.tsv	MGYG000004054		NA			MGYG000004054	MAG	1969416	97	30334	60.26	99.19	2.23	0	51.6	0	18	GUT_GENOME254947	ERS746851	ERP010700	United Kingdom	Europe
d__Bacteria;p__Actinobacteriota;c__Coriobacteriia;o__Coriobacteriales;f__Coriobacteriaceae;g__Collinsella;s__Collinsella aerofaciens_F	Actinobacteriota	Not_Present	MGYG0000041/MGYG000004141//genome/MGYG000004141_InterProScan.tsv	MGYG000004141		NA			MGYG000004141	MAG	2104819	54	63758	60.39	99.19	0.81	0	0	0	20	GUT_GENOME257420	ERS746794	ERP010700	United Kingdom	Europe
d__Bacteria;p__Actinobacteriota;c__Coriobacteriia;o__Coriobacteriales;f__Coriobacteriaceae;g__Collinsella;s__Collinsella aerofaciens_E	Actinobacteriota	Not_Present	MGYG0000000/MGYG000000061//genome/MGYG000000061_InterProScan.tsv	MGYG000000061		NA			MGYG000000061	Isolate	2183788	93	43584	60.12	99.19	0.81	94.12	99.61	99.45	20	GUT_GENOME000243	ERS852514	ERP012217	United Kingdom	Europe
d__Bacteria;p__Actinobacteriota;c__Coriobacteriia;o__Coriobacteriales;f__Coriobacteriaceae;g__Collinsella;s__Collinsella aerofaciens_A	Actinobacteriota	Not_Present	MGYG0000025/MGYG000002539//genome/MGYG000002539_InterProScan.tsv	MGYG000002539		NA			MGYG000002539	Isolate	2306349	1	2306349	60.12	100	0.81	94.12	99.61	99.45	20	GUT_GENOME147602	SAMN07821249	PRJNA415274	India	Asia
d__Bacteria;p__Actinobacteriota;c__Coriobacteriia;o__Coriobacteriales;f__Coriobacteriaceae;g__Collinsella;s__Collinsella aerofaciens	Actinobacteriota	Not_Present	MGYG0000013/MGYG000001353//genome/MGYG000001353_InterProScan.tsv	MGYG000001353		NA			MGYG000001353	Isolate	2439869	25	184100	60.55	99.6	1.61	94.12	99.61	99.45	20	GUT_GENOME096128	SAMN00627067	PRJNA224116	not provided	not provided
d__Bacteria;p__Actinobacteriota;c__Coriobacteriia;o__Coriobacteriales;f__Coriobacteriaceae;g__Collinsella;s__	Actinobacteriota	Not_Present	MGYG0000002/MGYG000000210//genome/MGYG000000210_InterProScan.tsv	MGYG000000210		NA			MGYG000000210	Isolate	2261186	107	51844	59.72	100	1.61	94.12	99.61	99.45	20	GUT_GENOME001245	SAMN09734671	PRJNA482748	China	Asia
d__Bacteria;p__Actinobacteriota;c__Coriobacteriia;o__Coriobacteriales;f__Coriobacteriaceae;g__Collinsella;s__	Actinobacteriota	Not_Present	MGYG0000003/MGYG000000396//genome/MGYG000000396_InterProScan.tsv	MGYG000000396		NA			MGYG000000396	MAG	2040467	77	38475	60.07	99.19	0.81	94.12	0	33.16	20	GUT_GENOME008832	ERS554224	ERP007090	Sweden	Europe
d__Bacteria;p__Actinobacteriota;c__Coriobacteriia;o__Coriobacteriales;f__Coriobacteriaceae;g__Collinsella;s__	Actinobacteriota	Not_Present	MGYG0000003/MGYG000000397//genome/MGYG000000397_InterProScan.tsv	MGYG000000397		NA			MGYG000000397	MAG	1182481	342	3646	59.58	68.75	0.56	0	0	0	14	GUT_GENOME008910	ERS554226	ERP007090	Sweden	Europe
d__Bacteria;p__Actinobacteriota;c__Coriobacteriia;o__Coriobacteriales;f__Coriobacteriaceae;g__Collinsella;s__	Actinobacteriota	Not_Present	MGYG0000005/MGYG000000579//genome/MGYG000000579_InterProScan.tsv	MGYG000000579		NA			MGYG000000579	MAG	2259318	31	84753	59.84	98.39	0.81	0	0	0	20	GUT_GENOME017813	SRS3638583	SRP156699	Madagascar	Africa
d__Bacteria;p__Actinobacteriota;c__Coriobacteriia;o__Coriobacteriales;f__Coriobacteriaceae;g__Collinsella;s__	Actinobacteriota	Not_Present	MGYG0000005/MGYG000000593//genome/MGYG000000593_InterProScan.tsv	MGYG000000593		NA			MGYG000000593	MAG	1980733	326	8570	60.48	87.2	2.42	0	0	0	16	GUT_GENOME018161	SRS3638620	SRP156699	Madagascar	Africa
d__Bacteria;p__Actinobacteriota;c__Coriobacteriia;o__Coriobacteriales;f__Coriobacteriaceae;g__Collinsella;s__	Actinobacteriota	Not_Present	MGYG0000005/MGYG000000594//genome/MGYG000000594_InterProScan.tsv	MGYG000000594		NA			MGYG000000594	MAG	2150081	154	27350	60.06	94.89	2.42	0	0	0	19	GUT_GENOME018175	SRS3638634	SRP156699	Madagascar	Africa
d__Bacteria;p__Actinobacteriota;c__Coriobacteriia;o__Coriobacteriales;f__Coriobacteriaceae;g__Collinsella;s__	Actinobacteriota	Not_Present	MGYG0000005/MGYG000000598//genome/MGYG000000598_InterProScan.tsv	MGYG000000598		NA			MGYG000000598	MAG	2170707	47	68246	60.28	98.39	1.61	0	0	0	18	GUT_GENOME018344	SRS3638581	SRP156699	Madagascar	Africa
d__Bacteria;p__Actinobacteriota;c__Coriobacteriia;o__Coriobacteriales;f__Coriobacteriaceae;g__Collinsella;s__	Actinobacteriota	Not_Present	MGYG0000005/MGYG000000599//genome/MGYG000000599_InterProScan.tsv	MGYG000000599		NA			MGYG000000599	MAG	2083618	260	13380	60.43	90.61	2.82	94.12	0	10.94	18	GUT_GENOME018376	SRS3638666	SRP156699	Madagascar	Africa
d__Bacteria;p__Actinobacteriota;c__Coriobacteriia;o__Coriobacteriales;f__Coriobacteriaceae;g__Collinsella;s__	Actinobacteriota	Not_Present	MGYG0000006/MGYG000000641//genome/MGYG000000641_InterProScan.tsv	MGYG000000641		NA			MGYG000000641	MAG	2188417	84	50438	60.18	99.19	0	0	0	0	20	GUT_GENOME019319	SRS3638592	SRP156699	Madagascar	Africa
d__Bacteria;p__Actinobacteriota;c__Coriobacteriia;o__Coriobacteriales;f__Coriobacteriaceae;g__Collinsella;s__	Actinobacteriota	Not_Present	MGYG0000006/MGYG000000645//genome/MGYG000000645_InterProScan.tsv	MGYG000000645		NA			MGYG000000645	MAG	2128522	140	25758	59.79	98.79	3.23	94.12	0	11.08	19	GUT_GENOME019343	SRS3638602	SRP156699	Madagascar	Africa
d__Bacteria;p__Actinobacteriota;c__Coriobacteriia;o__Coriobacteriales;f__Coriobacteriaceae;g__Collinsella;s__	Actinobacteriota	Not_Present	MGYG0000006/MGYG000000660//genome/MGYG000000660_InterProScan.tsv	MGYG000000660		NA			MGYG000000660	MAG	2038987	192	16230	60.01	92.74	1.81	0	0	0	18	GUT_GENOME021430	ERS1444719	ERP019502	Germany	Europe
d__Bacteria;p__Actinobacteriota;c__Coriobacteriia;o__Coriobacteriales;f__Coriobacteriaceae;g__Collinsella;s__	Actinobacteriota	Not_Present	MGYG0000006/MGYG000000684//genome/MGYG000000684_InterProScan.tsv	MGYG000000684		NA			MGYG000000684	MAG	2175265	134	25340	59.8	96.37	1.61	0	0	0	18	GUT_GENOME023192	ERS1444507	ERP019502	Kazakhstan	Asia
d__Bacteria;p__Actinobacteriota;c__Coriobacteriia;o__Coriobacteriales;f__Coriobacteriaceae;g__Collinsella;s__	Actinobacteriota	Not_Present	MGYG0000006/MGYG000000688//genome/MGYG000000688_InterProScan.tsv	MGYG000000688		NA			MGYG000000688	MAG	1353298	415	3529	60.39	55	0.81	0	0	0	11	GUT_GENOME023561	ERS1444517	ERP019502	Kazakhstan	Asia
d__Bacteria;p__Actinobacteriota;c__Coriobacteriia;o__Coriobacteriales;f__Coriobacteriaceae;g__Collinsella;s__	Actinobacteriota	Not_Present	MGYG0000006/MGYG000000693//genome/MGYG000000693_InterProScan.tsv	MGYG000000693		NA			MGYG000000693	MAG	2022975	84	36674	60.31	98.39	0.81	0	0	0	19	GUT_GENOME023942	ERS1444530	ERP019502	Kazakhstan	Asia
d__Bacteria;p__Actinobacteriota;c__Coriobacteriia;o__Coriobacteriales;f__Coriobacteriaceae;g__Collinsella;s__	Actinobacteriota	Not_Present	MGYG0000006/MGYG000000694//genome/MGYG000000694_InterProScan.tsv	MGYG000000694		NA			MGYG000000694	MAG	2080543	108	27428	59.81	99.19	1.61	0	0	0	20	GUT_GENOME023976	ERS1444531	ERP019502	Kazakhstan	Asia
d__Bacteria;p__Actinobacteriota;c__Coriobacteriia;o__Coriobacteriales;f__Coriobacteriaceae;g__Collinsella;s__	Actinobacteriota	Not_Present	MGYG0000007/MGYG000000702//genome/MGYG000000702_InterProScan.tsv	MGYG000000702		NA			MGYG000000702	MAG	1965317	361	6920	60.3	85.22	2.02	0	0	0	18	GUT_GENOME024536	ERS1444549	ERP019502	Kazakhstan	Asia
d__Bacteria;p__Actinobacteriota;c__Coriobacteriia;o__Coriobacteriales;f__Coriobacteriaceae;g__Collinsella;s__	Actinobacteriota	Not_Present	MGYG0000007/MGYG000000716//genome/MGYG000000716_InterProScan.tsv	MGYG000000716		NA			MGYG000000716	MAG	2039168	98	31067	60.46	97.29	0.81	0	0	0	20	GUT_GENOME025412	ERS1444578	ERP019502	Kazakhstan	Asia
d__Bacteria;p__Actinobacteriota;c__Coriobacteriia;o__Coriobacteriales;f__Coriobacteriaceae;g__Collinsella;s__	Actinobacteriota	Not_Present	MGYG0000007/MGYG000000731//genome/MGYG000000731_InterProScan.tsv	MGYG000000731		NA			MGYG000000731	MAG	1796272	310	7290	60.03	83.29	0	0	0	0	17	GUT_GENOME026064	ERS1444599	ERP019502	Kazakhstan	Asia
d__Bacteria;p__Actinobacteriota;c__Coriobacteriia;o__Coriobacteriales;f__Coriobacteriaceae;g__Collinsella;s__	Actinobacteriota	Not_Present	MGYG0000007/MGYG000000737//genome/MGYG000000737_InterProScan.tsv	MGYG000000737		NA			MGYG000000737	MAG	1638367	368	5254	59.79	72.23	0.08	0	0	0	16	GUT_GENOME026269	ERS1444605	ERP019502	Kazakhstan	Asia
d__Bacteria;p__Actinobacteriota;c__Coriobacteriia;o__Coriobacteriales;f__Coriobacteriaceae;g__Collinsella;s__	Actinobacteriota	Not_Present	MGYG0000007/MGYG000000795//genome/MGYG000000795_InterProScan.tsv	MGYG000000795		NA			MGYG000000795	MAG	1972498	159	17310	60.2	87.56	1.61	0	0	0	17	GUT_GENOME031710	ERS1015612	ERP013562	China	Asia
d__Bacteria;p__Actinobacteriota;c__Coriobacteriia;o__Coriobacteriales;f__Coriobacteriaceae;g__Collinsella;s__	Actinobacteriota	Not_Present	MGYG0000008/MGYG000000862//genome/MGYG000000862_InterProScan.tsv	MGYG000000862		NA			MGYG000000862	MAG	2326547	37	102401	59.9	100	1.61	94.12	0	99.45	19	GUT_GENOME038356	ERS1016049	ERP013563	China	Asia
d__Bacteria;p__Actinobacteriota;c__Coriobacteriia;o__Coriobacteriales;f__Coriobacteriaceae;g__Collinsella;s__	Actinobacteriota	Not_Present	MGYG0000009/MGYG000000934//genome/MGYG000000934_InterProScan.tsv	MGYG000000934		NA			MGYG000000934	MAG	1650668	367	4904	60.15	73.49	4.11	0	0	0	16	GUT_GENOME047932	ERS1647323	ERP019674	Germany	Europe
d__Bacteria;p__Actinobacteriota;c__Coriobacteriia;o__Coriobacteriales;f__Coriobacteriaceae;g__Collinsella;s__	Actinobacteriota	Not_Present	MGYG0000010/MGYG000001009//genome/MGYG000001009_InterProScan.tsv	MGYG000001009		NA			MGYG000001009	MAG	1616783	302	6345	60.13	64.66	1.08	0	0	0	15	GUT_GENOME065576	ERS608498	ERP008729	Austria	Europe
d__Bacteria;p__Actinobacteriota;c__Coriobacteriia;o__Coriobacteriales;f__Coriobacteriaceae;g__Collinsella;s__	Actinobacteriota	Not_Present	MGYG0000010/MGYG000001061//genome/MGYG000001061_InterProScan.tsv	MGYG000001061		NA			MGYG000001061	MAG	1909854	262	10876	59.85	92.74	0.81	0	0	0	18	GUT_GENOME075185	ERS396528	ERP004605	Spain	Europe
d__Bacteria;p__Actinobacteriota;c__Coriobacteriia;o__Coriobacteriales;f__Coriobacteriaceae;g__Collinsella;s__	Actinobacteriota	Not_Present	MGYG0000011/MGYG000001114//genome/MGYG000001114_InterProScan.tsv	MGYG000001114		NA			MGYG000001114	MAG	2008094	61	51818	59.9	87.9	0.81	94.12	0	0	20	GUT_GENOME082924	ERS537268	ERP006678	China	Asia
d__Bacteria;p__Actinobacteriota;c__Coriobacteriia;o__Coriobacteriales;f__Coriobacteriaceae;g__Collinsella;s__	Actinobacteriota	Not_Present	MGYG0000011/MGYG000001137//genome/MGYG000001137_InterProScan.tsv	MGYG000001137		NA			MGYG000001137	MAG	1967661	32	77410	59.74	89.52	0.81	0	0	0	19	GUT_GENOME084946	ERS537338	ERP006678	China	Asia
d__Bacteria;p__Actinobacteriota;c__Coriobacteriia;o__Coriobacteriales;f__Coriobacteriaceae;g__Collinsella;s__	Actinobacteriota	Not_Present	MGYG0000011/MGYG000001142//genome/MGYG000001142_InterProScan.tsv	MGYG000001142		NA			MGYG000001142	MAG	1873531	685	3309	59.41	81.47	1.69	0	0	0	16	GUT_GENOME085403	ERS537353	ERP006678	China	Asia
d__Bacteria;p__Actinobacteriota;c__Coriobacteriia;o__Coriobacteriales;f__Coriobacteriaceae;g__Collinsella;s__	Actinobacteriota	Not_Present	MGYG0000011/MGYG000001150//genome/MGYG000001150_InterProScan.tsv	MGYG000001150		NA			MGYG000001150	MAG	1896149	113	25432	60.16	88.71	0.81	94.12	0	0	19	GUT_GENOME086641	ERS537397	ERP006678	China	Asia
d__Bacteria;p__Actinobacteriota;c__Coriobacteriia;o__Coriobacteriales;f__Coriobacteriaceae;g__Collinsella;s__	Actinobacteriota	Not_Present	MGYG0000011/MGYG000001196//genome/MGYG000001196_InterProScan.tsv	MGYG000001196		NA			MGYG000001196	MAG	1085112	48	51988	60.12	60.89	0	0	0	0	13	GUT_GENOME091632	ERS608524	ERP008729	Austria	Europe
d__Bacteria;p__Actinobacteriota;c__Coriobacteriia;o__Coriobacteriales;f__Coriobacteriaceae;g__Collinsella;s__	Actinobacteriota	Not_Present	MGYG0000012/MGYG000001221//genome/MGYG000001221_InterProScan.tsv	MGYG000001221		NA			MGYG000001221	MAG	1898526	346	7139	60.35	90.32	3.57	0	0	0	17	GUT_GENOME093261	ERS608526	ERP008729	Austria	Europe
d__Bacteria;p__Actinobacteriota;c__Coriobacteriia;o__Coriobacteriales;f__Coriobacteriaceae;g__Collinsella;s__	Actinobacteriota	Not_Present	MGYG0000015/MGYG000001567//genome/MGYG000001567_InterProScan.tsv	MGYG000001567		NA			MGYG000001567	MAG	2622247	58	79902	64.85	97.98	0	94.12	99.61	78.46	20	GUT_GENOME096723	SRS585094	SRP040765	United States	North America
d__Bacteria;p__Actinobacteriota;c__Coriobacteriia;o__Coriobacteriales;f__Coriobacteriaceae;g__Collinsella;s__	Actinobacteriota	Not_Present	MGYG0000015/MGYG000001568//genome/MGYG000001568_InterProScan.tsv	MGYG000001568		NA			MGYG000001568	MAG	1452923	389	4299	60.5	72.51	0.81	0	0	0	19	GUT_GENOME096744	SRS584723	SRP040765	United States	North America
d__Bacteria;p__Actinobacteriota;c__Coriobacteriia;o__Coriobacteriales;f__Coriobacteriaceae;g__Collinsella;s__	Actinobacteriota	Not_Present	MGYG0000015/MGYG000001573//genome/MGYG000001573_InterProScan.tsv	MGYG000001573		NA			MGYG000001573	MAG	1547360	422	4041	60.41	79.42	1.04	0	0	0	18	GUT_GENOME096937	SRS822633	SRP040765	United States	North America
d__Bacteria;p__Actinobacteriota;c__Coriobacteriia;o__Coriobacteriales;f__Coriobacteriaceae;g__Collinsella;s__	Actinobacteriota	Not_Present	MGYG0000015/MGYG000001575//genome/MGYG000001575_InterProScan.tsv	MGYG000001575		NA			MGYG000001575	MAG	1745964	27	118879	64.63	95.7	0	71.43	0	0	20	GUT_GENOME097055	SRS584741	SRP040765	United States	North America
d__Bacteria;p__Actinobacteriota;c__Coriobacteriia;o__Coriobacteriales;f__Coriobacteriaceae;g__Collinsella;s__	Actinobacteriota	Not_Present	MGYG0000015/MGYG000001578//genome/MGYG000001578_InterProScan.tsv	MGYG000001578		NA			MGYG000001578	MAG	2145615	41	79127	59.97	100	0.81	0	0	0	20	GUT_GENOME097354	SRS584961	SRP040765	United States	North America
d__Bacteria;p__Actinobacteriota;c__Coriobacteriia;o__Coriobacteriales;f__Coriobacteriaceae;g__Collinsella;s__	Actinobacteriota	Not_Present	MGYG0000015/MGYG000001579//genome/MGYG000001579_InterProScan.tsv	MGYG000001579		NA			MGYG000001579	MAG	2093637	39	93725	60.22	99.19	0.81	0	0	0	19	GUT_GENOME097394	SRS822634	SRP040765	United States	North America
d__Bacteria;p__Actinobacteriota;c__Coriobacteriia;o__Coriobacteriales;f__Coriobacteriaceae;g__Collinsella;s__	Actinobacteriota	Not_Present	MGYG0000015/MGYG000001580//genome/MGYG000001580_InterProScan.tsv	MGYG000001580		NA			MGYG000001580	MAG	1419019	461	3232	60.12	67.04	1.33	0	89.24	0	12	GUT_GENOME097476	SRS2267621	SRP108915	United States	North America
d__Bacteria;p__Actinobacteriota;c__Coriobacteriia;o__Coriobacteriales;f__Coriobacteriaceae;g__Collinsella;s__	Actinobacteriota	Not_Present	MGYG0000015/MGYG000001581//genome/MGYG000001581_InterProScan.tsv	MGYG000001581		NA			MGYG000001581	MAG	2156880	182	18226	60.24	97.58	4.11	0	0	0	19	GUT_GENOME097536	SRS2267628	SRP108915	United States	North America
d__Bacteria;p__Actinobacteriota;c__Coriobacteriia;o__Coriobacteriales;f__Coriobacteriaceae;g__Collinsella;s__	Actinobacteriota	Not_Present	MGYG0000015/MGYG000001582//genome/MGYG000001582_InterProScan.tsv	MGYG000001582		NA			MGYG000001582	MAG	1500361	480	3274	60.04	70.45	2.42	0	0	0	14	GUT_GENOME097552	SRS2267516	SRP108915	United States	North America
d__Bacteria;p__Actinobacteriota;c__Coriobacteriia;o__Coriobacteriales;f__Coriobacteriaceae;g__Collinsella;s__	Actinobacteriota	Not_Present	MGYG0000015/MGYG000001583//genome/MGYG000001583_InterProScan.tsv	MGYG000001583		NA			MGYG000001583	MAG	1379769	441	3481	60.12	59.66	1.13	0	0	0	13	GUT_GENOME097622	SRS2267557	SRP108915	United States	North America
d__Bacteria;p__Actinobacteriota;c__Coriobacteriia;o__Coriobacteriales;f__Coriobacteriaceae;g__Collinsella;s__	Actinobacteriota	Not_Present	MGYG0000015/MGYG000001584//genome/MGYG000001584_InterProScan.tsv	MGYG000001584		NA			MGYG000001584	MAG	1297693	436	3155	60.08	62.23	1.61	0	0	0	12	GUT_GENOME097626	SRS2267560	SRP108915	Canada	North America
d__Bacteria;p__Actinobacteriota;c__Coriobacteriia;o__Coriobacteriales;f__Coriobacteriaceae;g__Collinsella;s__	Actinobacteriota	Not_Present	MGYG0000015/MGYG000001585//genome/MGYG000001585_InterProScan.tsv	MGYG000001585		NA			MGYG000001585	MAG	2010564	175	17979	60.12	97.18	0.81	0	0	0	19	GUT_GENOME097649	SRS2267598	SRP108915	Canada	North America
d__Bacteria;p__Actinobacteriota;c__Coriobacteriia;o__Coriobacteriales;f__Coriobacteriaceae;g__Collinsella;s__	Actinobacteriota	Not_Present	MGYG0000015/MGYG000001586//genome/MGYG000001586_InterProScan.tsv	MGYG000001586		NA			MGYG000001586	MAG	2013894	104	30173	60.16	98.39	0.81	0	0	0	18	GUT_GENOME097660	SRS2267602	SRP108915	Canada	North America
d__Bacteria;p__Actinobacteriota;c__Coriobacteriia;o__Coriobacteriales;f__Coriobacteriaceae;g__Collinsella;s__	Actinobacteriota	Not_Present	MGYG0000015/MGYG000001587//genome/MGYG000001587_InterProScan.tsv	MGYG000001587		NA			MGYG000001587	MAG	2066689	170	18777	60.2	97.73	1.61	0	0	0	19	GUT_GENOME097662	SRS2267601	SRP108915	Canada	North America
d__Bacteria;p__Actinobacteriota;c__Coriobacteriia;o__Coriobacteriales;f__Coriobacteriaceae;g__Collinsella;s__	Actinobacteriota	Not_Present	MGYG0000015/MGYG000001588//genome/MGYG000001588_InterProScan.tsv	MGYG000001588		NA			MGYG000001588	MAG	2411406	184	18364	65.1	98.99	0	94.12	0	99.42	20	GUT_GENOME097668	SRS2267595	SRP108915	Canada	North America
d__Bacteria;p__Actinobacteriota;c__Coriobacteriia;o__Coriobacteriales;f__Coriobacteriaceae;g__Collinsella;s__	Actinobacteriota	Not_Present	MGYG0000016/MGYG000001642//genome/MGYG000001642_InterProScan.tsv	MGYG000001642		NA			MGYG000001642	MAG	1997251	144	18788	60.09	97.98	0.81	0	0	0	19	GUT_GENOME100308	SRS011084	SRP002163	United States	North America
d__Bacteria;p__Actinobacteriota;c__Coriobacteriia;o__Coriobacteriales;f__Coriobacteriaceae;g__Collinsella;s__	Actinobacteriota	Not_Present	MGYG0000016/MGYG000001679//genome/MGYG000001679_InterProScan.tsv	MGYG000001679		NA			MGYG000001679	MAG	1675843	372	5301	60.4	82.96	3.78	0	0	0	15	GUT_GENOME102793	SRS050422	SRP002163	United States	North America
d__Bacteria;p__Actinobacteriota;c__Coriobacteriia;o__Coriobacteriales;f__Coriobacteriaceae;g__Collinsella;s__	Actinobacteriota	Not_Present	MGYG0000017/MGYG000001717//genome/MGYG000001717_InterProScan.tsv	MGYG000001717		NA			MGYG000001717	MAG	2084358	89	31958	59.64	100	0.81	0	0	0	20	GUT_GENOME104044	ERS235621	ERP002469	Sweden	Europe
d__Bacteria;p__Actinobacteriota;c__Coriobacteriia;o__Coriobacteriales;f__Coriobacteriaceae;g__Collinsella;s__	Actinobacteriota	Not_Present	MGYG0000017/MGYG000001724//genome/MGYG000001724_InterProScan.tsv	MGYG000001724		NA			MGYG000001724	MAG	1316907	364	4048	59.54	58.85	0.81	94.12	0	11.04	16	GUT_GENOME104568	ERS235610	ERP002469	Sweden	Europe
d__Bacteria;p__Actinobacteriota;c__Coriobacteriia;o__Coriobacteriales;f__Coriobacteriaceae;g__Collinsella;s__	Actinobacteriota	Not_Present	MGYG0000017/MGYG000001736//genome/MGYG000001736_InterProScan.tsv	MGYG000001736		NA			MGYG000001736	MAG	2053081	53	67756	60.28	100	0.81	0	99.61	67.56	20	GUT_GENOME105317	ERS235534	ERP002469	Sweden	Europe
d__Bacteria;p__Actinobacteriota;c__Coriobacteriia;o__Coriobacteriales;f__Coriobacteriaceae;g__Collinsella;s__	Actinobacteriota	Not_Present	MGYG0000017/MGYG000001759//genome/MGYG000001759_InterProScan.tsv	MGYG000001759		NA			MGYG000001759	MAG	2083568	88	53769	60.06	99.19	1.48	0	0	0	20	GUT_GENOME106820	SRS872480	SRP056054	Finland	Europe
d__Bacteria;p__Actinobacteriota;c__Coriobacteriia;o__Coriobacteriales;f__Coriobacteriaceae;g__Collinsella;s__	Actinobacteriota	Not_Present	MGYG0000017/MGYG000001788//genome/MGYG000001788_InterProScan.tsv	MGYG000001788		NA			MGYG000001788	MAG	1937041	87	40685	60.17	91.94	0.81	94.12	71.75	10.94	17	GUT_GENOME109545	ERS328844	ERP003612	Denmark	Europe
d__Bacteria;p__Actinobacteriota;c__Coriobacteriia;o__Coriobacteriales;f__Coriobacteriaceae;g__Collinsella;s__	Actinobacteriota	Not_Present	MGYG0000018/MGYG000001813//genome/MGYG000001813_InterProScan.tsv	MGYG000001813		NA			MGYG000001813	MAG	1209022	376	3574	59.15	58.22	0.27	0	0	0	10	GUT_GENOME110805	ERS328902	ERP003612	Denmark	Europe
d__Bacteria;p__Actinobacteriota;c__Coriobacteriia;o__Coriobacteriales;f__Coriobacteriaceae;g__Collinsella;s__	Actinobacteriota	Not_Present	MGYG0000019/MGYG000001915//genome/MGYG000001915_InterProScan.tsv	MGYG000001915		NA			MGYG000001915	MAG	1129675	377	3257	59.36	54.49	0	0	0	0	11	GUT_GENOME114922	ERS396297	ERP004605	Denmark	Europe
d__Bacteria;p__Actinobacteriota;c__Coriobacteriia;o__Coriobacteriales;f__Coriobacteriaceae;g__Collinsella;s__	Actinobacteriota	Not_Present	MGYG0000019/MGYG000001916//genome/MGYG000001916_InterProScan.tsv	MGYG000001916		NA			MGYG000001916	MAG	1641175	395	4928	59.93	79.1	1.49	0	0	0	14	GUT_GENOME114974	ERS396299	ERP004605	Denmark	Europe
d__Bacteria;p__Actinobacteriota;c__Coriobacteriia;o__Coriobacteriales;f__Coriobacteriaceae;g__Collinsella;s__	Actinobacteriota	Not_Present	MGYG0000019/MGYG000001935//genome/MGYG000001935_InterProScan.tsv	MGYG000001935		NA			MGYG000001935	MAG	1944630	304	9204	59.82	93.41	2.11	0	0	0	17	GUT_GENOME116144	ERS396336	ERP004605	Denmark	Europe
d__Bacteria;p__Actinobacteriota;c__Coriobacteriia;o__Coriobacteriales;f__Coriobacteriaceae;g__Collinsella;s__	Actinobacteriota	Not_Present	MGYG0000019/MGYG000001996//genome/MGYG000001996_InterProScan.tsv	MGYG000001996		NA			MGYG000001996	MAG	2100901	116	30038	60.08	99.19	0.81	0	0	0	20	GUT_GENOME120305	ERS396477	ERP004605	Spain	Europe
d__Bacteria;p__Actinobacteriota;c__Coriobacteriia;o__Coriobacteriales;f__Coriobacteriaceae;g__Collinsella;s__	Actinobacteriota	Not_Present	MGYG0000020/MGYG000002032//genome/MGYG000002032_InterProScan.tsv	MGYG000002032		NA			MGYG000002032	MAG	2178243	95	40508	60.11	100	0.81	0	0	0	19	GUT_GENOME122330	ERS396536	ERP004605	Spain	Europe
d__Bacteria;p__Actinobacteriota;c__Coriobacteriia;o__Coriobacteriales;f__Coriobacteriaceae;g__Collinsella;s__	Actinobacteriota	Not_Present	MGYG0000020/MGYG000002041//genome/MGYG000002041_InterProScan.tsv	MGYG000002041		NA			MGYG000002041	MAG	2022100	126	25294	60.55	98.39	1.76	0	0	0	18	GUT_GENOME123467	ERS1138849	ERP015450	China	Asia
d__Bacteria;p__Actinobacteriota;c__Coriobacteriia;o__Coriobacteriales;f__Coriobacteriaceae;g__Collinsella;s__	Actinobacteriota	Not_Present	MGYG0000020/MGYG000002055//genome/MGYG000002055_InterProScan.tsv	MGYG000002055		NA			MGYG000002055	MAG	2047643	153	19793	60.23	99.19	0.81	0	0	0	17	GUT_GENOME124650	ERS1138911	ERP015450	China	Asia
d__Bacteria;p__Actinobacteriota;c__Coriobacteriia;o__Coriobacteriales;f__Coriobacteriaceae;g__Collinsella;s__	Actinobacteriota	Not_Present	MGYG0000020/MGYG000002058//genome/MGYG000002058_InterProScan.tsv	MGYG000002058		NA			MGYG000002058	MAG	2042893	176	16488	60.67	98.39	1.21	0	0	0	17	GUT_GENOME125009	ERS1138745	ERP015450	China	Asia
d__Bacteria;p__Actinobacteriota;c__Coriobacteriia;o__Coriobacteriales;f__Coriobacteriaceae;g__Collinsella;s__	Actinobacteriota	Not_Present	MGYG0000020/MGYG000002069//genome/MGYG000002069_InterProScan.tsv	MGYG000002069		NA			MGYG000002069	MAG	2045588	202	14611	60.06	95.36	0.88	0	0	0	19	GUT_GENOME125783	ERS1069642	ERP013827	Netherlands	Europe
d__Bacteria;p__Actinobacteriota;c__Coriobacteriia;o__Coriobacteriales;f__Coriobacteriaceae;g__Collinsella;s__	Actinobacteriota	Not_Present	MGYG0000020/MGYG000002076//genome/MGYG000002076_InterProScan.tsv	MGYG000002076		NA			MGYG000002076	MAG	2092350	128	36131	60.14	98.39	1.61	0	0	0	19	GUT_GENOME126127	ERS1069655	ERP013827	Netherlands	Europe
d__Bacteria;p__Actinobacteriota;c__Coriobacteriia;o__Coriobacteriales;f__Coriobacteriaceae;g__Collinsella;s__	Actinobacteriota	Not_Present	MGYG0000021/MGYG000002100//genome/MGYG000002100_InterProScan.tsv	MGYG000002100		NA			MGYG000002100	MAG	2283788	112	35767	59.76	98.68	0	0	0	0	20	GUT_GENOME127803	SRS1596800	SRP080787	Mongolia	Asia
d__Bacteria;p__Actinobacteriota;c__Coriobacteriia;o__Coriobacteriales;f__Coriobacteriaceae;g__Collinsella;s__	Actinobacteriota	Not_Present	MGYG0000021/MGYG000002107//genome/MGYG000002107_InterProScan.tsv	MGYG000002107		NA			MGYG000002107	MAG	1803823	309	7497	60.62	90.63	0.92	0	0	0	14	GUT_GENOME128365	SRS1596825	SRP080787	Mongolia	Asia
d__Bacteria;p__Actinobacteriota;c__Coriobacteriia;o__Coriobacteriales;f__Coriobacteriaceae;g__Collinsella;s__	Actinobacteriota	Not_Present	MGYG0000021/MGYG000002112//genome/MGYG000002112_InterProScan.tsv	MGYG000002112		NA			MGYG000002112	MAG	1151984	362	3465	61.73	53.45	0	0	0	0	6	GUT_GENOME128641	SRS1596832	SRP080787	Mongolia	Asia
d__Bacteria;p__Actinobacteriota;c__Coriobacteriia;o__Coriobacteriales;f__Coriobacteriaceae;g__Collinsella;s__	Actinobacteriota	Not_Present	MGYG0000021/MGYG000002122//genome/MGYG000002122_InterProScan.tsv	MGYG000002122		NA			MGYG000002122	MAG	1549257	360	5388	60.58	79.72	0.81	0	0	0	10	GUT_GENOME129321	SRS1596863	SRP080787	Mongolia	Asia
d__Bacteria;p__Actinobacteriota;c__Coriobacteriia;o__Coriobacteriales;f__Coriobacteriaceae;g__Collinsella;s__	Actinobacteriota	Not_Present	MGYG0000021/MGYG000002130//genome/MGYG000002130_InterProScan.tsv	MGYG000002130		NA			MGYG000002130	MAG	1931344	283	8688	60.54	91.4	0.81	0	0	0	18	GUT_GENOME129724	SRS1596877	SRP080787	Mongolia	Asia
d__Bacteria;p__Actinobacteriota;c__Coriobacteriia;o__Coriobacteriales;f__Coriobacteriaceae;g__Collinsella;s__	Actinobacteriota	Not_Present	MGYG0000021/MGYG000002189//genome/MGYG000002189_InterProScan.tsv	MGYG000002189		NA			MGYG000002189	MAG	1607182	400	4702	60.14	73.92	2.82	0	0	0	16	GUT_GENOME136928	ERS199302	ERP002061	Spain	Europe
d__Bacteria;p__Actinobacteriota;c__Coriobacteriia;o__Coriobacteriales;f__Coriobacteriaceae;g__Collinsella;s__	Actinobacteriota	Not_Present	MGYG0000021/MGYG000002198//genome/MGYG000002198_InterProScan.tsv	MGYG000002198		NA			MGYG000002198	MAG	2069397	181	18251	60	96.37	1.44	0	0	0	19	GUT_GENOME137467	ERS199331	ERP002061	Spain	Europe
d__Bacteria;p__Actinobacteriota;c__Coriobacteriia;o__Coriobacteriales;f__Coriobacteriaceae;g__Collinsella;s__	Actinobacteriota	Not_Present	MGYG0000022/MGYG000002206//genome/MGYG000002206_InterProScan.tsv	MGYG000002206		NA			MGYG000002206	MAG	2033975	181	15123	60.37	92.85	1.08	0	0	0	20	GUT_GENOME137833	ERS199352	ERP002061	Spain	Europe
d__Bacteria;p__Actinobacteriota;c__Coriobacteriia;o__Coriobacteriales;f__Coriobacteriaceae;g__Collinsella;s__	Actinobacteriota	Not_Present	MGYG0000025/MGYG000002576//genome/MGYG000002576_InterProScan.tsv	MGYG000002576		NA			MGYG000002576	MAG	2013227	280	9375	59.98	94.35	1.61	0	0	0	18	GUT_GENOME151535	NA	NA	China	Asia
d__Bacteria;p__Actinobacteriota;c__Coriobacteriia;o__Coriobacteriales;f__Coriobacteriaceae;g__Collinsella;s__	Actinobacteriota	Not_Present	MGYG0000026/MGYG000002692//genome/MGYG000002692_InterProScan.tsv	MGYG000002692		NA			MGYG000002692	MAG	1099388	20	68572	60.02	59.68	0	0	0	0	13	GUT_GENOME158553	ERS634926	ERP009131	Canada	North America
d__Bacteria;p__Actinobacteriota;c__Coriobacteriia;o__Coriobacteriales;f__Coriobacteriaceae;g__Collinsella;s__	Actinobacteriota	Not_Present	MGYG0000027/MGYG000002714//genome/MGYG000002714_InterProScan.tsv	MGYG000002714		NA			MGYG000002714	MAG	1770237	368	5995	60.48	82.53	1.76	0	0	0	15	GUT_GENOME159033	ERS634908	ERP009131	Canada	North America
d__Bacteria;p__Actinobacteriota;c__Coriobacteriia;o__Coriobacteriales;f__Coriobacteriaceae;g__Collinsella;s__	Actinobacteriota	Not_Present	MGYG0000027/MGYG000002730//genome/MGYG000002730_InterProScan.tsv	MGYG000002730		NA			MGYG000002730	MAG	1768289	396	5390	59.99	82.16	0.81	0	0	0	19	GUT_GENOME160374	SRS1876304	SRP095580	Netherlands	Europe
d__Bacteria;p__Actinobacteriota;c__Coriobacteriia;o__Coriobacteriales;f__Coriobacteriaceae;g__Collinsella;s__	Actinobacteriota	Not_Present	MGYG0000027/MGYG000002731//genome/MGYG000002731_InterProScan.tsv	MGYG000002731		NA			MGYG000002731	MAG	1087449	371	3007	59.81	55.65	0	94.12	0	16.14	12	GUT_GENOME160490	SRS1876475	SRP095580	Netherlands	Europe
d__Bacteria;p__Actinobacteriota;c__Coriobacteriia;o__Coriobacteriales;f__Coriobacteriaceae;g__Collinsella;s__	Actinobacteriota	Not_Present	MGYG0000027/MGYG000002732//genome/MGYG000002732_InterProScan.tsv	MGYG000002732		NA			MGYG000002732	MAG	1845183	360	6565	60.17	90.71	1.61	0	0	0	18	GUT_GENOME160895	SRS1876563	SRP095580	Netherlands	Europe
d__Bacteria;p__Actinobacteriota;c__Coriobacteriia;o__Coriobacteriales;f__Coriobacteriaceae;g__Collinsella;s__	Actinobacteriota	Not_Present	MGYG0000027/MGYG000002735//genome/MGYG000002735_InterProScan.tsv	MGYG000002735		NA			MGYG000002735	MAG	2093666	183	18225	59.92	94.56	0.81	0	0	0	20	GUT_GENOME161213	SRS1876698	SRP095580	Netherlands	Europe
d__Bacteria;p__Actinobacteriota;c__Coriobacteriia;o__Coriobacteriales;f__Coriobacteriaceae;g__Collinsella;s__	Actinobacteriota	Not_Present	MGYG0000027/MGYG000002740//genome/MGYG000002740_InterProScan.tsv	MGYG000002740		NA			MGYG000002740	MAG	1940244	212	14071	60.11	97.98	2.42	0	0	0	20	GUT_GENOME161643	SRS1876585	SRP095580	Netherlands	Europe
d__Bacteria;p__Actinobacteriota;c__Coriobacteriia;o__Coriobacteriales;f__Coriobacteriaceae;g__Collinsella;s__	Actinobacteriota	Not_Present	MGYG0000027/MGYG000002741//genome/MGYG000002741_InterProScan.tsv	MGYG000002741		NA			MGYG000002741	MAG	2038583	115	26779	60.08	98.39	1.61	94.12	0	0	20	GUT_GENOME161802	SRS1876610	SRP095580	Netherlands	Europe
d__Bacteria;p__Actinobacteriota;c__Coriobacteriia;o__Coriobacteriales;f__Coriobacteriaceae;g__Collinsella;s__	Actinobacteriota	Not_Present	MGYG0000027/MGYG000002742//genome/MGYG000002742_InterProScan.tsv	MGYG000002742		NA			MGYG000002742	MAG	2044833	137	23691	60.01	96.37	0.81	0	0	0	20	GUT_GENOME161819	SRS1876659	SRP095580	Netherlands	Europe
d__Bacteria;p__Actinobacteriota;c__Coriobacteriia;o__Coriobacteriales;f__Coriobacteriaceae;g__Collinsella;s__	Actinobacteriota	Not_Present	MGYG0000027/MGYG000002743//genome/MGYG000002743_InterProScan.tsv	MGYG000002743		NA			MGYG000002743	MAG	1992884	286	10271	59.86	87.23	0.71	0	0	0	17	GUT_GENOME161899	SRS1876391	SRP095580	Netherlands	Europe
d__Bacteria;p__Actinobacteriota;c__Coriobacteriia;o__Coriobacteriales;f__Coriobacteriaceae;g__Collinsella;s__	Actinobacteriota	Not_Present	MGYG0000027/MGYG000002745//genome/MGYG000002745_InterProScan.tsv	MGYG000002745		NA			MGYG000002745	MAG	2106192	173	18712	60.22	99.08	2.02	0	0	0	20	GUT_GENOME161955	SRS1876327	SRP095580	Netherlands	Europe
d__Bacteria;p__Actinobacteriota;c__Coriobacteriia;o__Coriobacteriales;f__Coriobacteriaceae;g__Collinsella;s__	Actinobacteriota	Not_Present	MGYG0000027/MGYG000002746//genome/MGYG000002746_InterProScan.tsv	MGYG000002746		NA			MGYG000002746	MAG	1928914	119	33069	60.17	100	0.81	94.12	99.61	99.45	18	GUT_GENOME161956	SRS1876522	SRP095580	Netherlands	Europe
d__Bacteria;p__Actinobacteriota;c__Coriobacteriia;o__Coriobacteriales;f__Coriobacteriaceae;g__Collinsella;s__	Actinobacteriota	Not_Present	MGYG0000027/MGYG000002748//genome/MGYG000002748_InterProScan.tsv	MGYG000002748		NA			MGYG000002748	MAG	2053962	143	24454	59.88	99.19	2.42	0	0	0	20	GUT_GENOME162087	SRS1876302	SRP095580	Netherlands	Europe
d__Bacteria;p__Actinobacteriota;c__Coriobacteriia;o__Coriobacteriales;f__Coriobacteriaceae;g__Collinsella;s__	Actinobacteriota	Not_Present	MGYG0000027/MGYG000002749//genome/MGYG000002749_InterProScan.tsv	MGYG000002749		NA			MGYG000002749	MAG	1700291	413	4841	60.37	75.17	1.08	0	0	0	17	GUT_GENOME162261	SRS1876340	SRP095580	Netherlands	Europe
d__Bacteria;p__Actinobacteriota;c__Coriobacteriia;o__Coriobacteriales;f__Coriobacteriaceae;g__Collinsella;s__	Actinobacteriota	Not_Present	MGYG0000027/MGYG000002750//genome/MGYG000002750_InterProScan.tsv	MGYG000002750		NA			MGYG000002750	MAG	1920140	300	9623	60.14	86.78	3.63	0	0	0	19	GUT_GENOME162550	SRS1876378	SRP095580	Netherlands	Europe
d__Bacteria;p__Actinobacteriota;c__Coriobacteriia;o__Coriobacteriales;f__Coriobacteriaceae;g__Collinsella;s__	Actinobacteriota	Not_Present	MGYG0000027/MGYG000002754//genome/MGYG000002754_InterProScan.tsv	MGYG000002754		NA			MGYG000002754	MAG	2097152	65	70077	60.12	97.58	0.81	94.12	0	33.2	19	GUT_GENOME162823	SRS1876331	SRP095580	Netherlands	Europe
d__Bacteria;p__Actinobacteriota;c__Coriobacteriia;o__Coriobacteriales;f__Coriobacteriaceae;g__Collinsella;s__	Actinobacteriota	Not_Present	MGYG0000027/MGYG000002759//genome/MGYG000002759_InterProScan.tsv	MGYG000002759		NA			MGYG000002759	MAG	2008132	299	9333	60.23	94.15	3.32	0	0	0	20	GUT_GENOME163427	SRS1876691	SRP095580	Netherlands	Europe
d__Bacteria;p__Actinobacteriota;c__Coriobacteriia;o__Coriobacteriales;f__Coriobacteriaceae;g__Collinsella;s__	Actinobacteriota	Not_Present	MGYG0000027/MGYG000002760//genome/MGYG000002760_InterProScan.tsv	MGYG000002760		NA			MGYG000002760	MAG	2129122	78	48110	60.27	100	0.81	0	0	0	18	GUT_GENOME163441	SRS1876543	SRP095580	Netherlands	Europe
d__Bacteria;p__Actinobacteriota;c__Coriobacteriia;o__Coriobacteriales;f__Coriobacteriaceae;g__Collinsella;s__	Actinobacteriota	Not_Present	MGYG0000027/MGYG000002765//genome/MGYG000002765_InterProScan.tsv	MGYG000002765		NA			MGYG000002765	MAG	1830842	39	73747	59.86	85.48	0.88	0	0	0	19	GUT_GENOME163846	SRS1876618	SRP095580	Netherlands	Europe
d__Bacteria;p__Actinobacteriota;c__Coriobacteriia;o__Coriobacteriales;f__Coriobacteriaceae;g__Collinsella;s__	Actinobacteriota	Not_Present	MGYG0000027/MGYG000002766//genome/MGYG000002766_InterProScan.tsv	MGYG000002766		NA			MGYG000002766	MAG	1779658	408	5708	59.94	86.95	4.03	0	0	0	17	GUT_GENOME164136	SRS1876389	SRP095580	Netherlands	Europe
d__Bacteria;p__Actinobacteriota;c__Coriobacteriia;o__Coriobacteriales;f__Coriobacteriaceae;g__Collinsella;s__	Actinobacteriota	Not_Present	MGYG0000027/MGYG000002793//genome/MGYG000002793_InterProScan.tsv	MGYG000002793		NA			MGYG000002793	MAG	1429834	361	4103	60.81	62.2	1.41	0	0	0	11	GUT_GENOME169923	SRS820578	SRP052307	Peru	South America
d__Bacteria;p__Actinobacteriota;c__Coriobacteriia;o__Coriobacteriales;f__Coriobacteriaceae;g__Collinsella;s__	Actinobacteriota	Not_Present	MGYG0000028/MGYG000002808//genome/MGYG000002808_InterProScan.tsv	MGYG000002808		NA			MGYG000002808	MAG	1514881	343	4795	60.49	76.02	0.81	0	0	0	15	GUT_GENOME170612	SRS820618	SRP052307	Peru	South America
d__Bacteria;p__Actinobacteriota;c__Coriobacteriia;o__Coriobacteriales;f__Coriobacteriaceae;g__Collinsella;s__	Actinobacteriota	Not_Present	MGYG0000029/MGYG000002921//genome/MGYG000002921_InterProScan.tsv	MGYG000002921		NA			MGYG000002921	MAG	1339630	327	4442	60.43	67.73	2.04	0	0	0	11	GUT_GENOME180017	SRS1531236	SRP076119	United States	North America
d__Bacteria;p__Actinobacteriota;c__Coriobacteriia;o__Coriobacteriales;f__Coriobacteriaceae;g__Collinsella;s__	Actinobacteriota	Not_Present	MGYG0000030/MGYG000003045//genome/MGYG000003045_InterProScan.tsv	MGYG000003045		NA			MGYG000003045	MAG	1808130	263	8003	60.14	87.3	2.58	0	0	0	19	GUT_GENOME197012	SRS1876481	SRP095580	Netherlands	Europe
d__Bacteria;p__Actinobacteriota;c__Coriobacteriia;o__Coriobacteriales;f__Coriobacteriaceae;g__Collinsella;s__	Actinobacteriota	Not_Present	MGYG0000030/MGYG000003050//genome/MGYG000003050_InterProScan.tsv	MGYG000003050		NA			MGYG000003050	MAG	1513883	389	4110	59.74	67.87	3.45	94.12	0	10.94	12	GUT_GENOME197557	SRS1876578	SRP095580	Netherlands	Europe
d__Bacteria;p__Actinobacteriota;c__Coriobacteriia;o__Coriobacteriales;f__Coriobacteriaceae;g__Collinsella;s__	Actinobacteriota	Not_Present	MGYG0000030/MGYG000003053//genome/MGYG000003053_InterProScan.tsv	MGYG000003053		NA			MGYG000003053	MAG	2102969	58	52819	60.06	95.97	0.81	0	91.59	0	20	GUT_GENOME197982	SRS1876647	SRP095580	Netherlands	Europe
d__Bacteria;p__Actinobacteriota;c__Coriobacteriia;o__Coriobacteriales;f__Coriobacteriaceae;g__Collinsella;s__	Actinobacteriota	Not_Present	MGYG0000030/MGYG000003061//genome/MGYG000003061_InterProScan.tsv	MGYG000003061		NA			MGYG000003061	MAG	1395423	309	4933	59.59	69.37	1.08	0	0	0	15	GUT_GENOME199014	SRS1993573	SRP100446	United States	North America
d__Bacteria;p__Actinobacteriota;c__Coriobacteriia;o__Coriobacteriales;f__Coriobacteriaceae;g__Collinsella;s__	Actinobacteriota	Not_Present	MGYG0000030/MGYG000003067//genome/MGYG000003067_InterProScan.tsv	MGYG000003067		NA			MGYG000003067	MAG	1773421	314	6527	59.63	72.07	1.81	0	0	0	19	GUT_GENOME199315	SRS1994015	SRP100446	United States	North America
d__Bacteria;p__Actinobacteriota;c__Coriobacteriia;o__Coriobacteriales;f__Coriobacteriaceae;g__Collinsella;s__	Actinobacteriota	Not_Present	MGYG0000031/MGYG000003108//genome/MGYG000003108_InterProScan.tsv	MGYG000003108		NA			MGYG000003108	MAG	1737101	279	7963	59.21	73.92	3.92	94.12	70.58	99.45	18	GUT_GENOME207056	SRS367830	SRP016067	Sweden	Europe
d__Bacteria;p__Actinobacteriota;c__Coriobacteriia;o__Coriobacteriales;f__Coriobacteriaceae;g__Collinsella;s__	Actinobacteriota	Not_Present	MGYG0000031/MGYG000003109//genome/MGYG000003109_InterProScan.tsv	MGYG000003109		NA			MGYG000003109	MAG	1201956	310	4028	59.62	53.76	0	94.12	0	27.69	14	GUT_GENOME207104	SRS367853	SRP016067	Sweden	Europe
d__Bacteria;p__Actinobacteriota;c__Coriobacteriia;o__Coriobacteriales;f__Coriobacteriaceae;g__Collinsella;s__	Actinobacteriota	Not_Present	MGYG0000031/MGYG000003167//genome/MGYG000003167_InterProScan.tsv	MGYG000003167		NA			MGYG000003167	MAG	1362182	303	4955	60.09	69.1	1.21	0	0	0	15	GUT_GENOME209822	SRS1905928	SRP096283	United States	North America
d__Bacteria;p__Actinobacteriota;c__Coriobacteriia;o__Coriobacteriales;f__Coriobacteriaceae;g__Collinsella;s__	Actinobacteriota	Not_Present	MGYG0000031/MGYG000003175//genome/MGYG000003175_InterProScan.tsv	MGYG000003175		NA			MGYG000003175	MAG	1234261	300	4380	60.2	65.21	1.4	0	0	0	14	GUT_GENOME210626	SRS1905883	SRP096283	United States	North America
d__Bacteria;p__Actinobacteriota;c__Coriobacteriia;o__Coriobacteriales;f__Coriobacteriaceae;g__Collinsella;s__	Actinobacteriota	Not_Present	MGYG0000032/MGYG000003206//genome/MGYG000003206_InterProScan.tsv	MGYG000003206		NA			MGYG000003206	MAG	1829217	703	2936	59.85	72.17	2.93	0	0	0	17	GUT_GENOME213260	SRS012969	SRP002163	United States	North America
d__Bacteria;p__Actinobacteriota;c__Coriobacteriia;o__Coriobacteriales;f__Coriobacteriaceae;g__Collinsella;s__	Actinobacteriota	Not_Present	MGYG0000033/MGYG000003315//genome/MGYG000003315_InterProScan.tsv	MGYG000003315		NA			MGYG000003315	MAG	1388393	780	1820	59.28	55.73	0.89	77.31	0	0	17	GUT_GENOME225044	SRS1735565	SRP090628	Estonia	Europe
d__Bacteria;p__Actinobacteriota;c__Coriobacteriia;o__Coriobacteriales;f__Coriobacteriaceae;g__Collinsella;s__	Actinobacteriota	Not_Present	MGYG0000033/MGYG000003322//genome/MGYG000003322_InterProScan.tsv	MGYG000003322		NA			MGYG000003322	MAG	1648873	931	1786	59.92	64.86	2.13	94.12	0	54.74	14	GUT_GENOME225805	SRS2320659	SRP110665	United Republic of Tanzania	Africa
d__Bacteria;p__Actinobacteriota;c__Coriobacteriia;o__Coriobacteriales;f__Coriobacteriaceae;g__Collinsella;s__	Actinobacteriota	Not_Present	MGYG0000033/MGYG000003328//genome/MGYG000003328_InterProScan.tsv	MGYG000003328		NA			MGYG000003328	MAG	1662291	646	2971	60.2	76.56	0.62	0	0	0	14	GUT_GENOME225966	SRS255708	SRP001634	United States	North America
d__Bacteria;p__Actinobacteriota;c__Coriobacteriia;o__Coriobacteriales;f__Coriobacteriaceae;g__Collinsella;s__	Actinobacteriota	Not_Present	MGYG0000034/MGYG000003418//genome/MGYG000003418_InterProScan.tsv	MGYG000003418		NA			MGYG000003418	MAG	2258691	24	177785	60.03	100	0.81	77.31	0	0	20	GUT_GENOME232929	SRS475589	SRP029441	Fiji	Oceania
d__Bacteria;p__Actinobacteriota;c__Coriobacteriia;o__Coriobacteriales;f__Coriobacteriaceae;g__Collinsella;s__	Actinobacteriota	Not_Present	MGYG0000036/MGYG000003698//genome/MGYG000003698_InterProScan.tsv	MGYG000003698		NA			MGYG000003698	Isolate	2292509	24	291842	59.65	100	0.81	94.12	99.28	99.45	20	GUT_GENOME239761	SAMN09736973	PRJNA482748	China	Asia
d__Bacteria;p__Actinobacteriota;c__Coriobacteriia;o__Coriobacteriales;f__Coriobacteriaceae;g__Collinsella;s__	Actinobacteriota	Not_Present	MGYG0000037/MGYG000003707//genome/MGYG000003707_InterProScan.tsv	MGYG000003707		NA			MGYG000003707	MAG	2033046	44	68689	60.07	99.19	0.81	0	0	0	17	GUT_GENOME240703	SRS1719282	SRP090628	Russia	Europe
d__Bacteria;p__Actinobacteriota;c__Coriobacteriia;o__Coriobacteriales;f__Coriobacteriaceae;g__Collinsella;s__	Actinobacteriota	Not_Present	MGYG0000037/MGYG000003732//genome/MGYG000003732_InterProScan.tsv	MGYG000003732		NA			MGYG000003732	MAG	1989680	100	33705	60.48	98.39	1.21	94.12	0	17.44	16	GUT_GENOME243060	SRS1101366	SRP064400	Canada	North America
d__Bacteria;p__Actinobacteriota;c__Coriobacteriia;o__Coriobacteriales;f__Coriobacteriaceae;g__Collinsella;s__	Actinobacteriota	Not_Present	MGYG0000037/MGYG000003787//genome/MGYG000003787_InterProScan.tsv	MGYG000003787		NA			MGYG000003787	MAG	1920493	272	9887	60.49	89.92	0	0	0	0	16	GUT_GENOME244100	SRS1101370	SRP064400	Canada	North America
d__Bacteria;p__Actinobacteriota;c__Coriobacteriia;o__Coriobacteriales;f__Coriobacteriaceae;g__Collinsella;s__	Actinobacteriota	Not_Present	MGYG0000037/MGYG000003798//genome/MGYG000003798_InterProScan.tsv	MGYG000003798		NA			MGYG000003798	MAG	2043229	263	9738	60.24	95.71	3.3	0	0	0	20	GUT_GENOME244234	SRS1101398	SRP064400	Canada	North America
d__Bacteria;p__Actinobacteriota;c__Coriobacteriia;o__Coriobacteriales;f__Coriobacteriaceae;g__Collinsella;s__	Actinobacteriota	Not_Present	MGYG0000038/MGYG000003823//genome/MGYG000003823_InterProScan.tsv	MGYG000003823		NA			MGYG000003823	MAG	1907614	334	7552	59.9	87.76	0.81	0	0	0	19	GUT_GENOME244654	ERS1066713	ERP013933	United States	North America
d__Bacteria;p__Actinobacteriota;c__Coriobacteriia;o__Coriobacteriales;f__Coriobacteriaceae;g__Collinsella;s__	Actinobacteriota	Not_Present	MGYG0000038/MGYG000003830//genome/MGYG000003830_InterProScan.tsv	MGYG000003830		NA			MGYG000003830	MAG	1546971	392	4604	59.9	62.1	0.81	0	0	0	14	GUT_GENOME244966	ERS1066677	ERP013933	United States	North America
d__Bacteria;p__Actinobacteriota;c__Coriobacteriia;o__Coriobacteriales;f__Coriobacteriaceae;g__Collinsella;s__	Actinobacteriota	Not_Present	MGYG0000038/MGYG000003851//genome/MGYG000003851_InterProScan.tsv	MGYG000003851		NA			MGYG000003851	MAG	2079686	107	36882	59.98	99.19	0	0	0	0	18	GUT_GENOME245976	ERS1066742	ERP013933	United States	North America
d__Bacteria;p__Actinobacteriota;c__Coriobacteriia;o__Coriobacteriales;f__Coriobacteriaceae;g__Collinsella;s__	Actinobacteriota	Not_Present	MGYG0000038/MGYG000003853//genome/MGYG000003853_InterProScan.tsv	MGYG000003853		NA			MGYG000003853	MAG	1495030	411	4045	59.68	59.36	1.08	0	0	0	16	GUT_GENOME246020	ERS1066723	ERP013933	United States	North America
d__Bacteria;p__Actinobacteriota;c__Coriobacteriia;o__Coriobacteriales;f__Coriobacteriaceae;g__Collinsella;s__	Actinobacteriota	Not_Present	MGYG0000038/MGYG000003861//genome/MGYG000003861_InterProScan.tsv	MGYG000003861		NA			MGYG000003861	MAG	1847515	471	4442	60.3	78.38	3.66	0	59.82	0	17	GUT_GENOME246297	ERS1066648	ERP013933	United States	North America
d__Bacteria;p__Actinobacteriota;c__Coriobacteriia;o__Coriobacteriales;f__Coriobacteriaceae;g__Collinsella;s__	Actinobacteriota	Not_Present	MGYG0000038/MGYG000003862//genome/MGYG000003862_InterProScan.tsv	MGYG000003862		NA			MGYG000003862	MAG	2071420	273	10851	60.01	93.95	2.42	0	0	0	19	GUT_GENOME246321	ERS1066673	ERP013933	United States	North America
d__Bacteria;p__Actinobacteriota;c__Coriobacteriia;o__Coriobacteriales;f__Coriobacteriaceae;g__Collinsella;s__	Actinobacteriota	Not_Present	MGYG0000038/MGYG000003865//genome/MGYG000003865_InterProScan.tsv	MGYG000003865		NA			MGYG000003865	MAG	2075687	124	30218	60.27	100	0.81	0	51.6	0	19	GUT_GENOME246407	ERS1066666	ERP013933	United States	North America
d__Bacteria;p__Actinobacteriota;c__Coriobacteriia;o__Coriobacteriales;f__Coriobacteriaceae;g__Collinsella;s__	Actinobacteriota	Not_Present	MGYG0000038/MGYG000003870//genome/MGYG000003870_InterProScan.tsv	MGYG000003870		NA			MGYG000003870	MAG	2067518	136	24671	60.11	98.39	0.81	0	0	0	18	GUT_GENOME246479	ERS1066719	ERP013933	United States	North America
d__Bacteria;p__Actinobacteriota;c__Coriobacteriia;o__Coriobacteriales;f__Coriobacteriaceae;g__Collinsella;s__	Actinobacteriota	Not_Present	MGYG0000038/MGYG000003873//genome/MGYG000003873_InterProScan.tsv	MGYG000003873		NA			MGYG000003873	MAG	2163274	75	43514	59.98	98.39	0.81	94.12	0	71.32	19	GUT_GENOME246554	ERS1066701	ERP013933	United States	North America
d__Bacteria;p__Actinobacteriota;c__Coriobacteriia;o__Coriobacteriales;f__Coriobacteriaceae;g__Collinsella;s__	Actinobacteriota	Not_Present	MGYG0000038/MGYG000003885//genome/MGYG000003885_InterProScan.tsv	MGYG000003885		NA			MGYG000003885	MAG	2105502	204	16253	60.11	98.27	1.73	0	0	0	19	GUT_GENOME247211	ERS1066705	ERP013933	United States	North America
d__Bacteria;p__Actinobacteriota;c__Coriobacteriia;o__Coriobacteriales;f__Coriobacteriaceae;g__Collinsella;s__	Actinobacteriota	Not_Present	MGYG0000038/MGYG000003894//genome/MGYG000003894_InterProScan.tsv	MGYG000003894		NA			MGYG000003894	MAG	1993696	123	24694	60.11	94.6	0.81	0	0	0	20	GUT_GENOME247544	ERS1066710	ERP013933	United States	North America
d__Bacteria;p__Actinobacteriota;c__Coriobacteriia;o__Coriobacteriales;f__Coriobacteriaceae;g__Collinsella;s__	Actinobacteriota	Not_Present	MGYG0000038/MGYG000003896//genome/MGYG000003896_InterProScan.tsv	MGYG000003896		NA			MGYG000003896	MAG	1864754	47	70288	59.92	79.03	0.81	0	0	0	19	GUT_GENOME247623	ERS1066650	ERP013933	United States	North America
d__Bacteria;p__Actinobacteriota;c__Coriobacteriia;o__Coriobacteriales;f__Coriobacteriaceae;g__Collinsella;s__	Actinobacteriota	Not_Present	MGYG0000039/MGYG000003900//genome/MGYG000003900_InterProScan.tsv	MGYG000003900		NA			MGYG000003900	MAG	1900051	363	6496	60.46	93.42	0.81	71.43	0	7.38	17	GUT_GENOME248004	SRS1846909	SRP094805	China	Asia
d__Bacteria;p__Actinobacteriota;c__Coriobacteriia;o__Coriobacteriales;f__Coriobacteriaceae;g__Collinsella;s__	Actinobacteriota	Not_Present	MGYG0000039/MGYG000003913//genome/MGYG000003913_InterProScan.tsv	MGYG000003913		NA			MGYG000003913	MAG	2142958	69	52880	59.8	97.95	1.29	0	0	0	20	GUT_GENOME249773	SRS1846846	SRP094805	China	Asia
d__Bacteria;p__Actinobacteriota;c__Coriobacteriia;o__Coriobacteriales;f__Coriobacteriaceae;g__Collinsella;s__	Actinobacteriota	Not_Present	MGYG0000039/MGYG000003915//genome/MGYG000003915_InterProScan.tsv	MGYG000003915		NA			MGYG000003915	MAG	1755959	337	6272	60.25	81.97	2.42	0	0	0	17	GUT_GENOME249851	SRS1846781	SRP094805	China	Asia
d__Bacteria;p__Actinobacteriota;c__Coriobacteriia;o__Coriobacteriales;f__Coriobacteriaceae;g__Collinsella;s__	Actinobacteriota	Not_Present	MGYG0000039/MGYG000003917//genome/MGYG000003917_InterProScan.tsv	MGYG000003917		NA			MGYG000003917	MAG	1383819	375	4135	61.07	67.62	0.92	0	0	0	9	GUT_GENOME249991	SRS1846856	SRP094805	China	Asia
d__Bacteria;p__Actinobacteriota;c__Coriobacteriia;o__Coriobacteriales;f__Coriobacteriaceae;g__Collinsella;s__	Actinobacteriota	Not_Present	MGYG0000039/MGYG000003923//genome/MGYG000003923_InterProScan.tsv	MGYG000003923		NA			MGYG000003923	MAG	2075905	108	31061	60.24	99.19	0	0	0	0	19	GUT_GENOME250693	SRS1846871	SRP094805	China	Asia
d__Bacteria;p__Actinobacteriota;c__Coriobacteriia;o__Coriobacteriales;f__Coriobacteriaceae;g__Collinsella;s__	Actinobacteriota	Not_Present	MGYG0000039/MGYG000003928//genome/MGYG000003928_InterProScan.tsv	MGYG000003928		NA			MGYG000003928	MAG	2142159	41	82449	60.19	100	0.81	0	0	0	20	GUT_GENOME250934	ERS746939	ERP010700	United Kingdom	Europe
d__Bacteria;p__Actinobacteriota;c__Coriobacteriia;o__Coriobacteriales;f__Coriobacteriaceae;g__Collinsella;s__	Actinobacteriota	Not_Present	MGYG0000039/MGYG000003946//genome/MGYG000003946_InterProScan.tsv	MGYG000003946		NA			MGYG000003946	MAG	1003241	18	114423	59.94	58.06	0	0	0	0	12	GUT_GENOME251472	ERS746832	ERP010700	United Kingdom	Europe
d__Bacteria;p__Actinobacteriota;c__Coriobacteriia;o__Coriobacteriales;f__Coriobacteriaceae;g__Collinsella;s__	Actinobacteriota	Not_Present	MGYG0000039/MGYG000003968//genome/MGYG000003968_InterProScan.tsv	MGYG000003968		NA			MGYG000003968	MAG	1642690	406	4585	60.39	73.36	1.21	0	0	0	16	GUT_GENOME251969	ERS746837	ERP010700	United Kingdom	Europe
d__Bacteria;p__Actinobacteriota;c__Coriobacteriia;o__Coriobacteriales;f__Coriobacteriaceae;g__Collinsella;s__	Actinobacteriota	Not_Present	MGYG0000039/MGYG000003976//genome/MGYG000003976_InterProScan.tsv	MGYG000003976		NA			MGYG000003976	MAG	1156986	371	3323	60.41	61.25	0.12	0	0	0	11	GUT_GENOME252445	ERS746730	ERP010700	United Kingdom	Europe
d__Bacteria;p__Actinobacteriota;c__Coriobacteriia;o__Coriobacteriales;f__Coriobacteriaceae;g__Collinsella;s__	Actinobacteriota	Not_Present	MGYG0000039/MGYG000003983//genome/MGYG000003983_InterProScan.tsv	MGYG000003983		NA			MGYG000003983	MAG	2028716	153	19757	60.32	97.38	2.02	0	0	0	20	GUT_GENOME252836	ERS746840	ERP010700	United Kingdom	Europe
d__Bacteria;p__Actinobacteriota;c__Coriobacteriia;o__Coriobacteriales;f__Coriobacteriaceae;g__Collinsella;s__	Actinobacteriota	Not_Present	MGYG0000040/MGYG000004011//genome/MGYG000004011_InterProScan.tsv	MGYG000004011		NA			MGYG000004011	MAG	2174312	55	70947	60.11	98.39	0.81	0	0	0	19	GUT_GENOME253550	ERS746745	ERP010700	United Kingdom	Europe
d__Bacteria;p__Actinobacteriota;c__Coriobacteriia;o__Coriobacteriales;f__Coriobacteriaceae;g__Collinsella;s__	Actinobacteriota	Not_Present	MGYG0000040/MGYG000004023//genome/MGYG000004023_InterProScan.tsv	MGYG000004023		NA			MGYG000004023	MAG	1840450	263	9654	60.08	91.91	1.73	0	0	0	19	GUT_GENOME254130	ERS746751	ERP010700	United Kingdom	Europe
d__Bacteria;p__Actinobacteriota;c__Coriobacteriia;o__Coriobacteriales;f__Coriobacteriaceae;g__Collinsella;s__	Actinobacteriota	Not_Present	MGYG0000040/MGYG000004031//genome/MGYG000004031_InterProScan.tsv	MGYG000004031		NA			MGYG000004031	MAG	2047998	33	121773	60.08	94.35	1.61	94.12	99.61	99.45	20	GUT_GENOME254299	ERS746893	ERP010700	United Kingdom	Europe
d__Bacteria;p__Actinobacteriota;c__Coriobacteriia;o__Coriobacteriales;f__Coriobacteriaceae;g__Collinsella;s__	Actinobacteriota	Not_Present	MGYG0000040/MGYG000004040//genome/MGYG000004040_InterProScan.tsv	MGYG000004040		NA			MGYG000004040	MAG	1735171	499	3804	60.45	78.17	4.04	0	0	0	10	GUT_GENOME254539	ERS746755	ERP010700	United Kingdom	Europe
d__Bacteria;p__Actinobacteriota;c__Coriobacteriia;o__Coriobacteriales;f__Coriobacteriaceae;g__Collinsella;s__	Actinobacteriota	Not_Present	MGYG0000040/MGYG000004048//genome/MGYG000004048_InterProScan.tsv	MGYG000004048		NA			MGYG000004048	MAG	2003281	41	90807	59.96	93.55	0.81	94.12	0	99.45	20	GUT_GENOME254864	ERS746761	ERP010700	United Kingdom	Europe
d__Bacteria;p__Actinobacteriota;c__Coriobacteriia;o__Coriobacteriales;f__Coriobacteriaceae;g__Collinsella;s__	Actinobacteriota	Not_Present	MGYG0000040/MGYG000004058//genome/MGYG000004058_InterProScan.tsv	MGYG000004058		NA			MGYG000004058	MAG	1971216	201	14162	60.06	95.56	1.21	0	0	0	20	GUT_GENOME255225	ERS746766	ERP010700	United Kingdom	Europe
d__Bacteria;p__Actinobacteriota;c__Coriobacteriia;o__Coriobacteriales;f__Coriobacteriaceae;g__Collinsella;s__	Actinobacteriota	Not_Present	MGYG0000040/MGYG000004066//genome/MGYG000004066_InterProScan.tsv	MGYG000004066		NA			MGYG000004066	MAG	2039329	110	31059	60.11	97.58	1.03	0	0	0	20	GUT_GENOME255379	ERS746855	ERP010700	United Kingdom	Europe
d__Bacteria;p__Actinobacteriota;c__Coriobacteriia;o__Coriobacteriales;f__Coriobacteriaceae;g__Collinsella;s__	Actinobacteriota	Not_Present	MGYG0000040/MGYG000004069//genome/MGYG000004069_InterProScan.tsv	MGYG000004069		NA			MGYG000004069	MAG	982773	10	195225	59.82	62.1	0	0	0	0	10	GUT_GENOME255584	ERS746771	ERP010700	United Kingdom	Europe
d__Bacteria;p__Actinobacteriota;c__Coriobacteriia;o__Coriobacteriales;f__Coriobacteriaceae;g__Collinsella;s__	Actinobacteriota	Not_Present	MGYG0000040/MGYG000004091//genome/MGYG000004091_InterProScan.tsv	MGYG000004091		NA			MGYG000004091	MAG	1888666	204	12581	60.19	92.88	0.81	0	0	0	17	GUT_GENOME256101	ERS746895	ERP010700	United Kingdom	Europe
d__Bacteria;p__Actinobacteriota;c__Coriobacteriia;o__Coriobacteriales;f__Coriobacteriaceae;g__Collinsella;s__	Actinobacteriota	Not_Present	MGYG0000040/MGYG000004097//genome/MGYG000004097_InterProScan.tsv	MGYG000004097		NA			MGYG000004097	MAG	2078855	57	65188	59.86	100	0.81	0	0	0	20	GUT_GENOME256235	ERS746859	ERP010700	United Kingdom	Europe
d__Bacteria;p__Actinobacteriota;c__Coriobacteriia;o__Coriobacteriales;f__Coriobacteriaceae;g__Collinsella;s__	Actinobacteriota	Not_Present	MGYG0000041/MGYG000004121//genome/MGYG000004121_InterProScan.tsv	MGYG000004121		NA			MGYG000004121	MAG	2165228	197	17282	60.36	98.39	1.08	0	0	0	19	GUT_GENOME257001	ERS746789	ERP010700	United Kingdom	Europe
d__Bacteria;p__Actinobacteriota;c__Coriobacteriia;o__Coriobacteriales;f__Coriobacteriaceae;g__Collinsella;s__	Actinobacteriota	Not_Present	MGYG0000041/MGYG000004148//genome/MGYG000004148_InterProScan.tsv	MGYG000004148		NA			MGYG000004148	MAG	1959033	197	14894	60.06	93.97	3.23	0	0	0	17	GUT_GENOME257574	ERS746798	ERP010700	United Kingdom	Europe
d__Bacteria;p__Actinobacteriota;c__Coriobacteriia;o__Coriobacteriales;f__Coriobacteriaceae;g__Collinsella;s__	Actinobacteriota	Not_Present	MGYG0000041/MGYG000004152//genome/MGYG000004152_InterProScan.tsv	MGYG000004152		NA			MGYG000004152	MAG	1978459	244	11808	60.06	94.93	3.63	0	0	0	18	GUT_GENOME257708	ERS746866	ERP010700	United Kingdom	Europe
d__Bacteria;p__Actinobacteriota;c__Coriobacteriia;o__Coriobacteriales;f__Coriobacteriaceae;g__Collinsella;s__	Actinobacteriota	Not_Present	MGYG0000041/MGYG000004156//genome/MGYG000004156_InterProScan.tsv	MGYG000004156		NA			MGYG000004156	MAG	2204461	67	45991	60.02	100	2.42	0	0	0	20	GUT_GENOME258001	ERS746802	ERP010700	United Kingdom	Europe
d__Bacteria;p__Actinobacteriota;c__Coriobacteriia;o__Coriobacteriales;f__Coriobacteriaceae;g__Collinsella;s__	Actinobacteriota	Not_Present	MGYG0000041/MGYG000004161//genome/MGYG000004161_InterProScan.tsv	MGYG000004161		NA			MGYG000004161	MAG	2198182	48	74786	60.14	100	1.61	0	0	0	20	GUT_GENOME258198	ERS746872	ERP010700	United Kingdom	Europe
d__Bacteria;p__Actinobacteriota;c__Coriobacteriia;o__Coriobacteriales;f__Coriobacteriaceae;g__Collinsella;s__	Actinobacteriota	Not_Present	MGYG0000041/MGYG000004186//genome/MGYG000004186_InterProScan.tsv	MGYG000004186		NA			MGYG000004186	MAG	2077518	142	25637	59.89	99.19	1.61	0	0	0	19	GUT_GENOME258848	ERS746810	ERP010700	United Kingdom	Europe
d__Bacteria;p__Actinobacteriota;c__Coriobacteriia;o__Coriobacteriales;f__Coriobacteriaceae;g__Collinsella;s__	Actinobacteriota	Not_Present	MGYG0000042/MGYG000004209//genome/MGYG000004209_InterProScan.tsv	MGYG000004209		NA			MGYG000004209	MAG	2134494	35	123048	60.11	100	0.81	0	0	0	20	GUT_GENOME259612	ERS746820	ERP010700	United Kingdom	Europe
d__Bacteria;p__Actinobacteriota;c__Coriobacteriia;o__Coriobacteriales;f__Coriobacteriaceae;g__Collinsella;s__	Actinobacteriota	Not_Present	MGYG0000042/MGYG000004217//genome/MGYG000004217_InterProScan.tsv	MGYG000004217		NA			MGYG000004217	MAG	1531184	384	4650	60.44	75.4	4.42	0	0	0	14	GUT_GENOME259827	ERS746914	ERP010700	United Kingdom	Europe
d__Bacteria;p__Actinobacteriota;c__Coriobacteriia;o__Coriobacteriales;f__Coriobacteriaceae;g__Collinsella;s__	Actinobacteriota	Not_Present	MGYG0000042/MGYG000004220//genome/MGYG000004220_InterProScan.tsv	MGYG000004220		NA			MGYG000004220	MAG	2131393	55	56137	59.97	99.19	0	0	0	0	20	GUT_GENOME259849	ERS746823	ERP010700	United Kingdom	Europe
d__Bacteria;p__Actinobacteriota;c__Coriobacteriia;o__Coriobacteriales;f__Coriobacteriaceae;g__Collinsella;s__	Actinobacteriota	Not_Present	MGYG0000042/MGYG000004227//genome/MGYG000004227_InterProScan.tsv	MGYG000004227		NA			MGYG000004227	MAG	1600032	259	9576	60.4	76.63	1.61	0	0	0	18	GUT_GENOME260230	ERS746956	ERP010700	United Kingdom	Europe
d__Bacteria;p__Actinobacteriota;c__Coriobacteriia;o__Coriobacteriales;f__Coriobacteriaceae;g__Collinsella;s__	Actinobacteriota	Not_Present	MGYG0000042/MGYG000004239//genome/MGYG000004239_InterProScan.tsv	MGYG000004239		NA			MGYG000004239	MAG	1498755	43	53628	60.08	79.3	0.81	0	0	0	20	GUT_GENOME260586	ERS746925	ERP010700	United Kingdom	Europe
d__Bacteria;p__Actinobacteriota;c__Coriobacteriia;o__Coriobacteriales;f__Coriobacteriaceae;g__Collinsella;s__	Actinobacteriota	Not_Present	MGYG0000042/MGYG000004258//genome/MGYG000004258_InterProScan.tsv	MGYG000004258		NA			MGYG000004258	MAG	2151077	53	63178	59.68	100	0.81	0	0	0	20	GUT_GENOME261485	NA	NA	China	Asia
d__Bacteria;p__Actinobacteriota;c__Coriobacteriia;o__Coriobacteriales;f__Coriobacteriaceae;g__Collinsella;s__	Actinobacteriota	Not_Present	MGYG0000042/MGYG000004294//genome/MGYG000004294_InterProScan.tsv	MGYG000004294		NA			MGYG000004294	MAG	2151848	53	74616	59.98	99.19	0.81	0	0	0	20	GUT_GENOME264670	ERS972466	ERP012929	Israel	Asia
d__Bacteria;p__Actinobacteriota;c__Coriobacteriia;o__Coriobacteriales;f__Coriobacteriaceae;g__Collinsella;s__	Actinobacteriota	Not_Present	MGYG0000042/MGYG000004297//genome/MGYG000004297_InterProScan.tsv	MGYG000004297		NA			MGYG000004297	MAG	2052693	75	41198	60.1	98.15	0.81	0	0	0	19	GUT_GENOME265265	ERS971739	ERP012929	Israel	Asia
d__Bacteria;p__Actinobacteriota;c__Coriobacteriia;o__Coriobacteriales;f__Coriobacteriaceae;g__Collinsella;s__	Actinobacteriota	Not_Present	MGYG0000043/MGYG000004301//genome/MGYG000004301_InterProScan.tsv	MGYG000004301		NA			MGYG000004301	MAG	1880337	252	11224	60.07	88.59	2.49	94.12	0	0	19	GUT_GENOME265497	ERS971749	ERP012929	Israel	Asia
d__Bacteria;p__Actinobacteriota;c__Coriobacteriia;o__Coriobacteriales;f__Coriobacteriaceae;g__Collinsella;s__	Actinobacteriota	Not_Present	MGYG0000043/MGYG000004305//genome/MGYG000004305_InterProScan.tsv	MGYG000004305		NA			MGYG000004305	MAG	1962742	221	17030	60.11	91.48	2.53	0	0	0	18	GUT_GENOME265746	ERS971760	ERP012929	Israel	Asia
d__Bacteria;p__Actinobacteriota;c__Coriobacteriia;o__Coriobacteriales;f__Coriobacteriaceae;g__Collinsella;s__	Actinobacteriota	Not_Present	MGYG0000043/MGYG000004307//genome/MGYG000004307_InterProScan.tsv	MGYG000004307		NA			MGYG000004307	MAG	1825503	28	121015	60.34	85.48	0.81	77.31	0	0	19	GUT_GENOME265882	ERS971765	ERP012929	Israel	Asia
d__Bacteria;p__Actinobacteriota;c__Coriobacteriia;o__Coriobacteriales;f__Coriobacteriaceae;g__Collinsella;s__	Actinobacteriota	Not_Present	MGYG0000043/MGYG000004318//genome/MGYG000004318_InterProScan.tsv	MGYG000004318		NA			MGYG000004318	MAG	1236745	17	144413	60.14	75.81	0	0	0	0	16	GUT_GENOME266284	ERS971779	ERP012929	Israel	Asia
d__Bacteria;p__Actinobacteriota;c__Coriobacteriia;o__Coriobacteriales;f__Coriobacteriaceae;g__Collinsella;s__	Actinobacteriota	Not_Present	MGYG0000043/MGYG000004320//genome/MGYG000004320_InterProScan.tsv	MGYG000004320		NA			MGYG000004320	MAG	2108709	111	32901	60.02	99.19	0.81	72.27	0	0	20	GUT_GENOME266465	ERS971786	ERP012929	Israel	Asia
d__Bacteria;p__Actinobacteriota;c__Coriobacteriia;o__Coriobacteriales;f__Coriobacteriaceae;g__Collinsella;s__	Actinobacteriota	Not_Present	MGYG0000043/MGYG000004324//genome/MGYG000004324_InterProScan.tsv	MGYG000004324		NA			MGYG000004324	MAG	1854884	330	7018	60.32	87.63	2.69	77.31	0	0	18	GUT_GENOME266866	ERS971801	ERP012929	Israel	Asia
d__Bacteria;p__Actinobacteriota;c__Coriobacteriia;o__Coriobacteriales;f__Coriobacteriaceae;g__Collinsella;s__	Actinobacteriota	Not_Present	MGYG0000043/MGYG000004325//genome/MGYG000004325_InterProScan.tsv	MGYG000004325		NA			MGYG000004325	MAG	2029971	156	25088	60.11	97.24	1.3	0	0	0	20	GUT_GENOME266946	ERS971805	ERP012929	Israel	Asia
d__Bacteria;p__Actinobacteriota;c__Coriobacteriia;o__Coriobacteriales;f__Coriobacteriaceae;g__Collinsella;s__	Actinobacteriota	Not_Present	MGYG0000043/MGYG000004326//genome/MGYG000004326_InterProScan.tsv	MGYG000004326		NA			MGYG000004326	MAG	1492100	229	8942	60.35	66.78	3.3	0	0	0	17	GUT_GENOME266986	ERS971807	ERP012929	Israel	Asia
d__Bacteria;p__Actinobacteriota;c__Coriobacteriia;o__Coriobacteriales;f__Coriobacteriaceae;g__Collinsella;s__	Actinobacteriota	Not_Present	MGYG0000043/MGYG000004328//genome/MGYG000004328_InterProScan.tsv	MGYG000004328		NA			MGYG000004328	MAG	2182439	40	99136	60.19	100	0.81	0	0	0	20	GUT_GENOME267277	ERS971655	ERP012929	Israel	Asia
d__Bacteria;p__Actinobacteriota;c__Coriobacteriia;o__Coriobacteriales;f__Coriobacteriaceae;g__Collinsella;s__	Actinobacteriota	Not_Present	MGYG0000043/MGYG000004330//genome/MGYG000004330_InterProScan.tsv	MGYG000004330		NA			MGYG000004330	MAG	2110135	135	23430	60.14	95.97	0.88	77.31	0	0	19	GUT_GENOME267492	ERS971826	ERP012929	Israel	Asia
d__Bacteria;p__Actinobacteriota;c__Coriobacteriia;o__Coriobacteriales;f__Coriobacteriaceae;g__Collinsella;s__	Actinobacteriota	Not_Present	MGYG0000043/MGYG000004331//genome/MGYG000004331_InterProScan.tsv	MGYG000004331		NA			MGYG000004331	MAG	2010655	197	13886	60.3	97.38	2.42	94.12	0	0	19	GUT_GENOME267498	ERS971827	ERP012929	Israel	Asia
d__Bacteria;p__Actinobacteriota;c__Coriobacteriia;o__Coriobacteriales;f__Coriobacteriaceae;g__Collinsella;s__	Actinobacteriota	Not_Present	MGYG0000043/MGYG000004332//genome/MGYG000004332_InterProScan.tsv	MGYG000004332		NA			MGYG000004332	MAG	2106771	83	40168	60.23	100	0.81	77.31	0	0	20	GUT_GENOME267645	ERS971833	ERP012929	Israel	Asia
d__Bacteria;p__Actinobacteriota;c__Coriobacteriia;o__Coriobacteriales;f__Coriobacteriaceae;g__Collinsella;s__	Actinobacteriota	Not_Present	MGYG0000043/MGYG000004335//genome/MGYG000004335_InterProScan.tsv	MGYG000004335		NA			MGYG000004335	MAG	2228385	65	81979	59.73	99.19	0.81	77.31	0	0	20	GUT_GENOME268069	ERS971850	ERP012929	Israel	Asia
d__Bacteria;p__Actinobacteriota;c__Coriobacteriia;o__Coriobacteriales;f__Coriobacteriaceae;g__Collinsella;s__	Actinobacteriota	Not_Present	MGYG0000043/MGYG000004346//genome/MGYG000004346_InterProScan.tsv	MGYG000004346		NA			MGYG000004346	MAG	1606882	437	4142	60.61	70.03	1.61	0	0	0	15	GUT_GENOME268758	ERS971877	ERP012929	Israel	Asia
d__Bacteria;p__Actinobacteriota;c__Coriobacteriia;o__Coriobacteriales;f__Coriobacteriaceae;g__Collinsella;s__	Actinobacteriota	Not_Present	MGYG0000043/MGYG000004349//genome/MGYG000004349_InterProScan.tsv	MGYG000004349		NA			MGYG000004349	MAG	2183547	29	108558	59.88	100	0.81	77.31	0	0	19	GUT_GENOME269020	ERS971886	ERP012929	Israel	Asia
d__Bacteria;p__Actinobacteriota;c__Coriobacteriia;o__Coriobacteriales;f__Coriobacteriaceae;g__Collinsella;s__	Actinobacteriota	Not_Present	MGYG0000043/MGYG000004358//genome/MGYG000004358_InterProScan.tsv	MGYG000004358		NA			MGYG000004358	MAG	1997132	270	9754	60.24	88.04	0.81	77.31	0	0	18	GUT_GENOME269614	ERS971911	ERP012929	Israel	Asia
d__Bacteria;p__Actinobacteriota;c__Coriobacteriia;o__Coriobacteriales;f__Coriobacteriaceae;g__Collinsella;s__	Actinobacteriota	Not_Present	MGYG0000043/MGYG000004363//genome/MGYG000004363_InterProScan.tsv	MGYG000004363		NA			MGYG000004363	MAG	1794260	352	6390	60.16	86.76	0.81	0	0	0	20	GUT_GENOME269802	ERS971921	ERP012929	Israel	Asia
d__Bacteria;p__Actinobacteriota;c__Coriobacteriia;o__Coriobacteriales;f__Coriobacteriaceae;g__Collinsella;s__	Actinobacteriota	Not_Present	MGYG0000043/MGYG000004364//genome/MGYG000004364_InterProScan.tsv	MGYG000004364		NA			MGYG000004364	MAG	1902556	376	6764	60.47	88.51	2.94	0	0	0	19	GUT_GENOME269995	ERS971929	ERP012929	Israel	Asia
d__Bacteria;p__Actinobacteriota;c__Coriobacteriia;o__Coriobacteriales;f__Coriobacteriaceae;g__Collinsella;s__	Actinobacteriota	Not_Present	MGYG0000043/MGYG000004366//genome/MGYG000004366_InterProScan.tsv	MGYG000004366		NA			MGYG000004366	MAG	2042084	61	45762	60.11	98.39	0.81	0	0	0	20	GUT_GENOME270175	ERS971936	ERP012929	Israel	Asia
d__Bacteria;p__Actinobacteriota;c__Coriobacteriia;o__Coriobacteriales;f__Coriobacteriaceae;g__Collinsella;s__	Actinobacteriota	Not_Present	MGYG0000043/MGYG000004367//genome/MGYG000004367_InterProScan.tsv	MGYG000004367		NA			MGYG000004367	MAG	2103980	88	40995	60.13	97.58	0.81	78.15	63.93	0	19	GUT_GENOME270248	ERS971667	ERP012929	Israel	Asia
d__Bacteria;p__Actinobacteriota;c__Coriobacteriia;o__Coriobacteriales;f__Coriobacteriaceae;g__Collinsella;s__	Actinobacteriota	Not_Present	MGYG0000043/MGYG000004368//genome/MGYG000004368_InterProScan.tsv	MGYG000004368		NA			MGYG000004368	MAG	1957612	68	52137	60.14	87.9	0.88	74.79	0	0	19	GUT_GENOME270284	ERS971938	ERP012929	Israel	Asia
d__Bacteria;p__Actinobacteriota;c__Coriobacteriia;o__Coriobacteriales;f__Coriobacteriaceae;g__Collinsella;s__	Actinobacteriota	Not_Present	MGYG0000043/MGYG000004373//genome/MGYG000004373_InterProScan.tsv	MGYG000004373		NA			MGYG000004373	MAG	1815634	351	6968	60.02	85.27	2	77.31	0	0	19	GUT_GENOME270662	ERS971959	ERP012929	Israel	Asia
d__Bacteria;p__Actinobacteriota;c__Coriobacteriia;o__Coriobacteriales;f__Coriobacteriaceae;g__Collinsella;s__	Actinobacteriota	Not_Present	MGYG0000043/MGYG000004374//genome/MGYG000004374_InterProScan.tsv	MGYG000004374		NA			MGYG000004374	MAG	2078377	192	16003	59.94	88.71	0.81	0	0	0	20	GUT_GENOME270676	ERS971960	ERP012929	Israel	Asia
d__Bacteria;p__Actinobacteriota;c__Coriobacteriia;o__Coriobacteriales;f__Coriobacteriaceae;g__Collinsella;s__	Actinobacteriota	Not_Present	MGYG0000043/MGYG000004378//genome/MGYG000004378_InterProScan.tsv	MGYG000004378		NA			MGYG000004378	MAG	2073342	153	25869	60.17	95.56	0.81	73.95	0	0	19	GUT_GENOME270820	ERS971967	ERP012929	Israel	Asia
d__Bacteria;p__Actinobacteriota;c__Coriobacteriia;o__Coriobacteriales;f__Coriobacteriaceae;g__Collinsella;s__	Actinobacteriota	Not_Present	MGYG0000043/MGYG000004383//genome/MGYG000004383_InterProScan.tsv	MGYG000004383		NA			MGYG000004383	MAG	1967624	229	12135	60.18	93.55	0.88	0	0	0	19	GUT_GENOME270927	ERS971971	ERP012929	Israel	Asia
d__Bacteria;p__Actinobacteriota;c__Coriobacteriia;o__Coriobacteriales;f__Coriobacteriaceae;g__Collinsella;s__	Actinobacteriota	Not_Present	MGYG0000043/MGYG000004386//genome/MGYG000004386_InterProScan.tsv	MGYG000004386		NA			MGYG000004386	MAG	2057804	89	32226	60.03	95.79	1.61	77.31	0	0	20	GUT_GENOME271118	ERS971979	ERP012929	Israel	Asia
d__Bacteria;p__Actinobacteriota;c__Coriobacteriia;o__Coriobacteriales;f__Coriobacteriaceae;g__Collinsella;s__	Actinobacteriota	Not_Present	MGYG0000043/MGYG000004387//genome/MGYG000004387_InterProScan.tsv	MGYG000004387		NA			MGYG000004387	MAG	2033506	86	31031	60.17	99.19	1.61	94.12	0	0	19	GUT_GENOME271377	ERS971992	ERP012929	Israel	Asia
d__Bacteria;p__Actinobacteriota;c__Coriobacteriia;o__Coriobacteriales;f__Coriobacteriaceae;g__Collinsella;s__	Actinobacteriota	Not_Present	MGYG0000043/MGYG000004396//genome/MGYG000004396_InterProScan.tsv	MGYG000004396		NA			MGYG000004396	MAG	2048503	161	19305	60.16	98.68	1.69	77.31	0	0	20	GUT_GENOME272267	ERS972033	ERP012929	Israel	Asia
d__Bacteria;p__Actinobacteriota;c__Coriobacteriia;o__Coriobacteriales;f__Coriobacteriaceae;g__Collinsella;s__	Actinobacteriota	Not_Present	MGYG0000043/MGYG000004398//genome/MGYG000004398_InterProScan.tsv	MGYG000004398		NA			MGYG000004398	MAG	1876675	323	8089	60.11	82.16	3.45	0	0	0	19	GUT_GENOME272559	ERS972045	ERP012929	Israel	Asia
d__Bacteria;p__Actinobacteriota;c__Coriobacteriia;o__Coriobacteriales;f__Coriobacteriaceae;g__Collinsella;s__	Actinobacteriota	Not_Present	MGYG0000043/MGYG000004399//genome/MGYG000004399_InterProScan.tsv	MGYG000004399		NA			MGYG000004399	MAG	1994069	283	10055	60.09	98.12	2.42	77.31	0	0	20	GUT_GENOME272566	ERS972046	ERP012929	Israel	Asia
d__Bacteria;p__Actinobacteriota;c__Coriobacteriia;o__Coriobacteriales;f__Coriobacteriaceae;g__Collinsella;s__	Actinobacteriota	Not_Present	MGYG0000044/MGYG000004407//genome/MGYG000004407_InterProScan.tsv	MGYG000004407		NA			MGYG000004407	MAG	1982339	223	11309	60.09	94.09	1.61	0	0	0	20	GUT_GENOME273130	ERS972069	ERP012929	Israel	Asia
d__Bacteria;p__Actinobacteriota;c__Coriobacteriia;o__Coriobacteriales;f__Coriobacteriaceae;g__Collinsella;s__	Actinobacteriota	Not_Present	MGYG0000044/MGYG000004408//genome/MGYG000004408_InterProScan.tsv	MGYG000004408		NA			MGYG000004408	MAG	2107526	248	11686	60.29	92.2	4.85	0	0	0	19	GUT_GENOME273156	ERS972070	ERP012929	Israel	Asia
d__Bacteria;p__Actinobacteriota;c__Coriobacteriia;o__Coriobacteriales;f__Coriobacteriaceae;g__Collinsella;s__	Actinobacteriota	Not_Present	MGYG0000044/MGYG000004415//genome/MGYG000004415_InterProScan.tsv	MGYG000004415		NA			MGYG000004415	MAG	2114977	220	14784	60.4	95.97	0.08	94.12	0	0	17	GUT_GENOME273451	ERS972082	ERP012929	Israel	Asia
d__Bacteria;p__Actinobacteriota;c__Coriobacteriia;o__Coriobacteriales;f__Coriobacteriaceae;g__Collinsella;s__	Actinobacteriota	Not_Present	MGYG0000044/MGYG000004421//genome/MGYG000004421_InterProScan.tsv	MGYG000004421		NA			MGYG000004421	MAG	2070414	257	11953	59.78	89.14	4.44	76.47	0	0	16	GUT_GENOME273847	ERS971683	ERP012929	Israel	Asia
d__Bacteria;p__Actinobacteriota;c__Coriobacteriia;o__Coriobacteriales;f__Coriobacteriaceae;g__Collinsella;s__	Actinobacteriota	Not_Present	MGYG0000044/MGYG000004442//genome/MGYG000004442_InterProScan.tsv	MGYG000004442		NA			MGYG000004442	MAG	1679937	346	6138	60.01	73.41	2.13	0	0	0	17	GUT_GENOME274875	ERS971688	ERP012929	Israel	Asia
[truncated: 3,751 more rows]

## Sheet: Legend
Supplemental GAD gene dataset. Identifying presence or absence of GAD gene in gut bacteria
