# Supplementary material for: Physiology of γ-aminobutyric acid production by Akkermansia muciniphila
Source: Appl Environ Microbiol. 2023 Dec 13;90(1):e01121-23. doi: 10.1128/aem.01121-23 (PMC10807452; doi:10.1128/aem.01121-23)
Supplement: Supplemental proteomic dataset — Supplemental Excel file containing proteomic data. [file aem.01121-23-s0010.xlsx]

## Sheet: Proteomic Data
id	Protein IDs	Majority protein IDs	Peptide counts all	Peptide counts razor unique	Peptide counts unique	Fasta headers	Number of proteins	Peptides	Razor unique peptides	Unique peptides	Peptides RA479_sample_1	Peptides RA480_sample_2	Peptides RA481_sample_3	Peptides RA482_sample_4	Razor unique peptides RA479_sample_1	Razor unique peptides RA480_sample_2	Razor unique peptides RA481_sample_3	Razor unique peptides RA482_sample_4	Unique peptides RA479_sample_1	Unique peptides RA480_sample_2	Unique peptides RA481_sample_3	Unique peptides RA482_sample_4	Sequence coverage	Unique razor sequence coverage	Unique sequence coverage	Mol weight kDa	Sequence length	Sequence lengths	Q value	Score	Identification type RA479_sample_1	Identification type RA480_sample_2	Identification type RA481_sample_3	Identification type RA482_sample_4	Sequence coverage RA479_sample_1	Sequence coverage RA480_sample_2	Sequence coverage RA481_sample_3	Sequence coverage RA482_sample_4	Intensity	Intensity RA479_sample_1	Intensity RA480_sample_2	Intensity RA481_sample_3	Intensity RA482_sample_4	iBAQ peptides	iBAQ	iBAQ RA479_sample_1	iBAQ RA480_sample_2	iBAQ RA481_sample_3	iBAQ RA482_sample_4
#!{Type}N	T	T				T	N	N		N													N			N	N		N	N									N					N	N	N	N	N	N
0	B2UKL9	B2UKL9	37	37	37	sp|B2UKL9|RRF_AKKM8 Ribosome-recycling factor OS=Akkermansia muciniphila (strain ATCC BAA-835 / Muc) OX=349741 GN=frr PE=3 SV=1	1	37	37	37	31	34	33	29	31	34	33	29	31	34	33	29	93.6	93.6	93.6	20.903	188	188	0	323.31	By MS/MS	By MS/MS	By MS/MS	By MS/MS	88.3	93.6	93.6	84	141120000000	22889000000	35961000000	53517000000	28750000000	12	6053600000	785460000	1757300000	2126600000	1384200000
1	B2UKM0	B2UKM0	20	20	20	tr|B2UKM0|B2UKM0_AKKM8 Uridylate kinase OS=Akkermansia muciniphila (strain ATCC BAA-835 / Muc) OX=349741 GN=pyrH PE=3 SV=1	1	20	20	20	19	19	16	16	19	19	16	16	19	19	16	16	81.3	81.3	81.3	25.848	241	241	0	206.52	By MS/MS	By MS/MS	By MS/MS	By MS/MS	75.5	81.3	80.1	72.6	34656000000	6083200000	9919700000	10363000000	8290300000	16	1661100000	278950000	495670000	466250000	420180000
2	B2UKM1	B2UKM1	7	7	7	tr|B2UKM1|B2UKM1_AKKM8 MscS Mechanosensitive ion channel OS=Akkermansia muciniphila (strain ATCC BAA-835 / Muc) OX=349741 GN=Amuc_1320 PE=3 SV=1	1	7	7	7	6	6	6	4	6	6	6	4	6	6	6	4	24	24	24	33.447	300	300	0	64.839	By MS/MS	By MS/MS	By MS/MS	By MS/MS	20	20	21.3	15	2161300000	373800000	435970000	949780000	401710000	16	73144000	10068000	18692000	34101000	10283000
3	B2UKM2	B2UKM2	12	12	12	tr|B2UKM2|B2UKM2_AKKM8 Alkyl hydroperoxide reductase/ Thiol specific antioxidant/ Mal allergen OS=Akkermansia muciniphila (strain ATCC BAA-835 / Muc) OX=349741 GN=Amuc_1321 PE=3 SV=1	1	12	12	12	8	12	11	7	8	12	11	7	8	12	11	7	95.2	95.2	95.2	22.829	207	207	0	201.43	By MS/MS	By MS/MS	By MS/MS	By MS/MS	65.7	95.2	80.2	58	55854000000	8065600000	14563000000	21045000000	12181000000	10	4437400000	590410000	1199700000	1629500000	1017800000
4	B2UKM3	B2UKM3	3	3	3	tr|B2UKM3|B2UKM3_AKKM8 Sodium:neurotransmitter symporter OS=Akkermansia muciniphila (strain ATCC BAA-835 / Muc) OX=349741 GN=Amuc_1322 PE=4 SV=1	1	3	3	3	1	3	2	1	1	3	2	1	1	3	2	1	7	7	7	61.52	569	569	0	34.421	By MS/MS	By MS/MS	By MS/MS	By MS/MS	3.2	7	5.6	2.5	326000000	42659000	114110000	144240000	24987000	16	20375000	2666200	7132000	9014900	1561700
5	B2UKM4	B2UKM4	17	17	17	tr|B2UKM4|B2UKM4_AKKM8 Uncharacterized protein OS=Akkermansia muciniphila (strain ATCC BAA-835 / Muc) OX=349741 GN=Amuc_1323 PE=4 SV=1	1	17	17	17	11	12	11	11	11	12	11	11	11	12	11	11	37.6	37.6	37.6	56.284	519	519	0	85.536	By MS/MS	By MS/MS	By MS/MS	By MS/MS	25.6	28.3	24.1	21.6	8510500000	1003700000	2072100000	3414400000	2020400000	29	105280000	15108000	23835000	29988000	36351000
6	B2UKM5	B2UKM5	3	3	3	tr|B2UKM5|B2UKM5_AKKM8 Translation initiation factor IF-1 OS=Akkermansia muciniphila (strain ATCC BAA-835 / Muc) OX=349741 GN=Amuc_1324 PE=4 SV=1	1	3	3	3	1	3	1	2	1	3	1	2	1	3	1	2	32.4	32.4	32.4	8.0874	74	74	0	8.87	By MS/MS	By MS/MS	By MS/MS	By MS/MS	12.2	32.4	12.2	21.6	440270000	57136000	114690000	158700000	109740000	5	88054000	11427000	22938000	31741000	21948000
7	B2UKM6	B2UKM6	5	5	5	tr|B2UKM6|B2UKM6_AKKM8 Recombination protein RecR OS=Akkermansia muciniphila (strain ATCC BAA-835 / Muc) OX=349741 GN=recR PE=3 SV=1	1	5	5	5	5	5	5	4	5	5	5	4	5	5	5	4	43.6	43.6	43.6	21.938	202	202	0	67.093	By MS/MS	By MS/MS	By MS/MS	By MS/MS	43.6	43.6	43.6	39.6	4106300000	537850000	1297500000	1557600000	713270000	9	169570000	16734000	50502000	65857000	36473000
8	B2UKM8	B2UKM8	33	33	33	tr|B2UKM8|B2UKM8_AKKM8 3-oxoacyl-[acyl-carrier-protein] synthase 2 OS=Akkermansia muciniphila (strain ATCC BAA-835 / Muc) OX=349741 GN=Amuc_1327 PE=3 SV=1	1	33	33	33	33	31	32	26	33	31	32	26	33	31	32	26	64.3	64.3	64.3	43.821	415	415	0	323.31	By MS/MS	By MS/MS	By MS/MS	By MS/MS	64.3	63.6	63.6	59.5	123520000000	21864000000	28613000000	46176000000	26871000000	15	3381500000	532080000	894410000	1208200000	746790000
10	B2UKN1	B2UKN1	2	2	2	sp|B2UKN1|DPO4_AKKM8 DNA polymerase IV OS=Akkermansia muciniphila (strain ATCC BAA-835 / Muc) OX=349741 GN=dinB PE=3 SV=1	1	2	2	2	1	2	1	1	1	2	1	1	1	2	1	1	14.5	14.5	14.5	40.891	359	359	0	9.262	By MS/MS	By MS/MS	By MS/MS	By matching	8.9	14.5	5.6	5.6	108190000	8192500	38794000	45489000	15712000	22	4917600	372380	1763400	2067700	714200
11	B2UKN4	B2UKN4	5	5	5	tr|B2UKN4|B2UKN4_AKKM8 Uncharacterized protein OS=Akkermansia muciniphila (strain ATCC BAA-835 / Muc) OX=349741 GN=Amuc_1333 PE=4 SV=1	1	5	5	5	5	5	3	4	5	5	3	4	5	5	3	4	31.7	31.7	31.7	29.096	281	281	0	51.107	By MS/MS	By MS/MS	By MS/MS	By MS/MS	31.7	31.7	11	21	6929500000	1046900000	2175700000	2458000000	1248800000	6	931230000	119050000	288330000	354040000	169810000
12	B2UKP3	B2UKP3	14	14	14	tr|B2UKP3|B2UKP3_AKKM8 Uncharacterized protein OS=Akkermansia muciniphila (strain ATCC BAA-835 / Muc) OX=349741 GN=Amuc_1342 PE=4 SV=1	1	14	14	14	11	12	9	12	11	12	9	12	11	12	9	12	40.1	40.1	40.1	34.981	312	312	0	141.69	By MS/MS	By MS/MS	By MS/MS	By MS/MS	33.7	40.1	31.1	37.2	11492000000	2153900000	1700600000	2724000000	4913500000	14	365300000	65486000	52164000	86383000	161270000
14	B2UKQ4	B2UKQ4	3	3	3	tr|B2UKQ4|B2UKQ4_AKKM8 Uncharacterized protein OS=Akkermansia muciniphila (strain ATCC BAA-835 / Muc) OX=349741 GN=Amuc_1353 PE=4 SV=1	1	3	3	3	1	2	2	1	1	2	2	1	1	2	2	1	28.2	28.2	28.2	17.804	156	156	0	20.849	By matching	By MS/MS	By MS/MS	By MS/MS	4.5	23.7	13.5	4.5	319000000	32603000	15211000	206520000	64660000	6	42505000	5433900	2535200	26295000	10777000
15	B2UKQ5	B2UKQ5	2	2	2	tr|B2UKQ5|B2UKQ5_AKKM8 Uncharacterized protein OS=Akkermansia muciniphila (strain ATCC BAA-835 / Muc) OX=349741 GN=Amuc_1354 PE=4 SV=1	1	2	2	2	0	1	2	0	0	1	2	0	0	1	2	0	16.2	16.2	16.2	18.577	167	167	0	7.9774		By matching	By MS/MS		0	11.4	16.2	0	19068000	0	4094400	14973000	0	11	1733400	0	372220	1361200	0
16	B2UKR2	B2UKR2	9	9	9	tr|B2UKR2|B2UKR2_AKKM8 Transcriptional regulator, XRE family OS=Akkermansia muciniphila (strain ATCC BAA-835 / Muc) OX=349741 GN=Amuc_1361 PE=4 SV=1	1	9	9	9	9	8	9	7	9	8	9	7	9	8	9	7	53.1	53.1	53.1	16.773	147	147	0	83.033	By MS/MS	By MS/MS	By MS/MS	By MS/MS	53.1	51.7	53.1	46.3	4154300000	583310000	1358700000	1840500000	371760000	11	280630000	37596000	88226000	121020000	33797000
17	B2UKR3	B2UKR3	4	4	4	tr|B2UKR3|B2UKR3_AKKM8 Uncharacterized protein OS=Akkermansia muciniphila (strain ATCC BAA-835 / Muc) OX=349741 GN=Amuc_1362 PE=3 SV=1	1	4	4	4	2	4	4	2	2	4	4	2	2	4	4	2	55.1	55.1	55.1	7.5845	69	69	0	19.269	By MS/MS	By MS/MS	By MS/MS	By MS/MS	23.2	55.1	55.1	23.2	770510000	64125000	360660000	273470000	72251000	3	196040000	21375000	86979000	63598000	24084000
18	B2UKR4	B2UKR4	3	3	3	tr|B2UKR4|B2UKR4_AKKM8 Uncharacterized protein OS=Akkermansia muciniphila (strain ATCC BAA-835 / Muc) OX=349741 GN=Amuc_1363 PE=4 SV=1	1	3	3	3	2	2	1	3	2	2	1	3	2	2	1	3	14.1	14.1	14.1	22.34	198	198	0	85.168	By MS/MS	By MS/MS	By MS/MS	By MS/MS	14.1	14.1	9.1	14.1	601310000	111080000	132930000	202140000	155150000	12	18710000	2195500	3868800	5556100	7089700
19	B2UKR6	B2UKR6	11	11	11	tr|B2UKR6|B2UKR6_AKKM8 Uncharacterized protein OS=Akkermansia muciniphila (strain ATCC BAA-835 / Muc) OX=349741 GN=Amuc_1365 PE=4 SV=1	1	11	11	11	5	8	8	7	5	8	8	7	5	8	8	7	40.5	40.5	40.5	29.246	252	252	0	70.415	By MS/MS	By MS/MS	By MS/MS	By MS/MS	23.4	36.5	35.3	35.7	2682800000	427770000	661400000	1137200000	456440000	9	235830000	16367000	55176000	119130000	45153000
20	B2UKR9	B2UKR9	9	9	9	tr|B2UKR9|B2UKR9_AKKM8 Uncharacterized protein OS=Akkermansia muciniphila (strain ATCC BAA-835 / Muc) OX=349741 GN=Amuc_1368 PE=4 SV=1	1	9	9	9	8	6	9	4	8	6	9	4	8	6	9	4	70.4	70.4	70.4	12.779	115	115	0	51.268	By MS/MS	By MS/MS	By MS/MS	By MS/MS	63.5	63.5	70.4	37.4	2198200000	350170000	409580000	943390000	495090000	6	320920000	47542000	61432000	136970000	74974000
21	B2UKS9	B2UKS9	6	6	6	tr|B2UKS9|B2UKS9_AKKM8 Integrase family protein OS=Akkermansia muciniphila (strain ATCC BAA-835 / Muc) OX=349741 GN=Amuc_1378 PE=4 SV=1	1	6	6	6	4	5	4	4	4	5	4	4	4	5	4	4	16.3	16.3	16.3	46.902	416	416	0	19.647	By MS/MS	By MS/MS	By MS/MS	By MS/MS	11.8	14.7	8.2	12	420870000	52218000	102540000	146210000	119910000	27	13739000	1480100	3312100	4506000	4441000
22	B2UKT3	B2UKT3	17	17	17	tr|B2UKT3|B2UKT3_AKKM8 Secretion protein HlyD family protein OS=Akkermansia muciniphila (strain ATCC BAA-835 / Muc) OX=349741 GN=Amuc_1382 PE=4 SV=1	1	17	17	17	15	11	10	8	15	11	10	8	15	11	10	8	59.1	59.1	59.1	37.056	340	340	0	203.87	By MS/MS	By MS/MS	By MS/MS	By MS/MS	55.9	42.9	36.2	32.4	3686700000	699150000	899140000	1341300000	747040000	26	59384000	10593000	11545000	24452000	12794000
23	B2UKT4	B2UKT4	52	52	52	sp|B2UKT4|SYA_AKKM8 Alanine--tRNA ligase OS=Akkermansia muciniphila (strain ATCC BAA-835 / Muc) OX=349741 GN=alaS PE=3 SV=1	1	52	52	52	47	45	42	43	47	45	42	43	47	45	42	43	48	48	48	103.64	942	942	0	323.31	By MS/MS	By MS/MS	By MS/MS	By MS/MS	42.6	42.3	41.9	39.4	49421000000	8755800000	10445000000	18434000000	11786000000	46	678460000	119410000	137020000	257730000	164290000
25	B2UKT6	B2UKT6	4	4	4	tr|B2UKT6|B2UKT6_AKKM8 Uncharacterized protein OS=Akkermansia muciniphila (strain ATCC BAA-835 / Muc) OX=349741 GN=Amuc_1385 PE=4 SV=1	1	4	4	4	0	4	2	2	0	4	2	2	0	4	2	2	25.7	25.7	25.7	19.457	171	171	0	15.8		By MS/MS	By MS/MS	By MS/MS	0	25.7	7	7	437690000	0	163980000	169450000	104260000	10	37810000	0	10439000	16945000	10426000
26	B2UKT7	B2UKT7	8	8	8	tr|B2UKT7|B2UKT7_AKKM8 Dihydropteroate synthase OS=Akkermansia muciniphila (strain ATCC BAA-835 / Muc) OX=349741 GN=Amuc_1386 PE=3 SV=1	1	8	8	8	6	4	4	7	6	4	4	7	6	4	4	7	52	52	52	30.171	279	279	0	95.098	By MS/MS	By MS/MS	By MS/MS	By MS/MS	31.5	19.7	24	49.5	2614400000	386630000	379390000	514730000	1333700000	17	51473000	12111000	9479900	14169000	15712000
27	B2UKT9	B2UKT9	27	27	27	sp|B2UKT9|ISPG_AKKM8 4-hydroxy-3-methylbut-2-en-1-yl diphosphate synthase (flavodoxin) OS=Akkermansia muciniphila (strain ATCC BAA-835 / Muc) OX=349741 GN=ispG PE=3 SV=1	1	27	27	27	20	22	22	20	20	22	22	20	20	22	22	20	59.5	59.5	59.5	64.487	585	585	0	248.72	By MS/MS	By MS/MS	By MS/MS	By MS/MS	51.6	55.6	57.8	48.5	10776000000	2104300000	3072300000	3328900000	2270900000	35	229470000	45830000	67242000	65627000	50772000
28	B2UKU3	B2UKU3	8	8	8	tr|B2UKU3|B2UKU3_AKKM8 Beta-ketoacyl synthase OS=Akkermansia muciniphila (strain ATCC BAA-835 / Muc) OX=349741 GN=Amuc_1392 PE=3 SV=1	1	8	8	8	6	7	5	4	6	7	5	4	6	7	5	4	27.9	27.9	27.9	40.309	390	390	0	58.181	By MS/MS	By MS/MS	By MS/MS	By MS/MS	20.3	23.1	17.2	14.1	1467400000	245570000	457800000	476130000	287860000	16	85181000	15348000	28612000	23230000	17992000
29	B2UKU4	B2UKU4	16	16	16	tr|B2UKU4|B2UKU4_AKKM8 8-amino-7-oxononanoate synthase OS=Akkermansia muciniphila (strain ATCC BAA-835 / Muc) OX=349741 GN=Amuc_1393 PE=4 SV=1	1	16	16	16	16	12	14	12	16	12	14	12	16	12	14	12	56.6	56.6	56.6	40.62	387	387	0	262.04	By MS/MS	By MS/MS	By MS/MS	By MS/MS	56.6	36.4	46.3	41.6	14597000000	3780300000	2423600000	4701700000	3691600000	16	304860000	56870000	58925000	105010000	84049000
30	B2UKU5	B2UKU5	2	2	2	tr|B2UKU5|B2UKU5_AKKM8 Uncharacterized protein OS=Akkermansia muciniphila (strain ATCC BAA-835 / Muc) OX=349741 GN=Amuc_1394 PE=4 SV=1	1	2	2	2	2	1	2	1	2	1	2	1	2	1	2	1	19.9	19.9	19.9	15.787	151	151	0	13.12	By MS/MS	By MS/MS	By matching	By MS/MS	19.9	12.6	19.9	12.6	259570000	101530000	35007000	60067000	62969000	2	76019000	13166000	17503000	13865000	31484000
31	B2UKU7	B2UKU7	51	51	51	tr|B2UKU7|B2UKU7_AKKM8 Aspartate--tRNA(Asp/Asn) ligase OS=Akkermansia muciniphila (strain ATCC BAA-835 / Muc) OX=349741 GN=aspS PE=3 SV=1	1	51	51	51	42	40	45	41	42	40	45	41	42	40	45	41	88.1	88.1	88.1	67.031	597	597	0	323.31	By MS/MS	By MS/MS	By MS/MS	By MS/MS	70.7	74.4	85.8	76.9	138830000000	25458000000	29387000000	56950000000	27040000000	34	2782800000	510330000	613200000	1148200000	511110000
32	B2UKU8	B2UKU8	33	33	33	tr|B2UKU8|B2UKU8_AKKM8 Histidine--tRNA ligase OS=Akkermansia muciniphila (strain ATCC BAA-835 / Muc) OX=349741 GN=Amuc_1397 PE=3 SV=1	1	33	33	33	25	33	29	25	25	33	29	25	25	33	29	25	76.9	76.9	76.9	47.048	424	424	0	323.31	By MS/MS	By MS/MS	By MS/MS	By MS/MS	66.7	76.9	72.6	63.7	68232000000	8061100000	21996000000	27543000000	10632000000	24	1183000000	145970000	475190000	412060000	149760000
33	B2UKU9	B2UKU9	14	14	14	tr|B2UKU9|B2UKU9_AKKM8 Hydrogenase accessory protein HypB OS=Akkermansia muciniphila (strain ATCC BAA-835 / Muc) OX=349741 GN=Amuc_1398 PE=3 SV=1	1	14	14	14	10	9	11	11	10	9	11	11	10	9	11	11	65.9	65.9	65.9	26.765	246	246	0	179.27	By MS/MS	By MS/MS	By MS/MS	By MS/MS	48.4	42.7	65.4	48.4	12015000000	2930600000	1217700000	3944600000	3922700000	13	356850000	97168000	47385000	143160000	69139000
34	B2UKV0	B2UKV0	4	4	4	tr|B2UKV0|B2UKV0_AKKM8 Carbamoyltransferase OS=Akkermansia muciniphila (strain ATCC BAA-835 / Muc) OX=349741 GN=Amuc_1399 PE=3 SV=1	1	4	4	4	3	3	4	4	3	3	4	4	3	3	4	4	7.1	7.1	7.1	84.686	775	775	0	10.39	By MS/MS	By MS/MS	By MS/MS	By MS/MS	5.9	5.9	7.1	7.1	546870000	76844000	114930000	201880000	153220000	31	10049000	2183200	1319800	3688900	2857200
35	B2UKV2	B2UKV2	3	3	3	tr|B2UKV2|B2UKV2_AKKM8 Hydrogenase expression/formation protein HypD OS=Akkermansia muciniphila (strain ATCC BAA-835 / Muc) OX=349741 GN=Amuc_1401 PE=3 SV=1	1	3	3	3	2	2	2	2	2	2	2	2	2	2	2	2	10.4	10.4	10.4	38.446	355	355	0	16.718	By MS/MS	By matching	By MS/MS	By MS/MS	6.2	6.2	7.3	6.2	426460000	71753000	41550000	224560000	88593000	14	18305000	5125200	2967800	3883400	6328100
36	B2UKV3	B2UKV3	11	11	11	tr|B2UKV3|B2UKV3_AKKM8 Hydrogenase expression/formation protein HypE OS=Akkermansia muciniphila (strain ATCC BAA-835 / Muc) OX=349741 GN=Amuc_1402 PE=3 SV=1	1	11	11	11	9	8	10	10	9	8	10	10	9	8	10	10	47.4	47.4	47.4	35.691	344	344	0	99.892	By MS/MS	By MS/MS	By MS/MS	By MS/MS	33.1	31.1	41.9	40.4	3396700000	936560000	464810000	974650000	1020700000	20	123750000	37702000	15371000	29648000	41025000
37	B2UKV5	B2UKV5	2	2	2	tr|B2UKV5|B2UKV5_AKKM8 Glycosyl transferase group 1 OS=Akkermansia muciniphila (strain ATCC BAA-835 / Muc) OX=349741 GN=Amuc_1405 PE=4 SV=1	1	2	2	2	1	0	0	1	1	0	0	1	1	0	0	1	4.1	4.1	4.1	74.145	655	655	0.0094518	3.6441	By MS/MS			By MS/MS	1.8	0	0	2.3	865270000	70188000	0	0	795080000	38	20923000	1847100	0	0	20923000
38	B2UKV6	B2UKV6	79	79	79	sp|B2UKV6|DNAK_AKKM8 Chaperone protein DnaK OS=Akkermansia muciniphila (strain ATCC BAA-835 / Muc) OX=349741 GN=dnaK PE=3 SV=1	1	79	79	79	73	72	73	64	73	72	73	64	73	72	73	64	86.3	86.3	86.3	68.853	642	642	0	323.31	By MS/MS	By MS/MS	By MS/MS	By MS/MS	84.1	85.2	85.7	81.9	630510000000	106630000000	157650000000	222830000000	143400000000	29	12553000000	2103300000	3033400000	4357400000	3059100000
39	B2UKV7	B2UKV7	19	19	19	tr|B2UKV7|B2UKV7_AKKM8 10 kDa chaperonin OS=Akkermansia muciniphila (strain ATCC BAA-835 / Muc) OX=349741 GN=groS PE=3 SV=1	1	19	19	19	14	16	17	16	14	16	17	16	14	16	17	16	100	100	100	10.311	96	96	0	238.46	By MS/MS	By MS/MS	By MS/MS	By MS/MS	92.7	100	95.8	100	319580000000	38742000000	112040000000	104340000000	64456000000	5	41574000000	4852900000	13900000000	15061000000	7760200000
40	B2UKV8	B2UKV8	87	87	87	sp|B2UKV8|CH60_AKKM8 60 kDa chaperonin OS=Akkermansia muciniphila (strain ATCC BAA-835 / Muc) OX=349741 GN=groL PE=3 SV=1	1	87	87	87	81	82	77	67	81	82	77	67	81	82	77	67	94	94	94	58.443	550	550	0	323.31	By MS/MS	By MS/MS	By MS/MS	By MS/MS	89.8	94	88.5	87.3	1934200000000	405140000000	527060000000	611690000000	390300000000	34	25959000000	4898100000	7194400000	7967500000	5898600000
41	B2UKV9	B2UKV9	14	14	14	tr|B2UKV9|B2UKV9_AKKM8 PepSY_like domain-containing protein OS=Akkermansia muciniphila (strain ATCC BAA-835 / Muc) OX=349741 GN=Amuc_1409 PE=4 SV=1	1	14	14	14	13	9	11	10	13	9	11	10	13	9	11	10	88.7	88.7	88.7	16.523	150	150	0	137.68	By MS/MS	By MS/MS	By MS/MS	By MS/MS	88.7	82.7	67.3	72.7	70994000000	13415000000	11533000000	31147000000	14899000000	7	2963000000	527520000	543280000	1267100000	625120000
42	B2UKW1	B2UKW1	7	7	7	tr|B2UKW1|B2UKW1_AKKM8 Uncharacterized protein OS=Akkermansia muciniphila (strain ATCC BAA-835 / Muc) OX=349741 GN=Amuc_1411 PE=4 SV=1	1	7	7	7	7	5	7	5	7	5	7	5	7	5	7	5	44.2	44.2	44.2	21.909	224	224	0	103.75	By MS/MS	By MS/MS	By MS/MS	By MS/MS	44.2	26.8	44.2	40.6	9047000000	1620600000	1682100000	2655400000	3088900000	5	1003100000	175410000	149010000	301360000	377280000
43	B2UKW2	B2UKW2	16	16	16	tr|B2UKW2|B2UKW2_AKKM8 Uncharacterized protein OS=Akkermansia muciniphila (strain ATCC BAA-835 / Muc) OX=349741 GN=Amuc_1412 PE=4 SV=1	1	16	16	16	14	15	16	14	14	15	16	14	14	15	16	14	46	46	46	44.947	404	404	0	323.31	By MS/MS	By MS/MS	By MS/MS	By MS/MS	40.6	45.5	46	45.5	48450000000	1788400000	19052000000	19654000000	7955200000	19	1566500000	60946000	606700000	624950000	273950000
44	B2UKW3	B2UKW3	26	26	26	tr|B2UKW3|B2UKW3_AKKM8 Capsular exopolysaccharide family OS=Akkermansia muciniphila (strain ATCC BAA-835 / Muc) OX=349741 GN=Amuc_1413 PE=3 SV=1	1	26	26	26	13	20	21	15	13	20	21	15	13	20	21	15	36.9	36.9	36.9	82.2	735	735	0	223.8	By MS/MS	By MS/MS	By MS/MS	By MS/MS	20.4	31.2	31.8	23.5	19643000000	2855500000	5424800000	6653500000	4708700000	33	488030000	68515000	140460000	164380000	114670000
45	B2UKW4	B2UKW4	11	11	11	tr|B2UKW4|B2UKW4_AKKM8 Polysaccharide export protein OS=Akkermansia muciniphila (strain ATCC BAA-835 / Muc) OX=349741 GN=Amuc_1414 PE=4 SV=1	1	11	11	11	4	11	8	7	4	11	8	7	4	11	8	7	56.7	56.7	56.7	21.87	201	201	0	84.652	By MS/MS	By MS/MS	By MS/MS	By MS/MS	26.9	56.7	48.8	48.3	3279300000	186750000	1622700000	946220000	523650000	9	310540000	15003000	155120000	90137000	50281000
46	B2UKW6	B2UKW6	6	6	6	tr|B2UKW6|B2UKW6_AKKM8 Holliday junction ATP-dependent DNA helicase RuvA OS=Akkermansia muciniphila (strain ATCC BAA-835 / Muc) OX=349741 GN=ruvA PE=3 SV=1	1	6	6	6	5	5	6	6	5	5	6	6	5	5	6	6	35.5	35.5	35.5	23.559	220	220	0	48.165	By MS/MS	By MS/MS	By MS/MS	By MS/MS	22.7	22.7	35.5	35.5	3093700000	634940000	630700000	1060600000	767430000	12	186070000	39547000	35096000	64280000	47151000
47	B2UKW7	B2UKW7	45	45	45	tr|B2UKW7|B2UKW7_AKKM8 Glyceraldehyde-3-phosphate dehydrogenase OS=Akkermansia muciniphila (strain ATCC BAA-835 / Muc) OX=349741 GN=Amuc_1417 PE=3 SV=1	1	45	45	45	43	40	41	36	43	40	41	36	43	40	41	36	88.9	88.9	88.9	36.743	341	341	0	323.31	By MS/MS	By MS/MS	By MS/MS	By MS/MS	88.6	84.5	77.1	87.7	1179100000000	231940000000	278260000000	423650000000	245220000000	20	30162000000	5703000000	7239900000	10922000000	6297100000
48	B2UKW8	B2UKW8	49	49	49	sp|B2UKW8|PGK_AKKM8 Phosphoglycerate kinase OS=Akkermansia muciniphila (strain ATCC BAA-835 / Muc) OX=349741 GN=pgk PE=3 SV=1	1	49	49	49	47	44	45	39	47	44	45	39	47	44	45	39	95.3	95.3	95.3	42.692	403	403	0	323.31	By MS/MS	By MS/MS	By MS/MS	By MS/MS	89.8	95.3	89.8	89.8	461900000000	98518000000	88706000000	155500000000	119170000000	25	10282000000	2143100000	2025500000	3420800000	2692800000
49	B2UKX1	B2UKX1	29	29	29	tr|B2UKX1|B2UKX1_AKKM8 Non-specific serine/threonine protein kinase OS=Akkermansia muciniphila (strain ATCC BAA-835 / Muc) OX=349741 GN=Amuc_1421 PE=4 SV=1	1	29	29	29	24	21	23	22	24	21	23	22	24	21	23	22	41.2	41.2	41.2	97.376	871	871	0	242.29	By MS/MS	By MS/MS	By MS/MS	By MS/MS	33.8	31.2	35.6	33.1	7463300000	1398800000	1341700000	2984600000	1738200000	42	89472000	14025000	15553000	36354000	23540000
50	B2UKX2	B2UKX2	5	5	5	tr|B2UKX2|B2UKX2_AKKM8 SHD1 domain-containing protein OS=Akkermansia muciniphila (strain ATCC BAA-835 / Muc) OX=349741 GN=Amuc_1423 PE=4 SV=1	1	5	5	5	4	2	4	4	4	2	4	4	4	2	4	4	16.9	16.9	16.9	44.989	403	403	0	47.006	By MS/MS	By MS/MS	By MS/MS	By MS/MS	9.2	4.5	13.9	15.1	923890000	112490000	57089000	329880000	424440000	21	23703000	5356600	2718500	6534800	9093300
51	B2UKX3	B2UKX3	15	15	15	tr|B2UKX3|B2UKX3_AKKM8 Major facilitator superfamily MFS_1 OS=Akkermansia muciniphila (strain ATCC BAA-835 / Muc) OX=349741 GN=Amuc_1424 PE=4 SV=1	1	15	15	15	10	13	11	12	10	13	11	12	10	13	11	12	31.2	31.2	31.2	89.902	850	850	0	153.39	By MS/MS	By MS/MS	By MS/MS	By MS/MS	19.2	27.6	21.3	24.7	4433000000	565060000	1288800000	1601900000	977190000	34	67989000	7496300	16616000	25594000	18283000
52	B2UKX4	B2UKX4	6	6	6	tr|B2UKX4|B2UKX4_AKKM8 Kelch repeat-containing protein OS=Akkermansia muciniphila (strain ATCC BAA-835 / Muc) OX=349741 GN=Amuc_1425 PE=4 SV=1	1	6	6	6	4	6	6	6	4	6	6	6	4	6	6	6	19.6	19.6	19.6	35.133	327	327	0	37.215	By MS/MS	By MS/MS	By MS/MS	By MS/MS	19.6	19.6	19.6	19.6	2129500000	325930000	624290000	713630000	465640000	14	76144000	10653000	19732000	27006000	18752000
53	B2UKX5	B2UKX5	25	25	25	tr|B2UKX5|B2UKX5_AKKM8 Uncharacterized protein OS=Akkermansia muciniphila (strain ATCC BAA-835 / Muc) OX=349741 GN=Amuc_1426 PE=4 SV=1	1	25	25	25	18	14	18	20	18	14	18	20	18	14	18	20	71.1	71.1	71.1	31.547	277	277	0	213.36	By MS/MS	By MS/MS	By MS/MS	By MS/MS	51.3	42.2	59.2	65.7	15704000000	3471900000	2500700000	3985200000	5746000000	18	639160000	133770000	103760000	163300000	238340000
54	B2UKX6	B2UKX6	5	5	5	tr|B2UKX6|B2UKX6_AKKM8 Histidinol-phosphatase OS=Akkermansia muciniphila (strain ATCC BAA-835 / Muc) OX=349741 GN=Amuc_1427 PE=3 SV=1	1	5	5	5	2	5	5	4	2	5	5	4	2	5	5	4	24.5	24.5	24.5	30.874	269	269	0	31.783	By MS/MS	By MS/MS	By MS/MS	By MS/MS	6.7	24.5	24.5	20.8	1308600000	71754000	468570000	679290000	88986000	13	56344000	5519600	17721000	26259000	6845100
55	B2UKX7	B2UKX7	18	18	18	tr|B2UKX7|B2UKX7_AKKM8 Phosphate acetyltransferase OS=Akkermansia muciniphila (strain ATCC BAA-835 / Muc) OX=349741 GN=Amuc_1428 PE=3 SV=1	1	18	18	18	14	13	15	15	14	13	15	15	14	13	15	15	55.9	55.9	55.9	40.299	363	363	0	166.76	By MS/MS	By MS/MS	By MS/MS	By MS/MS	47.4	44.1	53.2	52.6	9725800000	1591100000	1425000000	3378700000	3331000000	17	349160000	37014000	60520000	109860000	141770000
56	B2UKX8	B2UKX8	9	9	9	tr|B2UKX8|B2UKX8_AKKM8 tRNA(Ile)-lysidine synthase OS=Akkermansia muciniphila (strain ATCC BAA-835 / Muc) OX=349741 GN=tilS PE=3 SV=1	1	9	9	9	5	7	7	5	5	7	7	5	5	7	7	5	29.6	29.6	29.6	37.115	334	334	0	46.932	By MS/MS	By MS/MS	By MS/MS	By MS/MS	16.5	24.6	24.9	16.5	5697200000	97725000	212810000	374140000	5012500000	23	238620000	2791800	7813100	10080000	217940000
57	B2UKX9	B2UKX9	11	11	11	tr|B2UKX9|B2UKX9_AKKM8 50S ribosomal protein L31 OS=Akkermansia muciniphila (strain ATCC BAA-835 / Muc) OX=349741 GN=Amuc_1430 PE=3 SV=1	1	11	11	11	10	9	10	9	10	9	10	9	10	9	10	9	60.6	60.6	60.6	12.45	109	109	0	323.31	By MS/MS	By MS/MS	By MS/MS	By MS/MS	60.6	59.6	60.6	59.6	44800000000	10512000000	8287600000	17680000000	8320100000	4	3787000000	827020000	740390000	1567200000	652350000
58	B2UKY1	B2UKY1	2	2	2	tr|B2UKY1|B2UKY1_AKKM8 Putative lipoprotein OS=Akkermansia muciniphila (strain ATCC BAA-835 / Muc) OX=349741 GN=Amuc_1432 PE=4 SV=1	1	2	2	2	0	2	0	0	0	2	0	0	0	2	0	0	14.7	14.7	14.7	16.132	143	143	0.0057361	4.761		By MS/MS			0	14.7	0	0	0	0	0	0	0	9	0	0	0	0	0
59	B2UKY3	B2UKY3	7	7	7	tr|B2UKY3|B2UKY3_AKKM8 Uncharacterized protein OS=Akkermansia muciniphila (strain ATCC BAA-835 / Muc) OX=349741 GN=Amuc_1434 PE=4 SV=1	1	7	7	7	2	7	6	4	2	7	6	4	2	7	6	4	23	23	23	35.94	326	326	0	41.046	By MS/MS	By MS/MS	By MS/MS	By MS/MS	4.3	23	18.1	12	1501700000	29472000	534890000	749040000	188320000	14	63662000	1101600	22963000	31008000	8589800
60	B2UKY4	B2UKY4	21	21	21	tr|B2UKY4|B2UKY4_AKKM8 UDP-glucose 6-dehydrogenase OS=Akkermansia muciniphila (strain ATCC BAA-835 / Muc) OX=349741 GN=Amuc_1435 PE=3 SV=1	1	21	21	21	19	19	18	15	19	19	18	15	19	19	18	15	54.5	54.5	54.5	48.287	440	440	0	245.66	By MS/MS	By MS/MS	By MS/MS	By MS/MS	49.3	50.5	46.1	43.4	18003000000	2620400000	4885000000	6200900000	4296600000	20	428910000	48917000	131000000	139890000	109100000
61	B2UKY5	B2UKY5	34	34	34	sp|B2UKY5|MDH_AKKM8 Malate dehydrogenase OS=Akkermansia muciniphila (strain ATCC BAA-835 / Muc) OX=349741 GN=mdh PE=3 SV=1	1	34	34	34	29	32	30	26	29	32	30	26	29	32	30	26	96.4	96.4	96.4	35.097	329	329	0	323.31	By MS/MS	By MS/MS	By MS/MS	By MS/MS	77.8	95.7	87.8	85.1	313480000000	55828000000	77322000000	105300000000	75030000000	15	14870000000	2580400000	3645800000	5319500000	3324600000
62	B2UKY6	B2UKY6	8	8	8	tr|B2UKY6|B2UKY6_AKKM8 Uncharacterized protein OS=Akkermansia muciniphila (strain ATCC BAA-835 / Muc) OX=349741 GN=Amuc_1437 PE=4 SV=1	1	8	8	8	6	3	6	3	6	3	6	3	6	3	6	3	19.8	19.8	19.8	79.32	716	716	0	66.945	By MS/MS	By MS/MS	By MS/MS	By MS/MS	13.8	4.3	14.4	6.7	1034600000	289660000	80106000	362740000	302090000	35	12166000	2941500	2288700	4561300	2374100
63	B2UKY7	B2UKY7	24	24	24	tr|B2UKY7|B2UKY7_AKKM8 Glycosyl hydrolase family 98 putative carbohydrate binding module OS=Akkermansia muciniphila (strain ATCC BAA-835 / Muc) OX=349741 GN=Amuc_1438 PE=4 SV=1	1	24	24	24	18	17	17	17	18	17	17	17	18	17	17	17	40.1	40.1	40.1	69.866	639	639	0	161.27	By MS/MS	By MS/MS	By MS/MS	By MS/MS	30.4	31	30.7	35.4	8305400000	1327000000	1140600000	3554100000	2283700000	31	148460000	27234000	26224000	43317000	51686000
64	B2UKY8	B2UKY8	29	29	29	tr|B2UKY8|B2UKY8_AKKM8 Organic solvent tolerance protein OstA-like protein OS=Akkermansia muciniphila (strain ATCC BAA-835 / Muc) OX=349741 GN=Amuc_1439 PE=4 SV=1	1	29	29	29	10	26	22	16	10	26	22	16	10	26	22	16	39.9	39.9	39.9	91.27	795	795	0	229.44	By MS/MS	By MS/MS	By MS/MS	By MS/MS	13.7	37	27.9	19.7	4275900000	270920000	1721300000	1569900000	713720000	44	72667000	3719500	30943000	25992000	12012000
65	B2UKY9	B2UKY9	15	15	15	tr|B2UKY9|B2UKY9_AKKM8 Nitroreductase OS=Akkermansia muciniphila (strain ATCC BAA-835 / Muc) OX=349741 GN=Amuc_1440 PE=3 SV=1	1	15	15	15	13	12	10	10	13	12	10	10	13	12	10	10	77.7	77.7	77.7	24.932	215	215	0	167.35	By MS/MS	By MS/MS	By MS/MS	By MS/MS	60.5	67.4	56.3	50.2	37569000000	6321900000	7856300000	12462000000	10928000000	9	2781300000	568620000	597340000	879490000	735890000
66	B2UKZ1	B2UKZ1	6	6	6	tr|B2UKZ1|B2UKZ1_AKKM8 Pseudouridine synthase OS=Akkermansia muciniphila (strain ATCC BAA-835 / Muc) OX=349741 GN=Amuc_1442 PE=3 SV=1	1	6	6	6	4	5	4	2	4	5	4	2	4	5	4	2	36.5	36.5	36.5	25.543	230	230	0	26.15	By MS/MS	By MS/MS	By MS/MS	By MS/MS	21.7	27.8	28.3	15.7	1686600000	184990000	410820000	989710000	101130000	13	30586000	4664900	7808300	15759000	2353300
67	B2UKZ2	B2UKZ2	37	37	37	tr|B2UKZ2|B2UKZ2_AKKM8 Uncharacterized protein OS=Akkermansia muciniphila (strain ATCC BAA-835 / Muc) OX=349741 GN=Amuc_1443 PE=4 SV=1	1	37	37	37	31	34	29	31	31	34	29	31	31	34	29	31	67	67	67	52.29	460	460	0	323.31	By MS/MS	By MS/MS	By MS/MS	By MS/MS	55.7	66.7	61.3	55	38155000000	7528000000	8040000000	13310000000	9276500000	26	1006400000	187160000	217830000	359840000	241570000
68	B2UKZ4	B2UKZ4	3	3	3	tr|B2UKZ4|B2UKZ4_AKKM8 ABC transporter related OS=Akkermansia muciniphila (strain ATCC BAA-835 / Muc) OX=349741 GN=Amuc_1445 PE=4 SV=1	1	3	3	3	3	3	2	2	3	3	2	2	3	3	2	2	12.9	12.9	12.9	27.597	249	249	0	16.199	By MS/MS	By MS/MS	By MS/MS	By matching	12.9	12.9	10	7.6	288160000	55785000	98572000	83857000	49945000	11	26196000	5071300	8961100	7623400	4540400
69	B2UKZ5	B2UKZ5	2	2	2	tr|B2UKZ5|B2UKZ5_AKKM8 Polar amino acid ABC transporter, inner membrane subunit OS=Akkermansia muciniphila (strain ATCC BAA-835 / Muc) OX=349741 GN=Amuc_1446 PE=3 SV=1	1	2	2	2	2	2	2	2	2	2	2	2	2	2	2	2	6.7	6.7	6.7	53.764	494	494	0	12.229	By matching	By MS/MS	By MS/MS	By matching	6.7	6.7	6.7	6.7	362610000	34503000	147000000	144730000	36378000	24	3716000	1437600	1580800	2135200	1515700
70	B2UKZ6	B2UKZ6	16	16	16	sp|B2UKZ6|ARGC_AKKM8 N-acetyl-gamma-glutamyl-phosphate reductase OS=Akkermansia muciniphila (strain ATCC BAA-835 / Muc) OX=349741 GN=argC PE=3 SV=1	1	16	16	16	13	14	12	10	13	14	12	10	13	14	12	10	60.5	60.5	60.5	37.586	347	347	0	249.39	By MS/MS	By MS/MS	By MS/MS	By MS/MS	49.9	59.9	50.1	46.1	24435000000	5899800000	4803700000	7138500000	6592900000	14	947500000	225830000	207230000	322550000	191900000
71	B2UKZ7	B2UKZ7	22	22	22	tr|B2UKZ7|B2UKZ7_AKKM8 Arginine biosynthesis bifunctional protein ArgJ OS=Akkermansia muciniphila (strain ATCC BAA-835 / Muc) OX=349741 GN=argJ PE=3 SV=1	1	22	22	22	18	17	14	16	18	17	14	16	18	17	14	16	52.3	52.3	52.3	44.44	417	417	0	323.31	By MS/MS	By MS/MS	By MS/MS	By MS/MS	45.1	42.7	40.5	40.5	29352000000	6631400000	5539800000	9516600000	7664000000	22	668170000	133470000	122200000	188600000	223900000
72	B2UKZ8	B2UKZ8	3	3	3	tr|B2UKZ8|B2UKZ8_AKKM8 Uncharacterized protein OS=Akkermansia muciniphila (strain ATCC BAA-835 / Muc) OX=349741 GN=Amuc_1449 PE=4 SV=1	1	3	3	3	3	2	3	3	3	2	3	3	3	2	3	3	25.5	25.5	25.5	16.714	153	153	0	37.428	By MS/MS	By matching	By MS/MS	By MS/MS	25.5	20.9	25.5	25.5	552050000	192590000	23175000	205940000	130340000	9	11761000	2443600	1817000	4052600	3448100
73	B2UKZ9	B2UKZ9	4	4	4	tr|B2UKZ9|B2UKZ9_AKKM8 Sel1 domain protein repeat-containing protein OS=Akkermansia muciniphila (strain ATCC BAA-835 / Muc) OX=349741 GN=Amuc_1450 PE=4 SV=1	1	4	4	4	4	4	3	3	4	4	3	3	4	4	3	3	8.7	8.7	8.7	42.65	380	380	0	14.274	By MS/MS	By MS/MS	By MS/MS	By MS/MS	8.7	8.7	5.8	5.8	1440000000	151470000	855750000	253140000	179610000	14	102860000	10820000	61125000	18081000	12829000
74	B2UL01	B2UL01	17	17	17	tr|B2UL01|B2UL01_AKKM8 Excinuclease ABC, A subunit OS=Akkermansia muciniphila (strain ATCC BAA-835 / Muc) OX=349741 GN=Amuc_1452 PE=4 SV=1	1	17	17	17	13	12	12	13	13	12	12	13	13	12	12	13	36.7	36.7	36.7	89.848	833	833	0	114.63	By MS/MS	By MS/MS	By MS/MS	By MS/MS	30.4	26.9	26.8	28.3	2583700000	854670000	422850000	603900000	702260000	44	20613000	5071500	3336900	5773400	6430800
75	B2UL02	B2UL02	3	3	3	tr|B2UL02|B2UL02_AKKM8 Uncharacterized protein OS=Akkermansia muciniphila (strain ATCC BAA-835 / Muc) OX=349741 GN=Amuc_1453 PE=4 SV=1	1	3	3	3	2	1	2	1	2	1	2	1	2	1	2	1	11.3	11.3	11.3	22.967	212	212	0	9.4252	By matching	By MS/MS	By MS/MS	By matching	7.5	3.8	7.5	7.5	152370000	36236000	14590000	63276000	38268000	16	3358100	979370	911860	1466900	2391800
76	B2UL03	B2UL03	14	14	14	tr|B2UL03|B2UL03_AKKM8 Uncharacterized protein OS=Akkermansia muciniphila (strain ATCC BAA-835 / Muc) OX=349741 GN=Amuc_1454 PE=4 SV=1	1	14	14	14	14	13	13	13	14	13	13	13	14	13	13	13	93.3	93.3	93.3	20.058	195	195	0	323.31	By MS/MS	By MS/MS	By MS/MS	By MS/MS	93.3	90.3	93.3	93.3	99330000000	20365000000	32133000000	31207000000	15624000000	8	5131800000	1056600000	1828700000	1495300000	751170000
77	B2UL04	B2UL04	12	12	12	tr|B2UL04|B2UL04_AKKM8 Uncharacterized protein OS=Akkermansia muciniphila (strain ATCC BAA-835 / Muc) OX=349741 GN=Amuc_1455 PE=4 SV=1	1	12	12	12	5	11	10	7	5	11	10	7	5	11	10	7	37.7	37.7	37.7	38.783	337	337	0	68.74	By MS/MS	By MS/MS	By MS/MS	By MS/MS	17.2	34.4	30.3	19.6	3605600000	182180000	976980000	2173600000	272850000	23	106680000	5326900	30795000	62198000	8364100
78	B2UL05	B2UL05	2	2	2	tr|B2UL05|B2UL05_AKKM8 Uncharacterized protein OS=Akkermansia muciniphila (strain ATCC BAA-835 / Muc) OX=349741 GN=Amuc_1456 PE=4 SV=1	1	2	2	2	2	1	1	2	2	1	1	2	2	1	1	2	14.5	14.5	14.5	18.93	172	172	0	10.672	By MS/MS	By MS/MS	By MS/MS	By MS/MS	14.5	9.3	5.2	14.5	645390000	273550000	39908000	5406900	326520000	8	80673000	34194000	4988500	675860	40815000
79	B2UL06	B2UL06	11	11	11	tr|B2UL06|B2UL06_AKKM8 5-proFAR isomerase OS=Akkermansia muciniphila (strain ATCC BAA-835 / Muc) OX=349741 GN=Amuc_1457 PE=3 SV=1	1	11	11	11	7	8	9	9	7	8	9	9	7	8	9	9	48.7	48.7	48.7	28.053	261	261	0	49.525	By MS/MS	By MS/MS	By MS/MS	By MS/MS	38.7	42.9	36.4	44.4	2865200000	603900000	582950000	958230000	720090000	13	170630000	34416000	33169000	60889000	42160000
80	B2UL07	B2UL07	2	2	2	tr|B2UL07|B2UL07_AKKM8 UPF0235 protein Amuc_1458 OS=Akkermansia muciniphila (strain ATCC BAA-835 / Muc) OX=349741 GN=Amuc_1458 PE=3 SV=1	1	2	2	2	2	2	1	1	2	2	1	1	2	2	1	1	25	25	25	10.294	96	96	0.002574	5.5669	By MS/MS	By MS/MS	By MS/MS	By MS/MS	25	25	15.6	9.4	126510000	35117000	27686000	51478000	12227000	6	6289900	2370700	1881400	8579700	2037800
81	B2UL08	B2UL08	17	17	17	tr|B2UL08|B2UL08_AKKM8 Protein GrpE OS=Akkermansia muciniphila (strain ATCC BAA-835 / Muc) OX=349741 GN=grpE PE=3 SV=1	1	17	17	17	15	14	15	16	15	14	15	16	15	14	15	16	88.6	88.6	88.6	20.67	184	184	0	323.31	By MS/MS	By MS/MS	By MS/MS	By MS/MS	69	69.6	88.6	85.9	33248000000	6315000000	7132500000	11241000000	8559800000	5	2758000000	529280000	599970000	929930000	698780000
82	B2UL09	B2UL09	22	22	22	tr|B2UL09|B2UL09_AKKM8 Chaperone protein DnaJ OS=Akkermansia muciniphila (strain ATCC BAA-835 / Muc) OX=349741 GN=dnaJ PE=3 SV=1	1	22	22	22	13	13	14	17	13	13	14	17	13	13	14	17	54.3	54.3	54.3	41.327	385	385	0	229.79	By MS/MS	By MS/MS	By MS/MS	By MS/MS	35.8	44.9	35.8	41.8	13118000000	2670900000	2341000000	5548800000	2557300000	17	260130000	52192000	54419000	97588000	55936000
83	B2UL10	B2UL10	11	11	11	tr|B2UL10|B2UL10_AKKM8 Ribosomal RNA small subunit methyltransferase E OS=Akkermansia muciniphila (strain ATCC BAA-835 / Muc) OX=349741 GN=Amuc_1461 PE=3 SV=1	1	11	11	11	8	7	7	8	8	7	7	8	8	7	7	8	59.6	59.6	59.6	26.328	245	245	0	89.903	By MS/MS	By MS/MS	By MS/MS	By MS/MS	51.4	45.7	46.9	49.4	3403300000	527380000	603590000	1322600000	949740000	14	103340000	12263000	27942000	27677000	35456000
84	B2UL11	B2UL11	8	8	8	tr|B2UL11|B2UL11_AKKM8 Haloacid dehalogenase domain protein hydrolase OS=Akkermansia muciniphila (strain ATCC BAA-835 / Muc) OX=349741 GN=Amuc_1462 PE=4 SV=1	1	8	8	8	7	7	8	6	7	7	8	6	7	7	8	6	30.6	30.6	30.6	37.526	330	330	0	71.488	By MS/MS	By MS/MS	By MS/MS	By MS/MS	24.5	25.8	30.6	25.2	2689600000	450430000	727400000	1146500000	365260000	16	99236000	13313000	31231000	40034000	14659000
85	B2UL12	B2UL12	10	10	10	sp|B2UL12|GLAA_AKKM8 Alpha-1,3-galactosidase A OS=Akkermansia muciniphila (strain ATCC BAA-835 / Muc) OX=349741 GN=glaA PE=3 SV=1	1	10	10	10	8	5	6	6	8	5	6	6	8	5	6	6	24	24	24	65.952	596	596	0	86.197	By MS/MS	By MS/MS	By MS/MS	By MS/MS	19.1	9.7	14.3	15.1	1387100000	382150000	216580000	361730000	426610000	24	24607000	5837700	5351700	9117600	4299900
86	B2UL13	B2UL13	11	11	11	tr|B2UL13|B2UL13_AKKM8 Squalene/phytoene synthase OS=Akkermansia muciniphila (strain ATCC BAA-835 / Muc) OX=349741 GN=Amuc_1464 PE=4 SV=1	1	11	11	11	7	9	8	10	7	9	8	10	7	9	8	10	40.8	40.8	40.8	35.788	311	311	0	73.599	By MS/MS	By MS/MS	By MS/MS	By MS/MS	26	29.3	29.3	37.6	2801100000	410580000	703780000	950090000	736630000	14	112430000	10706000	39195000	37576000	24954000
87	B2UL14	B2UL14	25	25	25	tr|B2UL14|B2UL14_AKKM8 Signal peptidase I OS=Akkermansia muciniphila (strain ATCC BAA-835 / Muc) OX=349741 GN=Amuc_1465 PE=3 SV=1	1	25	25	25	18	19	23	18	18	19	23	18	18	19	23	18	55.5	55.5	55.5	48.44	431	431	0	215.46	By MS/MS	By MS/MS	By MS/MS	By MS/MS	43.6	51.7	53.8	46.4	13370000000	2429900000	2435300000	5859600000	2645500000	23	415060000	63609000	74785000	204710000	71956000
88	B2UL15	B2UL15	10	10	10	tr|B2UL15|B2UL15_AKKM8 FAD linked oxidase domain protein OS=Akkermansia muciniphila (strain ATCC BAA-835 / Muc) OX=349741 GN=Amuc_1466 PE=4 SV=1	1	10	10	10	9	9	7	8	9	9	7	8	9	9	7	8	41.7	41.7	41.7	48.88	458	458	0	58.993	By MS/MS	By MS/MS	By MS/MS	By MS/MS	38.4	37.1	25.3	36.5	2336300000	647500000	454090000	668310000	566420000	23	59553000	13326000	12800000	19444000	13983000
89	B2UL16	B2UL16	7	7	7	tr|B2UL16|B2UL16_AKKM8 Uncharacterized protein OS=Akkermansia muciniphila (strain ATCC BAA-835 / Muc) OX=349741 GN=Amuc_1467 PE=4 SV=1	1	7	7	7	5	6	5	7	5	6	5	7	5	6	5	7	32.5	32.5	32.5	22.002	194	194	0	36.474	By MS/MS	By MS/MS	By MS/MS	By MS/MS	21.1	21.1	21.1	32.5	8545900000	1078900000	2312500000	2806200000	2348300000	8	906430000	107620000	238650000	322960000	237200000
90	B2UL18	B2UL18	4	4	4	tr|B2UL18|B2UL18_AKKM8 DUF3485 domain-containing protein OS=Akkermansia muciniphila (strain ATCC BAA-835 / Muc) OX=349741 GN=Amuc_1469 PE=4 SV=1	1	4	4	4	2	3	2	3	2	3	2	3	2	3	2	3	27.5	27.5	27.5	27.592	240	240	0	18.084	By MS/MS	By MS/MS	By MS/MS	By MS/MS	10.4	21.7	10.4	13.8	241810000	13354000	69064000	101410000	57978000	12	11286000	338900	3891200	3993800	3061800
91	B2UL20	B2UL20	26	26	26	tr|B2UL20|B2UL20_AKKM8 Ribose-phosphate pyrophosphokinase OS=Akkermansia muciniphila (strain ATCC BAA-835 / Muc) OX=349741 GN=prs PE=3 SV=1	1	26	26	26	24	20	19	19	24	20	19	19	24	20	19	19	81.6	81.6	81.6	33.423	309	309	0	323.31	By MS/MS	By MS/MS	By MS/MS	By MS/MS	80.9	75.7	75.1	74.1	104690000000	22692000000	25632000000	31538000000	24828000000	15	5295500000	1186800000	1323700000	1538800000	1246100000
92	B2UL21	B2UL21	13	13	13	sp|B2UL21|RL25_AKKM8 50S ribosomal protein L25 OS=Akkermansia muciniphila (strain ATCC BAA-835 / Muc) OX=349741 GN=rplY PE=3 SV=1	1	13	13	13	13	11	13	11	13	11	13	11	13	11	13	11	66.2	66.2	66.2	21.011	201	201	0	267.05	By MS/MS	By MS/MS	By MS/MS	By MS/MS	66.2	64.7	66.2	62.7	103900000000	22687000000	23489000000	32587000000	25139000000	7	8550900000	1557000000	2054000000	2715500000	2224400000
93	B2UL22	B2UL22	31	31	31	tr|B2UL22|B2UL22_AKKM8 Uncharacterized protein OS=Akkermansia muciniphila (strain ATCC BAA-835 / Muc) OX=349741 GN=Amuc_1473 PE=4 SV=1	1	31	31	31	21	24	26	25	21	24	26	25	21	24	26	25	53.9	53.9	53.9	46.209	408	408	0	214.79	By MS/MS	By MS/MS	By MS/MS	By MS/MS	43.6	47.5	50.7	48.3	8991500000	1000400000	1878900000	3814100000	2298100000	22	306030000	30898000	67367000	125370000	82405000
94	B2UL23	B2UL23	8	8	8	sp|B2UL23|HIS7_AKKM8 Imidazoleglycerol-phosphate dehydratase OS=Akkermansia muciniphila (strain ATCC BAA-835 / Muc) OX=349741 GN=hisB PE=3 SV=1	1	8	8	8	5	8	4	5	5	8	4	5	5	8	4	5	49.5	49.5	49.5	21.299	196	196	0	56.307	By MS/MS	By MS/MS	By MS/MS	By MS/MS	27	49.5	19.9	27	5462300000	611550000	1930200000	1714700000	1205800000	11	362220000	43090000	113120000	128850000	77157000
95	B2UL24	B2UL24	7	7	7	tr|B2UL24|B2UL24_AKKM8 Imidazole glycerol phosphate synthase subunit HisH OS=Akkermansia muciniphila (strain ATCC BAA-835 / Muc) OX=349741 GN=hisH PE=3 SV=1	1	7	7	7	7	7	7	7	7	7	7	7	7	7	7	7	39.6	39.6	39.6	22.187	202	202	0	75.142	By MS/MS	By MS/MS	By MS/MS	By MS/MS	39.6	39.6	39.6	39.6	6554400000	1347600000	1457100000	1941900000	1807700000	9	345760000	70290000	81664000	87186000	106620000
96	B2UL25	B2UL25	14	14	14	sp|B2UL25|RS6_AKKM8 30S ribosomal protein S6 OS=Akkermansia muciniphila (strain ATCC BAA-835 / Muc) OX=349741 GN=rpsF PE=3 SV=1	1	14	14	14	13	11	12	11	13	11	12	11	13	11	12	11	100	100	100	10.64	94	94	0	323.31	By MS/MS	By MS/MS	By MS/MS	By MS/MS	100	96.8	96.8	94.7	186090000000	32101000000	36800000000	75412000000	41772000000	5	3156300000	521340000	638150000	1369600000	627270000
97	B2UL26	B2UL26	8	8	8	tr|B2UL26|B2UL26_AKKM8 4-hydroxythreonine-4-phosphate dehydrogenase OS=Akkermansia muciniphila (strain ATCC BAA-835 / Muc) OX=349741 GN=Amuc_1477 PE=4 SV=1	1	8	8	8	6	7	8	5	6	7	8	5	6	7	8	5	58.5	58.5	58.5	31.155	289	289	0	102.16	By MS/MS	By MS/MS	By MS/MS	By MS/MS	41.2	53.6	58.5	39.4	3373100000	513370000	839240000	1330800000	689720000	14	46980000	6786400	7084500	20319000	12790000
98	B2UL29	B2UL29	25	25	25	tr|B2UL29|B2UL29_AKKM8 Peptidase S11 D-alanyl-D-alanine carboxypeptidase 1 OS=Akkermansia muciniphila (strain ATCC BAA-835 / Muc) OX=349741 GN=Amuc_1480 PE=4 SV=1	1	25	25	25	20	22	25	22	20	22	25	22	20	22	25	22	68.1	68.1	68.1	35.136	323	323	0	323.31	By MS/MS	By MS/MS	By MS/MS	By MS/MS	58.2	65	68.1	66.6	47155000000	8565900000	12410000000	16981000000	9198100000	17	1832100000	317810000	449320000	681030000	383970000
99	B2UL30	B2UL30	20	20	20	tr|B2UL30|B2UL30_AKKM8 ATP-dependent 6-phosphofructokinase OS=Akkermansia muciniphila (strain ATCC BAA-835 / Muc) OX=349741 GN=pfkA PE=3 SV=1	1	20	20	20	17	15	17	16	17	15	17	16	17	15	17	16	60.7	60.7	60.7	37.949	359	359	0	253.71	By MS/MS	By MS/MS	By MS/MS	By MS/MS	57.9	36.8	55.4	54.9	45479000000	12849000000	10509000000	11584000000	10537000000	18	1368100000	335030000	363640000	356000000	313480000
100	B2UL31	B2UL31	2	2	2	tr|B2UL31|B2UL31_AKKM8 Uncharacterized protein OS=Akkermansia muciniphila (strain ATCC BAA-835 / Muc) OX=349741 GN=Amuc_1482 PE=4 SV=1	1	2	2	2	2	1	2	1	2	1	2	1	2	1	2	1	7.3	7.3	7.3	41.352	371	371	0	14.128	By MS/MS	By MS/MS	By MS/MS	By MS/MS	7.3	3.5	7.3	3.5	334410000	83861000	47683000	143380000	59485000	9	37156000	9317900	5298100	15931000	6609400
102	B2UL33	B2UL33	23	23	23	tr|B2UL33|B2UL33_AKKM8 Thioredoxin domain-containing protein OS=Akkermansia muciniphila (strain ATCC BAA-835 / Muc) OX=349741 GN=Amuc_1484 PE=4 SV=1	1	23	23	23	21	17	18	20	21	17	18	20	21	17	18	20	69	69	69	37.572	339	339	0	299.06	By MS/MS	By MS/MS	By MS/MS	By MS/MS	68.4	60.2	61.7	66.1	13335000000	2729300000	1918500000	4194300000	4493000000	22	252210000	54594000	36888000	76866000	83864000
103	B2UL34	B2UL34	16	16	16	tr|B2UL34|B2UL34_AKKM8 Uncharacterized protein OS=Akkermansia muciniphila (strain ATCC BAA-835 / Muc) OX=349741 GN=Amuc_1485 PE=4 SV=1	1	16	16	16	13	11	13	13	13	11	13	13	13	11	13	13	40.4	40.4	40.4	37.035	334	334	0	116.68	By MS/MS	By MS/MS	By MS/MS	By MS/MS	35.6	32.9	35.9	40.4	5841800000	1170300000	1274600000	2312800000	1084100000	15	62753000	6507200	15143000	29802000	11301000
104	B2UL35	B2UL35	5	5	5	tr|B2UL35|B2UL35_AKKM8 Uncharacterized protein OS=Akkermansia muciniphila (strain ATCC BAA-835 / Muc) OX=349741 GN=Amuc_1486 PE=4 SV=1	1	5	5	5	5	4	5	4	5	4	5	4	5	4	5	4	40.5	40.5	40.5	17.593	153	153	0	71	By MS/MS	By MS/MS	By MS/MS	By MS/MS	40.5	29.4	40.5	33.3	2233500000	366270000	383310000	1022000000	461960000	6	185680000	29057000	36108000	83533000	36980000
105	B2UL36	B2UL36	16	16	16	tr|B2UL36|B2UL36_AKKM8 Aminotransferase class I and II OS=Akkermansia muciniphila (strain ATCC BAA-835 / Muc) OX=349741 GN=Amuc_1487 PE=4 SV=1	1	16	16	16	13	14	13	13	13	14	13	13	13	14	13	13	31.8	31.8	31.8	47.097	424	424	0	96.458	By MS/MS	By MS/MS	By MS/MS	By MS/MS	24.8	30	25.9	22.4	5960000000	977640000	1345400000	2112700000	1524200000	20	197450000	27993000	40858000	76100000	52496000
106	B2UL37	B2UL37	23	23	23	tr|B2UL37|B2UL37_AKKM8 Uncharacterized protein OS=Akkermansia muciniphila (strain ATCC BAA-835 / Muc) OX=349741 GN=Amuc_1488 PE=4 SV=1	1	23	23	23	17	21	21	15	17	21	21	15	17	21	21	15	77.7	77.7	77.7	32.041	291	291	0	295.37	By MS/MS	By MS/MS	By MS/MS	By MS/MS	52.9	66.3	74.9	54	15579000000	2431500000	5226500000	5363300000	2558200000	23	496910000	64175000	178840000	173550000	80353000
107	B2UL38	B2UL38	6	6	6	tr|B2UL38|B2UL38_AKKM8 GMP kinase OS=Akkermansia muciniphila (strain ATCC BAA-835 / Muc) OX=349741 GN=Amuc_1489 PE=3 SV=1	1	6	6	6	5	6	6	6	5	6	6	6	5	6	6	6	41.5	41.5	41.5	22.188	200	200	0	51.691	By MS/MS	By MS/MS	By MS/MS	By MS/MS	33	41.5	41.5	41.5	3299800000	420690000	684390000	1216100000	978600000	10	201110000	22944000	49277000	66035000	62852000
108	B2UL39	B2UL39	9	9	9	tr|B2UL39|B2UL39_AKKM8 TrkA-C domain protein OS=Akkermansia muciniphila (strain ATCC BAA-835 / Muc) OX=349741 GN=Amuc_1490 PE=4 SV=1	1	9	9	9	8	8	5	7	8	8	5	7	8	8	5	7	17	17	17	68.176	624	624	0	76.815	By MS/MS	By MS/MS	By MS/MS	By MS/MS	14.9	14.9	10.7	12.8	12776000000	2293700000	2463700000	3692900000	4325500000	21	495890000	98620000	97944000	157090000	142240000
110	B2UL42	B2UL42	5	5	5	tr|B2UL42|B2UL42_AKKM8 Uncharacterized protein OS=Akkermansia muciniphila (strain ATCC BAA-835 / Muc) OX=349741 GN=Amuc_1493 PE=4 SV=1	1	5	5	5	3	5	2	2	3	5	2	2	3	5	2	2	65.7	65.7	65.7	15.228	143	143	0	75.126	By MS/MS	By MS/MS	By MS/MS	By MS/MS	39.9	65.7	26.6	26.6	2113300000	108280000	1365800000	451000000	188180000	5	151200000	21656000	81059000	38680000	9804900
111	B2UL43	B2UL43	3	3	3	tr|B2UL43|B2UL43_AKKM8 1,4-dihydroxy-2-naphthoate octaprenyltransferase OS=Akkermansia muciniphila (strain ATCC BAA-835 / Muc) OX=349741 GN=menA PE=3 SV=1	1	3	3	3	1	2	2	2	1	2	2	2	1	2	2	2	10.1	10.1	10.1	33.467	308	308	0	11.976	By matching	By MS/MS	By MS/MS	By MS/MS	4.5	7.8	6.8	6.8	359990000	14552000	66875000	172850000	105720000	9	23569000	1616800	4596800	12100000	6871800
112	B2UL44	B2UL44	14	14	14	tr|B2UL44|B2UL44_AKKM8 3-dehydroquinate dehydratase OS=Akkermansia muciniphila (strain ATCC BAA-835 / Muc) OX=349741 GN=Amuc_1495 PE=4 SV=1	1	14	14	14	11	11	12	11	11	11	12	11	11	11	12	11	65.1	65.1	65.1	26.74	235	235	0	112.18	By MS/MS	By MS/MS	By MS/MS	By MS/MS	50.6	60	65.1	53.6	8603400000	1666300000	1939700000	3000900000	1996400000	11	559130000	94610000	128660000	198880000	136970000
113	B2UL46	B2UL46	20	20	20	tr|B2UL46|B2UL46_AKKM8 Uncharacterized protein OS=Akkermansia muciniphila (strain ATCC BAA-835 / Muc) OX=349741 GN=Amuc_1497 PE=4 SV=1	1	20	20	20	15	15	16	18	15	15	16	18	15	15	16	18	59.3	59.3	59.3	38.921	349	349	0	152.32	By MS/MS	By MS/MS	By MS/MS	By MS/MS	41.8	43	43.8	57.3	6262500000	842340000	1432300000	2048000000	1939800000	20	223770000	23810000	45795000	75777000	78386000
114	B2UL47	B2UL47	7	7	7	tr|B2UL47|B2UL47_AKKM8 Uncharacterized protein OS=Akkermansia muciniphila (strain ATCC BAA-835 / Muc) OX=349741 GN=Amuc_1498 PE=3 SV=1	1	7	7	7	7	7	7	7	7	7	7	7	7	7	7	7	45.9	45.9	45.9	25.196	229	229	0	71.434	By MS/MS	By MS/MS	By MS/MS	By MS/MS	45.9	45.9	45.9	45.9	16834000000	3263500000	3064700000	5335600000	5170200000	11	797460000	151850000	150080000	264760000	230760000
115	B2UL48	B2UL48	16	16	16	tr|B2UL48|B2UL48_AKKM8 Putative sigma E regulatory protein, MucB/RseB OS=Akkermansia muciniphila (strain ATCC BAA-835 / Muc) OX=349741 GN=Amuc_1499 PE=4 SV=1	1	16	16	16	12	11	9	12	12	11	9	12	12	11	9	12	53.9	53.9	53.9	27.82	243	243	0	102.17	By MS/MS	By MS/MS	By MS/MS	By MS/MS	53.1	48.1	37.4	49.4	3587800000	737840000	1060300000	836990000	952650000	12	208830000	47648000	63267000	40019000	57901000
116	B2UL49	B2UL49	22	22	22	tr|B2UL49|B2UL49_AKKM8 Polysaccharide deacetylase OS=Akkermansia muciniphila (strain ATCC BAA-835 / Muc) OX=349741 GN=Amuc_1500 PE=4 SV=1	1	22	22	22	19	17	18	19	19	17	18	19	19	17	18	19	78.8	78.8	78.8	33.817	320	320	0	323.31	By MS/MS	By MS/MS	By MS/MS	By MS/MS	62.5	75	64.4	73.1	60357000000	15117000000	9913700000	20022000000	15304000000	15	2289400000	481790000	435220000	741980000	630450000
117	B2UL50	B2UL50	28	28	28	tr|B2UL50|B2UL50_AKKM8 Multifunctional fusion protein OS=Akkermansia muciniphila (strain ATCC BAA-835 / Muc) OX=349741 GN=secD PE=3 SV=1	1	28	28	28	25	24	25	22	25	24	25	22	25	24	25	22	32	32	32	86.578	793	793	0	323.31	By MS/MS	By MS/MS	By MS/MS	By MS/MS	31.1	28.8	31.1	28.1	38106000000	5808900000	10533000000	13549000000	8215600000	29	897060000	130050000	245070000	323250000	198680000
118	B2UL52	B2UL52	20	20	20	tr|B2UL52|B2UL52_AKKM8 Uncharacterized protein OS=Akkermansia muciniphila (strain ATCC BAA-835 / Muc) OX=349741 GN=Amuc_1504 PE=4 SV=1	1	20	20	20	17	18	20	14	17	18	20	14	17	18	20	14	54.8	54.8	54.8	39.859	352	352	0	203.48	By MS/MS	By MS/MS	By MS/MS	By MS/MS	52.3	52.3	54.8	42.9	15994000000	3143300000	4090200000	5463200000	3297000000	20	439380000	82967000	106330000	160910000	89169000
119	B2UL53	B2UL53	43	43	43	tr|B2UL53|B2UL53_AKKM8 DNA-directed RNA polymerase subunit alpha OS=Akkermansia muciniphila (strain ATCC BAA-835 / Muc) OX=349741 GN=rpoA PE=3 SV=1	1	43	43	43	39	33	37	33	39	33	37	33	39	33	37	33	85.8	85.8	85.8	41.197	374	374	0	323.31	By MS/MS	By MS/MS	By MS/MS	By MS/MS	85.3	83.7	85.3	83.4	404160000000	71785000000	105770000000	141490000000	85111000000	17	8992000000	1738800000	2144500000	3095300000	2013400000
120	B2UL54	B2UL54	16	16	16	sp|B2UL54|RL17_AKKM8 50S ribosomal protein L17 OS=Akkermansia muciniphila (strain ATCC BAA-835 / Muc) OX=349741 GN=rplQ PE=3 SV=1	1	16	16	16	14	16	15	14	14	16	15	14	14	16	15	14	72.8	72.8	72.8	14.938	136	136	0	198.69	By MS/MS	By MS/MS	By MS/MS	By MS/MS	67.6	72.8	66.9	72.8	119650000000	23152000000	23179000000	46480000000	26838000000	6	8841100000	1354000000	1491600000	3672600000	2322800000
121	B2UL55	B2UL55	27	27	27	tr|B2UL55|B2UL55_AKKM8 Malonyl CoA-acyl carrier protein transacylase OS=Akkermansia muciniphila (strain ATCC BAA-835 / Muc) OX=349741 GN=Amuc_1507 PE=3 SV=1	1	27	27	27	25	26	23	20	25	26	23	20	25	26	23	20	77.9	77.9	77.9	32.571	308	308	0	323.31	By MS/MS	By MS/MS	By MS/MS	By MS/MS	77.9	77.9	76	73.1	129740000000	25649000000	36324000000	34933000000	32831000000	18	4684600000	946530000	1124100000	1345100000	1268900000
122	B2UL57	B2UL57	3	3	3	tr|B2UL57|B2UL57_AKKM8 HAD-superfamily hydrolase, subfamily IA, variant 3 OS=Akkermansia muciniphila (strain ATCC BAA-835 / Muc) OX=349741 GN=Amuc_1509 PE=4 SV=1	1	3	3	3	1	0	2	2	1	0	2	2	1	0	2	2	14.3	14.3	14.3	25.497	231	231	0	15.531	By MS/MS		By MS/MS	By MS/MS	10	0	14.3	10	300260000	75782000	0	137800000	86676000	13	2738700	5829400	0	2738700	6667400
123	B2UL58	B2UL58	9	9	9	tr|B2UL58|B2UL58_AKKM8 Permease YjgP/YjgQ family protein OS=Akkermansia muciniphila (strain ATCC BAA-835 / Muc) OX=349741 GN=Amuc_1510 PE=4 SV=1	1	9	9	9	6	6	6	5	6	6	6	5	6	6	6	5	31.8	31.8	31.8	45.085	396	396	0	43.473	By MS/MS	By MS/MS	By MS/MS	By MS/MS	18.4	19.4	25	15.4	1010300000	127740000	333480000	417500000	131600000	16	55362000	7421800	19098000	21305000	7538300
124	B2UL59	B2UL59	7	7	7	tr|B2UL59|B2UL59_AKKM8 NUDIX hydrolase OS=Akkermansia muciniphila (strain ATCC BAA-835 / Muc) OX=349741 GN=Amuc_0001 PE=4 SV=1	1	7	7	7	5	6	5	6	5	6	5	6	5	6	5	6	44.1	44.1	44.1	20.595	186	186	0	56.749	By MS/MS	By MS/MS	By MS/MS	By MS/MS	34.4	44.1	34.4	34.4	2136300000	441560000	430000000	613180000	651560000	8	126130000	20111000	23476000	34910000	47637000
125	B2UL60	B2UL60	6	6	6	tr|B2UL60|B2UL60_AKKM8 Chromosomal replication initiator protein DnaA OS=Akkermansia muciniphila (strain ATCC BAA-835 / Muc) OX=349741 GN=dnaA PE=3 SV=1	1	6	6	6	3	4	4	2	3	4	4	2	3	4	4	2	16.9	16.9	16.9	52.308	468	468	0	23.501	By MS/MS	By MS/MS	By MS/MS	By MS/MS	8.3	13	10.9	8.1	1543600000	49486000	85255000	1377000000	31956000	25	58649000	1794100	1754600	54335000	765180
126	B2UL61	B2UL61	19	19	19	tr|B2UL61|B2UL61_AKKM8 ABC transporter related OS=Akkermansia muciniphila (strain ATCC BAA-835 / Muc) OX=349741 GN=Amuc_0003 PE=4 SV=1	1	19	19	19	14	14	16	17	14	14	16	17	14	14	16	17	68.5	68.5	68.5	34.651	311	311	0	199.22	By MS/MS	By MS/MS	By MS/MS	By MS/MS	59.8	54.3	54	64	7810700000	1619600000	1451300000	2586000000	2153800000	17	135790000	29708000	24174000	42831000	39081000
127	B2UL63	B2UL63	28	28	28	tr|B2UL63|B2UL63_AKKM8 ABC_transp_aux domain-containing protein OS=Akkermansia muciniphila (strain ATCC BAA-835 / Muc) OX=349741 GN=Amuc_0005 PE=4 SV=1	1	28	28	28	21	23	22	19	21	23	22	19	21	23	22	19	54.9	54.9	54.9	59.546	523	523	0	266.65	By MS/MS	By MS/MS	By MS/MS	By MS/MS	44.7	47.6	48.8	42.4	10638000000	1929400000	3335400000	3196000000	2177300000	29	225610000	37594000	66106000	73304000	48609000
128	B2UL64	B2UL64	30	30	30	tr|B2UL64|B2UL64_AKKM8 DUF4340 domain-containing protein OS=Akkermansia muciniphila (strain ATCC BAA-835 / Muc) OX=349741 GN=Amuc_0006 PE=4 SV=1	1	30	30	30	24	26	22	22	24	26	22	22	24	26	22	22	50	50	50	76.622	684	684	0	278.05	By MS/MS	By MS/MS	By MS/MS	By MS/MS	42.7	47.1	39.5	39.5	8534100000	1597500000	2149600000	2547600000	2239400000	43	143380000	22983000	36842000	43844000	39711000
129	B2UL65	B2UL65	3	3	3	tr|B2UL65|B2UL65_AKKM8 Uncharacterized protein OS=Akkermansia muciniphila (strain ATCC BAA-835 / Muc) OX=349741 GN=Amuc_0007 PE=3 SV=1	1	3	3	3	2	3	2	2	2	3	2	2	2	3	2	2	21.2	21.2	21.2	27.3	259	259	0	41.581	By MS/MS	By MS/MS	By MS/MS	By MS/MS	9.7	21.2	17.4	17.4	863080000	102290000	214950000	502900000	42937000	9	49800000	11366000	15031000	23403000	4770800
130	B2UL66	B2UL66	2	2	2	tr|B2UL66|B2UL66_AKKM8 Pseudouridine synthase OS=Akkermansia muciniphila (strain ATCC BAA-835 / Muc) OX=349741 GN=Amuc_0008 PE=3 SV=1	1	2	2	2	1	2	1	2	1	2	1	2	1	2	1	2	7.4	7.4	7.4	35.062	323	323	0	11.626	By MS/MS	By MS/MS	By MS/MS	By MS/MS	4.3	7.4	4.3	7.4	117280000	10107000	35889000	24245000	47043000	15	7818900	673790	2392600	1616300	3136200
131	B2UL67	B2UL67	19	19	19	tr|B2UL67|B2UL67_AKKM8 Bifunctional chorismate mutase/prephenate dehydratase OS=Akkermansia muciniphila (strain ATCC BAA-835 / Muc) OX=349741 GN=Amuc_0009 PE=4 SV=1	1	19	19	19	14	18	15	12	14	18	15	12	14	18	15	12	45.7	45.7	45.7	42.977	385	385	0	99.858	By MS/MS	By MS/MS	By MS/MS	By MS/MS	34	43.1	36.1	27.3	5579700000	961010000	1408000000	1804900000	1405700000	22	170980000	30281000	40575000	51304000	48820000
132	B2UL68	B2UL68	14	14	14	tr|B2UL68|B2UL68_AKKM8 Alpha-L-fucosidase OS=Akkermansia muciniphila (strain ATCC BAA-835 / Muc) OX=349741 GN=Amuc_0010 PE=4 SV=1	1	14	14	14	12	10	11	10	12	10	11	10	12	10	11	10	37.5	37.5	37.5	59.291	538	538	0	93.208	By MS/MS	By MS/MS	By MS/MS	By MS/MS	32.5	23.2	30.5	24.9	2561100000	496730000	326280000	1076000000	662080000	30	58205000	11565000	8375000	19273000	18992000
133	B2UL69	B2UL69	37	37	37	sp|B2UL69|DNLJ_AKKM8 DNA ligase OS=Akkermansia muciniphila (strain ATCC BAA-835 / Muc) OX=349741 GN=ligA PE=3 SV=1	1	37	37	37	32	22	28	26	32	22	28	26	32	22	28	26	60.1	60.1	60.1	86.424	794	794	0	250.36	By MS/MS	By MS/MS	By MS/MS	By MS/MS	52	40.9	47.7	44.7	7123200000	1503100000	864340000	2222800000	2532900000	48	106420000	20726000	12750000	28816000	44133000
134	B2UL70	B2UL70	2	2	2	tr|B2UL70|B2UL70_AKKM8 CDP-diacylglycerol/glycerol-3-phosphate 3-phosphatidyltransferase OS=Akkermansia muciniphila (strain ATCC BAA-835 / Muc) OX=349741 GN=Amuc_0012 PE=3 SV=1	1	2	2	2	2	1	1	2	2	1	1	2	2	1	1	2	5	5	5	22.015	202	202	0	7.6441	By MS/MS	By MS/MS	By MS/MS	By MS/MS	5	4.5	4.5	5	511410000	21476000	62233000	80090000	347620000	9	56824000	2386300	6914800	8898900	38624000
135	B2UL74	B2UL74	5	5	5	tr|B2UL74|B2UL74_AKKM8 Uncharacterized protein OS=Akkermansia muciniphila (strain ATCC BAA-835 / Muc) OX=349741 GN=Amuc_0016 PE=4 SV=1	1	5	5	5	4	5	4	4	4	5	4	4	4	5	4	4	33.2	33.2	33.2	21.979	202	202	0	33.316	By MS/MS	By MS/MS	By MS/MS	By MS/MS	22.3	33.2	29.2	29.2	3985100000	592540000	950660000	1495400000	946480000	7	482100000	60682000	103910000	197590000	119920000
136	B2UL75;B2UQL7	B2UL75	29;1	29;1	29;1	sp|B2UL75|G1091_AKKM8 Glycosyl hydrolase family 109 protein 1 OS=Akkermansia muciniphila (strain ATCC BAA-835 / Muc) OX=349741 GN=Amuc_0017 PE=3 SV=1	2	29	29	29	22	24	21	24	22	24	21	24	22	24	21	24	54.7	54.7	54.7	53.802	481	481;473	0	295.76	By MS/MS	By MS/MS	By MS/MS	By MS/MS	43.7	47	44.9	49.3	24138000000	4362100000	5610100000	7550400000	6615400000	26	457350000	66170000	103210000	150680000	137290000
137	B2UL76	B2UL76	2	2	2	tr|B2UL76|B2UL76_AKKM8 Uncharacterized protein OS=Akkermansia muciniphila (strain ATCC BAA-835 / Muc) OX=349741 GN=Amuc_0018 PE=4 SV=1	1	2	2	2	1	2	1	1	1	2	1	1	1	2	1	1	9.2	9.2	9.2	43.834	380	380	0	13.787	By matching	By MS/MS	By matching	By MS/MS	3.4	9.2	3.4	3.4	68973000	9073800	28427000	14763000	16710000	25	2192600	362950	570770	590510	668400
138	B2UL79	B2UL79	10	10	10	tr|B2UL79|B2UL79_AKKM8 RNA polymerase, sigma 54 subunit, RpoN OS=Akkermansia muciniphila (strain ATCC BAA-835 / Muc) OX=349741 GN=Amuc_0021 PE=3 SV=1	1	10	10	10	8	7	7	5	8	7	7	5	8	7	7	5	28.4	28.4	28.4	51.48	465	465	0	56.228	By MS/MS	By MS/MS	By MS/MS	By MS/MS	23	20.4	21.1	13.3	888770000	221220000	200830000	302180000	164530000	18	32775000	8502200	8313800	9462800	6496500
139	B2UL80	B2UL80	10	10	10	tr|B2UL80|B2UL80_AKKM8 Lipolytic protein G-D-S-L family OS=Akkermansia muciniphila (strain ATCC BAA-835 / Muc) OX=349741 GN=Amuc_0022 PE=4 SV=1	1	10	10	10	9	7	9	8	9	7	9	8	9	7	9	8	39	39	39	26.567	236	236	0	64.62	By MS/MS	By MS/MS	By MS/MS	By MS/MS	39	26.3	34.3	31.4	1542000000	273540000	225520000	544150000	498830000	17	87366000	14173000	13266000	30585000	29343000
140	B2UL81	B2UL81	4	4	4	tr|B2UL81|B2UL81_AKKM8 Phenazine biosynthesis protein PhzF family OS=Akkermansia muciniphila (strain ATCC BAA-835 / Muc) OX=349741 GN=Amuc_0023 PE=4 SV=1	1	4	4	4	2	2	1	1	2	2	1	1	2	2	1	1	22.5	22.5	22.5	28.462	258	258	0	22.552	By MS/MS	By MS/MS	By MS/MS	By MS/MS	9.7	17.8	4.7	5	408670000	59985000	23949000	300450000	24290000	14	27480000	4284600	1710600	21461000	1735000
141	B2UL83	B2UL83	33	33	33	tr|B2UL83|B2UL83_AKKM8 Tetratricopeptide TPR_2 repeat protein OS=Akkermansia muciniphila (strain ATCC BAA-835 / Muc) OX=349741 GN=Amuc_0025 PE=4 SV=1	1	33	33	33	24	28	27	24	24	28	27	24	24	28	27	24	44.4	44.4	44.4	86.209	777	777	0	308.39	By MS/MS	By MS/MS	By MS/MS	By MS/MS	34.6	37.3	39.5	35.6	15595000000	2470700000	3094500000	5282300000	4747300000	36	343600000	51976000	69369000	115660000	106600000
142	B2UL84	B2UL84	13	13	13	tr|B2UL84|B2UL84_AKKM8 Uncharacterized protein OS=Akkermansia muciniphila (strain ATCC BAA-835 / Muc) OX=349741 GN=Amuc_0026 PE=4 SV=1	1	13	13	13	10	11	5	7	10	11	5	7	10	11	5	7	32.8	32.8	32.8	45.321	405	405	0	85.468	By MS/MS	By MS/MS	By MS/MS	By MS/MS	28.9	28.6	10.6	16.3	3047200000	807460000	1092300000	848570000	298820000	24	110040000	26047000	36186000	35357000	12451000
143	B2UL85	B2UL85	14	14	14	tr|B2UL85|B2UL85_AKKM8 AAA ATPase central domain protein OS=Akkermansia muciniphila (strain ATCC BAA-835 / Muc) OX=349741 GN=Amuc_0027 PE=3 SV=1	1	14	14	14	10	12	11	10	10	12	11	10	10	12	11	10	46.2	46.2	46.2	50.237	459	459	0	97.161	By MS/MS	By MS/MS	By MS/MS	By MS/MS	39.4	41.4	37	28.5	3379200000	638760000	685880000	1238000000	816610000	28	52512000	6535500	8870000	21262000	15845000
144	B2UL87	B2UL87	35	35	35	tr|B2UL87|B2UL87_AKKM8 NAD-dependent epimerase/dehydratase OS=Akkermansia muciniphila (strain ATCC BAA-835 / Muc) OX=349741 GN=Amuc_0029 PE=4 SV=1	1	35	35	35	35	28	28	27	35	28	28	27	35	28	28	27	97.7	97.7	97.7	33.588	308	308	0	323.31	By MS/MS	By MS/MS	By MS/MS	By MS/MS	97.7	91.9	92.5	80.2	171630000000	39062000000	32144000000	50862000000	49558000000	16	5573200000	1152100000	1059500000	1615500000	1746200000
145	B2UL88	B2UL88	41	41	41	tr|B2UL88|B2UL88_AKKM8 APH domain-containing protein OS=Akkermansia muciniphila (strain ATCC BAA-835 / Muc) OX=349741 GN=Amuc_0030 PE=4 SV=1	1	41	41	41	35	35	35	31	35	35	35	31	35	35	35	31	80.5	80.5	80.5	41.664	364	364	0	323.31	By MS/MS	By MS/MS	By MS/MS	By MS/MS	73.9	77.2	75.3	71.7	133020000000	29727000000	21617000000	42007000000	39666000000	26	2887600000	631230000	463580000	943190000	849610000
146	B2UL89	B2UL89	32	32	32	tr|B2UL89|B2UL89_AKKM8 NTP_transferase domain-containing protein OS=Akkermansia muciniphila (strain ATCC BAA-835 / Muc) OX=349741 GN=Amuc_0031 PE=4 SV=1	1	32	32	32	30	26	26	28	30	26	26	28	30	26	26	28	83.8	83.8	83.8	32.119	291	291	0	323.31	By MS/MS	By MS/MS	By MS/MS	By MS/MS	73.5	69.1	69.1	80.4	195500000000	45111000000	35249000000	58848000000	56292000000	15	5551000000	1116400000	1118800000	1726600000	1589200000
147	B2UL90	B2UL90	2	2	2	tr|B2UL90|B2UL90_AKKM8 Uncharacterized protein OS=Akkermansia muciniphila (strain ATCC BAA-835 / Muc) OX=349741 GN=Amuc_0032 PE=4 SV=1	1	2	2	2	0	2	2	1	0	2	2	1	0	2	2	1	8.4	8.4	8.4	26.35	239	239	0	11.099		By MS/MS	By MS/MS	By matching	0	8.4	8.4	4.2	246750000	0	121440000	109630000	15682000	8	30844000	0	15180000	13704000	1960200
148	B2UL92	B2UL92	37	37	37	sp|B2UL92|SYP_AKKM8 Proline--tRNA ligase OS=Akkermansia muciniphila (strain ATCC BAA-835 / Muc) OX=349741 GN=proS PE=3 SV=1	1	37	37	37	34	31	30	28	34	31	30	28	34	31	30	28	74.3	74.3	74.3	57.737	506	506	0	323.31	By MS/MS	By MS/MS	By MS/MS	By MS/MS	72.5	63.8	60.7	64.8	73717000000	14357000000	15012000000	25104000000	19244000000	26	1262800000	217870000	287030000	428810000	329100000
149	B2UL93	B2UL93	2	2	2	tr|B2UL93|B2UL93_AKKM8 Uncharacterized protein OS=Akkermansia muciniphila (strain ATCC BAA-835 / Muc) OX=349741 GN=Amuc_0035 PE=4 SV=1	1	2	2	2	2	2	2	2	2	2	2	2	2	2	2	2	19	19	19	16.031	137	137	0	21.485	By MS/MS	By MS/MS	By MS/MS	By MS/MS	19	19	19	19	504030000	49206000	168490000	177200000	109130000	4	126010000	12302000	42123000	44299000	27283000
150	B2UL94	B2UL94	31	30	30	tr|B2UL94|B2UL94_AKKM8 YD repeat protein OS=Akkermansia muciniphila (strain ATCC BAA-835 / Muc) OX=349741 GN=Amuc_0036 PE=4 SV=1	1	31	30	30	20	28	21	15	19	27	21	15	19	27	21	15	22.3	21.9	21.9	214.69	1957	1957	0	212.01	By MS/MS	By MS/MS	By MS/MS	By MS/MS	15	21.6	16.5	11.4	2937400000	485200000	1120800000	905290000	426020000	101	23443000	3693900	9033700	7132500	3582600
151	B2UL95	B2UL95	6	6	6	tr|B2UL95|B2UL95_AKKM8 Amino acid permease-associated region OS=Akkermansia muciniphila (strain ATCC BAA-835 / Muc) OX=349741 GN=Amuc_0037 PE=4 SV=1	1	6	6	6	6	5	6	5	6	5	6	5	6	5	6	5	13.4	13.4	13.4	54.194	494	494	0	109.53	By MS/MS	By MS/MS	By MS/MS	By MS/MS	13.4	11.7	13.4	11.7	6251000000	1816000000	606570000	2230900000	1597500000	9	320260000	79446000	33185000	113570000	94054000
152	B2UL96	B2UL96	12	12	12	sp|B2UL96|GLSA_AKKM8 Glutaminase OS=Akkermansia muciniphila (strain ATCC BAA-835 / Muc) OX=349741 GN=glsA PE=3 SV=1	1	12	12	12	11	7	9	8	11	7	9	8	11	7	9	8	51.1	51.1	51.1	33.127	313	313	0	79.061	By MS/MS	By MS/MS	By MS/MS	By MS/MS	51.1	23	32.3	32.6	13953000000	3804700000	1302200000	5427400000	3419300000	12	1092300000	287340000	100330000	431370000	273270000
153	B2UL97	B2UL97	5	5	5	tr|B2UL97|B2UL97_AKKM8 GCN5-related N-acetyltransferase OS=Akkermansia muciniphila (strain ATCC BAA-835 / Muc) OX=349741 GN=Amuc_0039 PE=4 SV=1	1	5	5	5	3	4	4	4	3	4	4	4	3	4	4	4	45.6	45.6	45.6	15.722	136	136	0	30.761	By MS/MS	By MS/MS	By MS/MS	By MS/MS	27.9	28.7	44.9	44.9	887770000	68999000	161060000	249220000	408490000	7	35779000	6036200	8333300	13108000	8301500
154	B2UL98	B2UL98	2	2	2	tr|B2UL98|B2UL98_AKKM8 Amino acid carrier protein OS=Akkermansia muciniphila (strain ATCC BAA-835 / Muc) OX=349741 GN=Amuc_0040 PE=3 SV=1	1	2	2	2	1	2	2	1	1	2	2	1	1	2	2	1	5.5	5.5	5.5	50.105	469	469	0	50.905	By MS/MS	By MS/MS	By MS/MS	By MS/MS	4.7	5.5	5.5	4.7	486570000	33598000	165240000	239130000	48598000	10	23796000	3359800	7296700	8280300	4859800
155	B2UL99	B2UL99	23	23	23	sp|B2UL99|RF1_AKKM8 Peptide chain release factor 1 OS=Akkermansia muciniphila (strain ATCC BAA-835 / Muc) OX=349741 GN=prfA PE=3 SV=1	1	23	23	23	18	19	19	13	18	19	19	13	18	19	19	13	62.6	62.6	62.6	40.973	358	358	0	191.17	By MS/MS	By MS/MS	By MS/MS	By MS/MS	48.6	61.5	55.6	36.9	15932000000	2391300000	4860400000	6105200000	2574700000	17	625290000	77380000	200510000	250530000	96871000
156	B2ULA0	B2ULA0	11	11	11	tr|B2ULA0|B2ULA0_AKKM8 Release factor glutamine methyltransferase OS=Akkermansia muciniphila (strain ATCC BAA-835 / Muc) OX=349741 GN=prmC PE=3 SV=1	1	11	11	11	9	9	9	8	9	9	9	8	9	9	9	8	46.2	46.2	46.2	33.492	301	301	0	176.36	By MS/MS	By MS/MS	By MS/MS	By MS/MS	46.2	38.5	46.2	42.5	4857200000	953160000	837160000	1854100000	1212800000	18	119340000	19142000	18927000	46968000	34299000
157	B2ULA1	B2ULA1	11	11	11	tr|B2ULA1|B2ULA1_AKKM8 Primosomal protein N OS=Akkermansia muciniphila (strain ATCC BAA-835 / Muc) OX=349741 GN=priA PE=3 SV=1	1	11	11	11	4	8	8	4	4	8	8	4	4	8	8	4	23.8	23.8	23.8	81.646	738	738	0	65.742	By MS/MS	By MS/MS	By MS/MS	By MS/MS	9.2	16	17.2	9.6	998770000	123270000	183300000	495070000	197130000	34	12094000	1454700	3967500	2830800	3840800
158	B2ULA2	B2ULA2	8	8	8	tr|B2ULA2|B2ULA2_AKKM8 Diaminopimelate epimerase OS=Akkermansia muciniphila (strain ATCC BAA-835 / Muc) OX=349741 GN=dapF PE=3 SV=1	1	8	8	8	7	8	7	6	7	8	7	6	7	8	7	6	39.4	39.4	39.4	29.295	274	274	0	113.06	By MS/MS	By MS/MS	By MS/MS	By MS/MS	33.2	39.4	33.2	29.6	9460300000	1651000000	2325700000	3307600000	2176000000	13	671350000	122390000	163570000	241870000	143520000
159	B2ULA5	B2ULA5	7	7	7	tr|B2ULA5|B2ULA5_AKKM8 Demethylmenaquinone methyltransferase OS=Akkermansia muciniphila (strain ATCC BAA-835 / Muc) OX=349741 GN=menG PE=3 SV=1	1	7	7	7	4	3	7	3	4	3	7	3	4	3	7	3	38.6	38.6	38.6	24.679	223	223	0	60.279	By MS/MS	By MS/MS	By MS/MS	By MS/MS	17.5	13.9	38.6	23.8	2841800000	299340000	495110000	1686600000	360740000	11	189410000	20499000	36499000	108060000	24351000
160	B2ULA8	B2ULA8	22	22	22	tr|B2ULA8|B2ULA8_AKKM8 Single-stranded-DNA-specific exonuclease RecJ OS=Akkermansia muciniphila (strain ATCC BAA-835 / Muc) OX=349741 GN=Amuc_0051 PE=3 SV=1	1	22	22	22	18	19	18	17	18	19	18	17	18	19	18	17	53.7	53.7	53.7	64.212	579	579	0	218.41	By MS/MS	By MS/MS	By MS/MS	By MS/MS	42.1	44.9	45.3	43.5	12705000000	1877600000	3466100000	4894900000	2466300000	30	170630000	25136000	49390000	53783000	42317000
161	B2ULA9	B2ULA9	57	57	57	tr|B2ULA9|B2ULA9_AKKM8 Hyalurononglucosaminidase OS=Akkermansia muciniphila (strain ATCC BAA-835 / Muc) OX=349741 GN=Amuc_0052 PE=4 SV=1	1	57	57	57	50	51	44	42	50	51	44	42	50	51	44	42	59.4	59.4	59.4	104.66	953	953	0	323.31	By MS/MS	By MS/MS	By MS/MS	By MS/MS	55.7	54.5	53.4	51	31225000000	5369800000	6252700000	10684000000	8918600000	49	318370000	53553000	73937000	101880000	88997000
162	B2ULB0	B2ULB0	8	8	8	tr|B2ULB0|B2ULB0_AKKM8 Periplasmic solute binding protein OS=Akkermansia muciniphila (strain ATCC BAA-835 / Muc) OX=349741 GN=Amuc_0053 PE=3 SV=1	1	8	8	8	4	5	7	3	4	5	7	3	4	5	7	3	39.6	39.6	39.6	34.287	313	313	0	57.324	By MS/MS	By MS/MS	By MS/MS	By MS/MS	17.3	23	34.8	21.7	1083700000	99320000	305460000	515370000	163580000	19	15864000	1420100	12297000	2146400	5528900
164	B2ULB2	B2ULB2	9	9	9	tr|B2ULB2|B2ULB2_AKKM8 ABC transporter related OS=Akkermansia muciniphila (strain ATCC BAA-835 / Muc) OX=349741 GN=Amuc_0055 PE=4 SV=1	1	9	9	9	6	7	8	6	6	7	8	6	6	7	8	6	53	53	53	28.958	266	266	0	64.583	By MS/MS	By MS/MS	By MS/MS	By MS/MS	27.8	38.3	48.9	33.1	2684100000	397110000	348630000	1418600000	519710000	14	84666000	20722000	18788000	27470000	17686000
165	B2ULB4	B2ULB4	4	4	4	tr|B2ULB4|B2ULB4_AKKM8 UvrB/UvrC protein OS=Akkermansia muciniphila (strain ATCC BAA-835 / Muc) OX=349741 GN=Amuc_0057 PE=4 SV=1	1	4	4	4	4	4	4	4	4	4	4	4	4	4	4	4	27.5	27.5	27.5	19.744	178	178	0	65.225	By MS/MS	By MS/MS	By MS/MS	By MS/MS	27.5	27.5	27.5	27.5	4098900000	676890000	513500000	1912500000	996060000	5	77761000	103590000	75687000	46129000	31632000
166	B2ULB5	B2ULB5	30	30	30	tr|B2ULB5|B2ULB5_AKKM8 ATP:guanido phosphotransferase OS=Akkermansia muciniphila (strain ATCC BAA-835 / Muc) OX=349741 GN=Amuc_0058 PE=3 SV=1	1	30	30	30	27	25	25	24	27	25	25	24	27	25	25	24	80.1	80.1	80.1	39.382	351	351	0	286.5	By MS/MS	By MS/MS	By MS/MS	By MS/MS	68.7	65.5	76.9	70.9	28306000000	4691900000	8301100000	9963400000	5349800000	18	1067200000	153390000	307840000	377690000	228310000
167	B2ULB6	B2ULB6	99	98	98	tr|B2ULB6|B2ULB6_AKKM8 ATPase AAA-2 domain protein OS=Akkermansia muciniphila (strain ATCC BAA-835 / Muc) OX=349741 GN=Amuc_0059 PE=4 SV=1	1	99	98	98	95	85	89	66	94	84	88	66	94	84	88	66	87.8	87.8	87.8	96.512	860	860	0	323.31	By MS/MS	By MS/MS	By MS/MS	By MS/MS	85.6	78.3	84.9	78.3	234720000000	50616000000	42271000000	97345000000	44485000000	42	2539700000	549840000	478710000	1023100000	487990000
168	B2ULB9	B2ULB9	6	6	6	tr|B2ULB9|B2ULB9_AKKM8 Rhodanese domain protein OS=Akkermansia muciniphila (strain ATCC BAA-835 / Muc) OX=349741 GN=Amuc_0063 PE=4 SV=1	1	6	6	6	3	6	6	4	3	6	6	4	3	6	6	4	44.2	44.2	44.2	12.545	113	113	0	20.158	By MS/MS	By MS/MS	By MS/MS	By MS/MS	34.5	44.2	44.2	40.7	956120000	82667000	283290000	389610000	200540000	6	95009000	8564000	27146000	32880000	26419000
169	B2ULC0	B2ULC0	10	10	10	tr|B2ULC0|B2ULC0_AKKM8 5-oxopent-3-ene-1,2,5-tricarboxylate decarboxylase OS=Akkermansia muciniphila (strain ATCC BAA-835 / Muc) OX=349741 GN=Amuc_0064 PE=4 SV=1	1	10	10	10	8	8	9	8	8	8	9	8	8	8	9	8	41.4	41.4	41.4	31.327	292	292	0	97.172	By MS/MS	By MS/MS	By MS/MS	By MS/MS	38.4	38.4	40.8	35.3	4648300000	751010000	1079600000	1842000000	975660000	17	199250000	29229000	49084000	84443000	36496000
170	B2ULC1	B2ULC1	45	45	45	tr|B2ULC1|B2ULC1_AKKM8 2-isopropylmalate synthase OS=Akkermansia muciniphila (strain ATCC BAA-835 / Muc) OX=349741 GN=leuA PE=3 SV=1	1	45	45	45	44	39	42	34	44	39	42	34	44	39	42	34	80.9	80.9	80.9	56.362	518	518	0	323.31	By MS/MS	By MS/MS	By MS/MS	By MS/MS	80.9	79.3	79.7	70.7	112320000000	25222000000	24051000000	40124000000	22921000000	27	2799000000	560400000	644460000	996350000	597800000
171	B2ULC2	B2ULC2	19	19	19	tr|B2ULC2|B2ULC2_AKKM8 Putative ATP/GTP-binding protein OS=Akkermansia muciniphila (strain ATCC BAA-835 / Muc) OX=349741 GN=Amuc_0066 PE=4 SV=1	1	19	19	19	15	14	15	16	15	14	15	16	15	14	15	16	55.6	55.6	55.6	33.382	304	304	0	131.26	By MS/MS	By MS/MS	By MS/MS	By MS/MS	55.6	40.8	50.7	55.3	9747600000	1873900000	1889700000	3458100000	2525900000	17	439090000	82300000	84127000	168900000	103760000
172	B2ULC3	B2ULC3	17	17	17	tr|B2ULC3|B2ULC3_AKKM8 GatB/YqeY domain protein OS=Akkermansia muciniphila (strain ATCC BAA-835 / Muc) OX=349741 GN=Amuc_0067 PE=4 SV=1	1	17	17	17	16	17	16	14	16	17	16	14	16	17	16	14	69.6	69.6	69.6	17.299	158	158	0	143.28	By MS/MS	By MS/MS	By MS/MS	By MS/MS	69.6	69.6	69.6	65.8	40780000000	6838200000	7398500000	17681000000	8862800000	9	1567900000	221620000	284640000	696540000	365150000
173	B2ULC4	B2ULC4	10	10	10	tr|B2ULC4|B2ULC4_AKKM8 2-C-methyl-D-erythritol 4-phosphate cytidylyltransferase OS=Akkermansia muciniphila (strain ATCC BAA-835 / Muc) OX=349741 GN=Amuc_0068 PE=4 SV=1	1	10	10	10	6	5	9	7	6	5	9	7	6	5	9	7	62.8	62.8	62.8	25.848	231	231	0	120.01	By MS/MS	By MS/MS	By MS/MS	By MS/MS	45	26.8	58.4	46.3	4635500000	529770000	374420000	2876800000	854480000	14	142780000	12192000	16436000	94027000	20127000
174	B2ULC5	B2ULC5	8	8	8	tr|B2ULC5|B2ULC5_AKKM8 NAD-dependent epimerase/dehydratase OS=Akkermansia muciniphila (strain ATCC BAA-835 / Muc) OX=349741 GN=Amuc_0069 PE=4 SV=1	1	8	8	8	6	7	7	5	6	7	7	5	6	7	7	5	45.4	45.4	45.4	30.54	284	284	0	59.615	By MS/MS	By MS/MS	By MS/MS	By MS/MS	25.4	36.3	42.6	26.1	1726000000	314200000	490860000	503550000	417430000	20	54265000	12870000	15601000	9857300	15936000
175	B2ULC6	B2ULC6	21	21	21	tr|B2ULC6|B2ULC6_AKKM8 Tryptophan--tRNA ligase OS=Akkermansia muciniphila (strain ATCC BAA-835 / Muc) OX=349741 GN=trpS PE=3 SV=1	1	21	21	21	15	16	18	18	15	16	18	18	15	16	18	18	65.7	65.7	65.7	35.863	321	321	0	323.31	By MS/MS	By MS/MS	By MS/MS	By MS/MS	51.7	60.7	52.3	61.4	36199000000	7004800000	6695400000	12066000000	10434000000	17	1142400000	222920000	228730000	370890000	319860000
176	B2ULC7	B2ULC7	7	7	7	tr|B2ULC7|B2ULC7_AKKM8 Universal stress protein OS=Akkermansia muciniphila (strain ATCC BAA-835 / Muc) OX=349741 GN=Amuc_0071 PE=3 SV=1	1	7	7	7	4	7	6	6	4	7	6	6	4	7	6	6	41.7	41.7	41.7	17.157	156	156	0	51.635	By MS/MS	By MS/MS	By MS/MS	By MS/MS	10.3	41.7	25	25	2814500000	650810000	518230000	1107700000	537750000	5	367140000	97432000	61987000	130910000	76811000
177	B2ULC8	B2ULC8	8	8	8	tr|B2ULC8|B2ULC8_AKKM8 Metallophosphoesterase OS=Akkermansia muciniphila (strain ATCC BAA-835 / Muc) OX=349741 GN=Amuc_0072 PE=4 SV=1	1	8	8	8	6	7	5	4	6	7	5	4	6	7	5	4	53.9	53.9	53.9	28.959	267	267	0	109.09	By MS/MS	By MS/MS	By MS/MS	By MS/MS	41.2	47.9	35.2	26.6	5880600000	676780000	737480000	1135200000	3331200000	10	369260000	21079000	27614000	32504000	288070000
178	B2ULC9	B2ULC9	5	5	5	tr|B2ULC9|B2ULC9_AKKM8 UBA/THIF-type NAD/FAD binding protein OS=Akkermansia muciniphila (strain ATCC BAA-835 / Muc) OX=349741 GN=Amuc_0073 PE=4 SV=1	1	5	5	5	4	3	4	5	4	3	4	5	4	3	4	5	28.4	28.4	28.4	28.231	264	264	0	40.602	By MS/MS	By MS/MS	By MS/MS	By MS/MS	28.4	20.5	21.2	28.4	1247600000	189020000	153920000	384400000	520310000	14	65070000	10586000	10994000	21941000	21548000
179	B2ULD0	B2ULD0	10	10	10	tr|B2ULD0|B2ULD0_AKKM8 Uncharacterized protein OS=Akkermansia muciniphila (strain ATCC BAA-835 / Muc) OX=349741 GN=Amuc_0074 PE=4 SV=1	1	10	10	10	10	9	9	8	10	9	9	8	10	9	9	8	54.4	54.4	54.4	19.43	171	171	0	68.505	By MS/MS	By MS/MS	By MS/MS	By MS/MS	54.4	53.8	53.8	46.2	4271500000	741760000	963920000	1408500000	1157300000	13	228980000	39380000	46401000	77141000	66062000
180	B2ULD1	B2ULD1	10	10	10	tr|B2ULD1|B2ULD1_AKKM8 PfkB domain protein OS=Akkermansia muciniphila (strain ATCC BAA-835 / Muc) OX=349741 GN=Amuc_0075 PE=4 SV=1	1	10	10	10	7	6	8	7	7	6	8	7	7	6	8	7	34.1	34.1	34.1	39.382	355	355	0	57.157	By MS/MS	By MS/MS	By MS/MS	By MS/MS	21.4	24.8	27.6	27	2034400000	390760000	307240000	997110000	339300000	21	44636000	9282900	6923000	19035000	9394600
181	B2ULD3	B2ULD3	45	45	45	tr|B2ULD3|B2ULD3_AKKM8 2-amino-3-ketobutyrate coenzyme A ligase OS=Akkermansia muciniphila (strain ATCC BAA-835 / Muc) OX=349741 GN=kbl PE=3 SV=1	1	45	45	45	43	38	32	37	43	38	32	37	43	38	32	37	82	82	82	43.362	399	399	0	323.31	By MS/MS	By MS/MS	By MS/MS	By MS/MS	82	81.5	79.2	79.2	165990000000	36991000000	21265000000	56870000000	50868000000	21	3902400000	917960000	481090000	1181000000	1322300000
182	B2ULD4	B2ULD4	25	25	25	tr|B2ULD4|B2ULD4_AKKM8 Non-specific serine/threonine protein kinase OS=Akkermansia muciniphila (strain ATCC BAA-835 / Muc) OX=349741 GN=Amuc_0078 PE=4 SV=1	1	25	25	25	20	23	20	20	20	23	20	20	20	23	20	20	43.5	43.5	43.5	97.118	872	872	0	184.85	By MS/MS	By MS/MS	By MS/MS	By MS/MS	34.4	40.4	35.3	35.6	6269500000	1006200000	1601000000	2101300000	1561000000	48	51346000	9144200	12802000	18038000	11361000
183	B2ULD5	B2ULD5	12	12	12	tr|B2ULD5|B2ULD5_AKKM8 Cobyrinic acid ac-diamide synthase OS=Akkermansia muciniphila (strain ATCC BAA-835 / Muc) OX=349741 GN=Amuc_0079 PE=4 SV=1	1	12	12	12	11	10	8	9	11	10	8	9	11	10	8	9	43	43	43	27.852	256	256	0	174.07	By MS/MS	By MS/MS	By MS/MS	By MS/MS	42.2	39.5	35.9	39.1	6999600000	1692100000	1533400000	2246500000	1527500000	12	217350000	44884000	55181000	72495000	44788000
184	B2ULD6	B2ULD6	30	30	30	tr|B2ULD6|B2ULD6_AKKM8 Non-specific serine/threonine protein kinase OS=Akkermansia muciniphila (strain ATCC BAA-835 / Muc) OX=349741 GN=Amuc_0080 PE=4 SV=1	1	30	30	30	21	25	22	22	21	25	22	22	21	25	22	22	42.8	42.8	42.8	101.99	928	928	0	237.65	By MS/MS	By MS/MS	By MS/MS	By MS/MS	31.8	33.7	30.9	32.8	6775000000	1273400000	1596900000	2394000000	1510700000	50	88931000	14512000	22575000	31044000	20800000
185	B2ULE0	B2ULE0	6	4	4	tr|B2ULE0|B2ULE0_AKKM8 PA14 domain-containing protein OS=Akkermansia muciniphila (strain ATCC BAA-835 / Muc) OX=349741 GN=Amuc_0084 PE=4 SV=1	1	6	4	4	4	5	4	5	2	3	3	3	2	3	3	3	12.1	9.1	9.1	61.619	547	547	0	29.076	By MS/MS	By MS/MS	By MS/MS	By MS/MS	8.6	10.8	9.3	9	1039700000	209590000	238520000	406330000	185240000	33	28167000	4702700	7227800	10623000	5613300
186	B2ULE2	B2ULE2	16	16	16	sp|B2ULE2|MUTL_AKKM8 DNA mismatch repair protein MutL OS=Akkermansia muciniphila (strain ATCC BAA-835 / Muc) OX=349741 GN=mutL PE=3 SV=1	1	16	16	16	10	14	10	10	10	14	10	10	10	14	10	10	32.9	32.9	32.9	69.553	633	633	0	145.87	By MS/MS	By MS/MS	By MS/MS	By MS/MS	27.8	31	23.2	23.7	2713400000	420320000	469610000	1160400000	663040000	34	24796000	3812700	4662400	10161000	6159200
187	B2ULE4	B2ULE4	2	2	2	tr|B2ULE4|B2ULE4_AKKM8 Uncharacterized protein OS=Akkermansia muciniphila (strain ATCC BAA-835 / Muc) OX=349741 GN=Amuc_0088 PE=4 SV=1	1	2	2	2	0	2	1	0	0	2	1	0	0	2	1	0	4.6	4.6	4.6	70.705	650	650	0	8.6774		By MS/MS	By matching		0	4.6	2	0	113400000	0	88484000	24919000	0	27	1542500	0	619550	922910	0
188	B2ULE5	B2ULE5	14	14	14	tr|B2ULE5|B2ULE5_AKKM8 Uncharacterized protein OS=Akkermansia muciniphila (strain ATCC BAA-835 / Muc) OX=349741 GN=Amuc_1511 PE=4 SV=1	1	14	14	14	7	13	12	9	7	13	12	9	7	13	12	9	31.4	31.4	31.4	40.632	370	370	0	100.07	By MS/MS	By MS/MS	By MS/MS	By MS/MS	20.5	30.5	31.1	27.6	2332400000	178590000	815170000	926370000	412290000	16	102480000	8073300	37177000	36416000	20814000
189	B2ULE6	B2ULE6	10	10	10	tr|B2ULE6|B2ULE6_AKKM8 OmpA/MotB domain protein OS=Akkermansia muciniphila (strain ATCC BAA-835 / Muc) OX=349741 GN=Amuc_1512 PE=4 SV=1	1	10	10	10	5	8	9	8	5	8	9	8	5	8	9	8	27.4	27.4	27.4	51.706	478	478	0	69.151	By MS/MS	By MS/MS	By MS/MS	By MS/MS	15.3	23.4	23.6	23.4	3055400000	245570000	587720000	766650000	1455500000	20	125600000	7523500	21312000	29321000	67439000
190	B2ULE8	B2ULE8	14	14	14	tr|B2ULE8|B2ULE8_AKKM8 Peptidase M60 domain-containing protein OS=Akkermansia muciniphila (strain ATCC BAA-835 / Muc) OX=349741 GN=Amuc_1514 PE=4 SV=1	1	14	14	14	10	11	11	11	10	11	11	11	10	11	11	11	24.8	24.8	24.8	75.395	660	660	0	84.094	By MS/MS	By MS/MS	By MS/MS	By MS/MS	19.1	20.6	22.6	20.3	2694700000	472490000	484820000	940040000	797380000	34	54020000	8953600	9913000	18748000	16405000
191	B2ULF0	B2ULF0	15	15	15	tr|B2ULF0|B2ULF0_AKKM8 Putative PAS/PAC sensor protein OS=Akkermansia muciniphila (strain ATCC BAA-835 / Muc) OX=349741 GN=Amuc_1516 PE=4 SV=1	1	15	15	15	12	12	13	9	12	12	13	9	12	12	13	9	33.4	33.4	33.4	61.436	545	545	0	140.22	By MS/MS	By MS/MS	By MS/MS	By MS/MS	26.4	28.3	29.9	22.2	65997000000	7223600000	23928000000	23413000000	11432000000	23	339560000	51727000	80377000	135670000	71789000
192	B2ULF1	B2ULF1	9	9	9	tr|B2ULF1|B2ULF1_AKKM8 RNA polymerase, sigma-24 subunit, ECF subfamily OS=Akkermansia muciniphila (strain ATCC BAA-835 / Muc) OX=349741 GN=Amuc_1517 PE=3 SV=1	1	9	9	9	6	7	6	6	6	7	6	6	6	7	6	6	45.2	45.2	45.2	27.395	228	228	0	62.745	By MS/MS	By MS/MS	By MS/MS	By MS/MS	35.1	38.2	39	36	2073400000	519660000	552860000	747350000	253560000	13	69542000	17267000	16940000	20826000	14509000
193	B2ULF2	B2ULF2	8	8	8	tr|B2ULF2|B2ULF2_AKKM8 Endonuclease/exonuclease/phosphatase OS=Akkermansia muciniphila (strain ATCC BAA-835 / Muc) OX=349741 GN=Amuc_1518 PE=4 SV=1	1	8	8	8	6	6	4	4	6	6	4	4	6	6	4	4	23.5	23.5	23.5	37.935	336	336	0	32.737	By MS/MS	By MS/MS	By MS/MS	By MS/MS	19	17.3	13.7	14.9	611430000	109290000	139770000	235230000	127140000	12	26659000	4122100	7150900	12790000	2596200
194	B2ULF3	B2ULF3	11	11	11	tr|B2ULF3|B2ULF3_AKKM8 Helicase domain protein OS=Akkermansia muciniphila (strain ATCC BAA-835 / Muc) OX=349741 GN=Amuc_1519 PE=4 SV=1	1	11	11	11	8	9	8	9	8	9	8	9	8	9	8	9	10.6	10.6	10.6	123.73	1078	1078	0	64.804	By MS/MS	By MS/MS	By MS/MS	By MS/MS	7.9	8.1	6.6	8.3	2412400000	406540000	366510000	665690000	973680000	58	29949000	5277000	5058300	7923100	11690000
195	B2ULF4	B2ULF4	6	6	6	tr|B2ULF4|B2ULF4_AKKM8 Uncharacterized protein OS=Akkermansia muciniphila (strain ATCC BAA-835 / Muc) OX=349741 GN=Amuc_1520 PE=4 SV=1	1	6	6	6	6	6	4	5	6	6	4	5	6	6	4	5	33.5	33.5	33.5	22.613	200	200	0	72.284	By MS/MS	By MS/MS	By MS/MS	By MS/MS	33.5	33.5	23.5	28	1527600000	316500000	275910000	517710000	417510000	12	127300000	26375000	22993000	43142000	34793000
196	B2ULF5	B2ULF5	35	35	35	tr|B2ULF5|B2ULF5_AKKM8 DNA methylase N-4/N-6 domain protein OS=Akkermansia muciniphila (strain ATCC BAA-835 / Muc) OX=349741 GN=Amuc_1521 PE=3 SV=1	1	35	35	35	33	28	29	26	33	28	29	26	33	28	29	26	68.2	68.2	68.2	71.892	632	632	0	323.31	By MS/MS	By MS/MS	By MS/MS	By MS/MS	62.3	56.5	61.4	53.5	37500000000	9011000000	5857100000	12538000000	10095000000	31	486810000	115660000	97211000	158350000	115590000
197	B2ULF6	B2ULF6	75	75	75	tr|B2ULF6|B2ULF6_AKKM8 Type III restriction protein res subunit OS=Akkermansia muciniphila (strain ATCC BAA-835 / Muc) OX=349741 GN=Amuc_1522 PE=4 SV=1	1	75	75	75	62	60	66	54	62	60	66	54	62	60	66	54	72.6	72.6	72.6	115.64	1008	1008	0	323.31	By MS/MS	By MS/MS	By MS/MS	By MS/MS	65.1	58.9	68.2	61.6	37096000000	7569400000	6679500000	13371000000	9476000000	58	385280000	73504000	74164000	141820000	95793000
198	B2ULF7	B2ULF7	10	10	10	tr|B2ULF7|B2ULF7_AKKM8 Uncharacterized protein OS=Akkermansia muciniphila (strain ATCC BAA-835 / Muc) OX=349741 GN=Amuc_1523 PE=4 SV=1	1	10	10	10	8	8	5	9	8	8	5	9	8	8	5	9	41.1	41.1	41.1	26.767	248	248	0	88.268	By MS/MS	By MS/MS	By MS/MS	By MS/MS	36.7	36.7	25	34.3	10429000000	364490000	884010000	839150000	8341800000	15	85656000	5501600	27069000	15307000	37778000
199	B2ULF8	B2ULF8	15	15	15	tr|B2ULF8|B2ULF8_AKKM8 Uncharacterized protein OS=Akkermansia muciniphila (strain ATCC BAA-835 / Muc) OX=349741 GN=Amuc_1524 PE=4 SV=1	1	15	15	15	13	14	14	13	13	14	14	13	13	14	14	13	57.1	57.1	57.1	29.949	266	266	0	108.98	By MS/MS	By MS/MS	By MS/MS	By MS/MS	40.2	46.6	46.6	54.9	12247000000	2174800000	3428800000	3661500000	2981900000	15	451910000	76904000	124610000	152830000	97563000
200	B2ULF9	B2ULF9	25	25	25	tr|B2ULF9|B2ULF9_AKKM8 Uncharacterized protein OS=Akkermansia muciniphila (strain ATCC BAA-835 / Muc) OX=349741 GN=Amuc_1525 PE=4 SV=1	1	25	25	25	19	19	22	21	19	19	22	21	19	19	22	21	74.4	74.4	74.4	39.877	356	356	0	310.57	By MS/MS	By MS/MS	By MS/MS	By MS/MS	56.2	63.5	74.4	70.8	24590000000	4253600000	6416000000	8131400000	5789100000	21	796020000	122220000	215840000	267660000	190300000
201	B2ULG0	B2ULG0	13	13	13	tr|B2ULG0|B2ULG0_AKKM8 Lipoate-protein ligase A-like protein OS=Akkermansia muciniphila (strain ATCC BAA-835 / Muc) OX=349741 GN=Amuc_1526 PE=4 SV=1	1	13	13	13	8	10	6	10	8	10	6	10	8	10	6	10	53.3	53.3	53.3	27.282	246	246	0	69.32	By MS/MS	By MS/MS	By MS/MS	By MS/MS	35.8	38.6	30.9	38.6	2202200000	399010000	757160000	411160000	634840000	14	45866000	8382900	9089100	5018400	23376000
202	B2ULG1	B2ULG1	10	10	10	tr|B2ULG1|B2ULG1_AKKM8 Aldo/keto reductase OS=Akkermansia muciniphila (strain ATCC BAA-835 / Muc) OX=349741 GN=Amuc_1527 PE=4 SV=1	1	10	10	10	7	6	7	8	7	6	7	8	7	6	7	8	33.7	33.7	33.7	36.279	329	329	0	43.394	By MS/MS	By MS/MS	By MS/MS	By MS/MS	26.7	26.4	29.2	30.7	1978600000	261350000	274080000	467740000	975460000	20	83440000	10457000	12411000	18651000	41921000
203	B2ULG2	B2ULG2	13	13	13	tr|B2ULG2|B2ULG2_AKKM8 Putative K(+)-stimulated pyrophosphate-energized sodium pump OS=Akkermansia muciniphila (strain ATCC BAA-835 / Muc) OX=349741 GN=hppA PE=3 SV=1	1	13	13	13	8	12	6	4	8	12	6	4	8	12	6	4	16.8	16.8	16.8	77.953	742	742	0	80.851	By MS/MS	By MS/MS	By MS/MS	By MS/MS	9	15.4	10	6.5	3066800000	498340000	1361400000	882820000	324230000	23	111050000	14446000	53619000	31541000	11440000
204	B2ULG4	B2ULG4	6	6	6	tr|B2ULG4|B2ULG4_AKKM8 Uncharacterized protein OS=Akkermansia muciniphila (strain ATCC BAA-835 / Muc) OX=349741 GN=Amuc_1530 PE=4 SV=1	1	6	6	6	3	5	3	3	3	5	3	3	3	5	3	3	32.5	32.5	32.5	35.563	305	305	0	23.129	By MS/MS	By MS/MS	By MS/MS	By MS/MS	10.2	26.6	12.8	10.2	394070000	70738000	127750000	119880000	75699000	18	8990500	2374700	3293100	6659900	3322600
205	B2ULG5	B2ULG5	29	29	29	tr|B2ULG5|B2ULG5_AKKM8 Anthranilate synthase OS=Akkermansia muciniphila (strain ATCC BAA-835 / Muc) OX=349741 GN=Amuc_1531 PE=3 SV=1	1	29	29	29	20	28	23	20	20	28	23	20	20	28	23	20	67.2	67.2	67.2	51.229	463	463	0	323.31	By MS/MS	By MS/MS	By MS/MS	By MS/MS	52.3	65.9	57.5	52.1	35052000000	5685700000	12267000000	11399000000	5700200000	25	1017800000	141090000	372550000	330780000	173410000
206	B2ULG6	B2ULG6	23	23	23	tr|B2ULG6|B2ULG6_AKKM8 Anthranilate phosphoribosyltransferase OS=Akkermansia muciniphila (strain ATCC BAA-835 / Muc) OX=349741 GN=trpD PE=3 SV=1	1	23	23	23	14	21	18	17	14	21	18	17	14	21	18	17	57.2	57.2	57.2	57.113	530	530	0	278.38	By MS/MS	By MS/MS	By MS/MS	By MS/MS	33.2	54.7	41.1	44.3	17717000000	3330300000	4721800000	6158800000	3505900000	26	374940000	66049000	98968000	136890000	73032000
207	B2ULG7	B2ULG7	18	18	18	tr|B2ULG7|B2ULG7_AKKM8 Indole-3-glycerol-phosphate synthase OS=Akkermansia muciniphila (strain ATCC BAA-835 / Muc) OX=349741 GN=Amuc_1533 PE=4 SV=1	1	18	18	18	17	14	15	11	17	14	15	11	17	14	15	11	73.9	73.9	73.9	28.562	261	261	0	206.7	By MS/MS	By MS/MS	By MS/MS	By MS/MS	71.3	69.3	64.4	56.7	7827200000	1558000000	2292300000	2573300000	1403700000	12	332020000	54574000	118830000	94677000	63936000
208	B2ULG8	B2ULG8	7	7	7	tr|B2ULG8|B2ULG8_AKKM8 N-(5-phosphoribosyl)anthranilate isomerase OS=Akkermansia muciniphila (strain ATCC BAA-835 / Muc) OX=349741 GN=trpF PE=3 SV=1	1	7	7	7	7	7	7	4	7	7	7	4	7	7	7	4	35.3	35.3	35.3	23.362	215	215	0	91.937	By MS/MS	By MS/MS	By MS/MS	By MS/MS	35.3	35.3	35.3	23.3	4357200000	689040000	1077500000	1751200000	839530000	8	327660000	54204000	84265000	140740000	48445000
209	B2ULG9	B2ULG9	17	17	17	tr|B2ULG9|B2ULG9_AKKM8 Tryptophan synthase beta chain OS=Akkermansia muciniphila (strain ATCC BAA-835 / Muc) OX=349741 GN=trpB PE=3 SV=1	1	17	17	17	13	15	13	9	13	15	13	9	13	15	13	9	58.2	58.2	58.2	42.058	390	390	0	220.48	By MS/MS	By MS/MS	By MS/MS	By MS/MS	39.7	47.7	44.9	31.8	18754000000	3392200000	7142100000	5888500000	2331100000	16	729350000	117450000	296700000	208080000	107120000
210	B2ULH0	B2ULH0	13	13	13	tr|B2ULH0|B2ULH0_AKKM8 Tryptophan synthase alpha chain OS=Akkermansia muciniphila (strain ATCC BAA-835 / Muc) OX=349741 GN=trpA PE=3 SV=1	1	13	13	13	13	13	12	10	13	13	12	10	13	13	12	10	66.8	66.8	66.8	28.524	262	262	0	166.47	By MS/MS	By MS/MS	By MS/MS	By MS/MS	66.8	66.8	64.9	62.6	20893000000	2595400000	7528100000	7013500000	3755900000	10	466310000	84368000	162820000	137750000	81376000
211	B2ULH1	B2ULH1	39	38	38	tr|B2ULH1|B2ULH1_AKKM8 Outer membrane autotransporter barrel domain protein OS=Akkermansia muciniphila (strain ATCC BAA-835 / Muc) OX=349741 GN=Amuc_1537 PE=4 SV=1	1	39	38	38	32	29	29	32	31	28	28	32	31	28	28	32	17.7	17.7	17.7	315.67	3152	3152	0	323.31	By MS/MS	By MS/MS	By MS/MS	By MS/MS	14.5	13.9	14.7	15.6	13780000000	2736200000	2702200000	4292300000	4049300000	52	202880000	36672000	38950000	64973000	62285000
212	B2ULH2	B2ULH2	10	10	10	tr|B2ULH2|B2ULH2_AKKM8 OsmC family protein OS=Akkermansia muciniphila (strain ATCC BAA-835 / Muc) OX=349741 GN=Amuc_1538 PE=4 SV=1	1	10	10	10	9	9	10	8	9	9	10	8	9	9	10	8	90.4	90.4	90.4	14.99	136	136	0	140.67	By MS/MS	By MS/MS	By MS/MS	By MS/MS	69.9	86.8	90.4	82.4	30142000000	7615400000	6128500000	8989400000	7409100000	6	2576100000	669960000	530490000	942040000	433600000
213	B2ULH3	B2ULH3	17	17	17	tr|B2ULH3|B2ULH3_AKKM8 Homoserine O-acetyltransferase OS=Akkermansia muciniphila (strain ATCC BAA-835 / Muc) OX=349741 GN=metXA PE=3 SV=1	1	17	17	17	12	15	12	11	12	15	12	11	12	15	12	11	47.8	47.8	47.8	42.863	387	387	0	149.01	By MS/MS	By MS/MS	By MS/MS	By MS/MS	35.7	45	41.1	38	12784000000	1492200000	5208200000	4154300000	1928900000	19	426820000	58244000	170440000	144260000	53867000
214	B2ULH4	B2ULH4	4	4	4	tr|B2ULH4|B2ULH4_AKKM8 50S ribosomal protein L36 OS=Akkermansia muciniphila (strain ATCC BAA-835 / Muc) OX=349741 GN=rpmJ PE=3 SV=1	1	4	4	4	2	4	2	1	2	4	2	1	2	4	2	1	18.1	18.1	18.1	16.693	144	144	0	15.644	By MS/MS	By MS/MS	By MS/MS	By MS/MS	6.9	18.1	6.9	6.2	16108000000	3145800000	3512400000	5103000000	4346800000	11	1464400000	285980000	319310000	463910000	395170000
215	B2ULH5	B2ULH5	24	24	24	tr|B2ULH5|B2ULH5_AKKM8 Lipid A biosynthesis acyltransferase OS=Akkermansia muciniphila (strain ATCC BAA-835 / Muc) OX=349741 GN=Amuc_1541 PE=4 SV=1	1	24	24	24	22	22	17	20	22	22	17	20	22	22	17	20	48.8	48.8	48.8	68.758	619	619	0	230.72	By MS/MS	By MS/MS	By MS/MS	By MS/MS	43.1	45.7	35.1	38.9	7270600000	1262800000	1352000000	2067400000	2588400000	34	171550000	30295000	28446000	47855000	64949000
216	B2ULH6	B2ULH6	2	2	2	tr|B2ULH6|B2ULH6_AKKM8 Pyruvate formate-lyase-activating enzyme OS=Akkermansia muciniphila (strain ATCC BAA-835 / Muc) OX=349741 GN=Amuc_1542 PE=3 SV=1	1	2	2	2	1	1	0	2	1	1	0	2	1	1	0	2	16.2	16.2	16.2	28.671	259	259	0	7.788	By MS/MS	By MS/MS		By MS/MS	4.2	4.2	0	16.2	159370000	30470000	33414000	0	95480000	11	7573600	2770000	3037700	0	1765900
217	B2ULH7	B2ULH7	59	59	59	tr|B2ULH7|B2ULH7_AKKM8 Formate C-acetyltransferase OS=Akkermansia muciniphila (strain ATCC BAA-835 / Muc) OX=349741 GN=Amuc_1543 PE=3 SV=1	1	59	59	59	49	48	49	41	49	48	49	41	49	48	49	41	79.9	79.9	79.9	85.233	755	755	0	323.31	By MS/MS	By MS/MS	By MS/MS	By MS/MS	68.3	67.7	73.2	70.3	78412000000	11443000000	19670000000	27981000000	19318000000	44	1013200000	143160000	263440000	391400000	215240000
218	B2ULH8	B2ULH8	4	4	4	tr|B2ULH8|B2ULH8_AKKM8 Lipolytic protein G-D-S-L family OS=Akkermansia muciniphila (strain ATCC BAA-835 / Muc) OX=349741 GN=Amuc_1544 PE=4 SV=1	1	4	4	4	2	3	4	2	2	3	4	2	2	3	4	2	25.4	25.4	25.4	28.393	260	260	0	20.622	By MS/MS	By MS/MS	By MS/MS	By MS/MS	5.8	9.2	25.4	6.5	654260000	75112000	127840000	330580000	120730000	13	38932000	5777900	9833600	14033000	9287100
219	B2ULI1	B2ULI1	2	2	2	tr|B2ULI1|B2ULI1_AKKM8 Sialidase domain-containing protein OS=Akkermansia muciniphila (strain ATCC BAA-835 / Muc) OX=349741 GN=Amuc_1547 PE=4 SV=1	1	2	2	2	2	2	1	1	2	2	1	1	2	2	1	1	2.5	2.5	2.5	66.286	595	595	0.0019405	5.9268	By MS/MS	By MS/MS	By matching	By matching	2.5	2.5	1.2	1.2	3543200000	883500000	33487000	1469800000	1156400000	33	107370000	26773000	1014800	44541000	35042000
220	B2ULI2	B2ULI2	2	2	2	tr|B2ULI2|B2ULI2_AKKM8 Ankyrin OS=Akkermansia muciniphila (strain ATCC BAA-835 / Muc) OX=349741 GN=Amuc_1548 PE=4 SV=1	1	2	2	2	0	2	1	0	0	2	1	0	0	2	1	0	6.4	6.4	6.4	50.13	453	453	0	7.6679		By MS/MS	By matching		0	6.4	3.8	0	82257000	0	57465000	24792000	0	19	1901600	0	596750	1304900	0
221	B2ULI3	B2ULI3	9	9	9	tr|B2ULI3|B2ULI3_AKKM8 Cof-like hydrolase OS=Akkermansia muciniphila (strain ATCC BAA-835 / Muc) OX=349741 GN=Amuc_1549 PE=4 SV=1	1	9	9	9	7	7	8	6	7	7	8	6	7	7	8	6	44.8	44.8	44.8	30.888	279	279	0	79.078	By MS/MS	By MS/MS	By MS/MS	By MS/MS	42.3	40.5	41.2	35.8	2814700000	472380000	521430000	1130500000	690400000	17	87283000	15156000	18935000	32223000	20968000
222	B2ULI6	B2ULI6	3	3	3	tr|B2ULI6|B2ULI6_AKKM8 Major facilitator superfamily MFS_1 OS=Akkermansia muciniphila (strain ATCC BAA-835 / Muc) OX=349741 GN=Amuc_1552 PE=4 SV=1	1	3	3	3	3	3	2	2	3	3	2	2	3	3	2	2	6.2	6.2	6.2	41.296	386	386	0	8.885	By MS/MS	By MS/MS	By MS/MS	By MS/MS	6.2	6.2	4.4	4.4	286110000	47616000	74345000	80702000	83446000	7	40873000	6802300	10621000	11529000	11921000
224	B2ULI9	B2ULI9	35	35	35	tr|B2ULI9|B2ULI9_AKKM8 UvrABC system protein B OS=Akkermansia muciniphila (strain ATCC BAA-835 / Muc) OX=349741 GN=uvrB PE=3 SV=1	1	35	35	35	25	25	29	30	25	25	29	30	25	25	29	30	48.1	48.1	48.1	80.956	715	715	0	218.28	By MS/MS	By MS/MS	By MS/MS	By MS/MS	39.9	39.4	41.1	42.8	11865000000	2942900000	1630700000	4880400000	2411300000	43	168020000	24244000	24168000	80779000	38833000
225	B2ULJ0	B2ULJ0	4	4	4	tr|B2ULJ0|B2ULJ0_AKKM8 50S ribosomal protein L35 OS=Akkermansia muciniphila (strain ATCC BAA-835 / Muc) OX=349741 GN=rpmI PE=3 SV=1	1	4	4	4	4	4	4	2	4	4	4	2	4	4	4	2	44.9	44.9	44.9	7.8844	69	69	0	41.112	By MS/MS	By MS/MS	By MS/MS	By MS/MS	44.9	44.9	44.9	27.5	37470000000	8755300000	7705700000	16549000000	4459900000	1	36639000000	8310200000	7655600000	16269000000	4404700000
226	B2ULJ1	B2ULJ1	19	19	19	sp|B2ULJ1|RL20_AKKM8 50S ribosomal protein L20 OS=Akkermansia muciniphila (strain ATCC BAA-835 / Muc) OX=349741 GN=rplT PE=3 SV=1	1	19	19	19	19	16	16	13	19	16	16	13	19	16	16	13	58.3	58.3	58.3	14.768	127	127	0	250.7	By MS/MS	By MS/MS	By MS/MS	By MS/MS	58.3	48.8	58.3	44.1	69717000000	14547000000	17933000000	25512000000	11725000000	5	9051400000	1777600000	2168700000	3351100000	1754000000
227	B2ULJ2	B2ULJ2	12	12	12	tr|B2ULJ2|B2ULJ2_AKKM8 Zinc metalloprotease OS=Akkermansia muciniphila (strain ATCC BAA-835 / Muc) OX=349741 GN=Amuc_1558 PE=3 SV=1	1	12	12	12	5	9	7	7	5	9	7	7	5	9	7	7	38.7	38.7	38.7	52.434	481	481	0	95.729	By MS/MS	By MS/MS	By MS/MS	By MS/MS	15.8	30.8	23.9	19.5	2568200000	244640000	786360000	999210000	537960000	23	47154000	5197500	12668000	15867000	13421000
229	B2ULJ5	B2ULJ5	13	13	13	tr|B2ULJ5|B2ULJ5_AKKM8 DNA helicase OS=Akkermansia muciniphila (strain ATCC BAA-835 / Muc) OX=349741 GN=Amuc_1561 PE=4 SV=1	1	13	13	13	8	10	11	10	8	10	11	10	8	10	11	10	14.3	14.3	14.3	118.98	1054	1054	0	71.831	By MS/MS	By MS/MS	By MS/MS	By MS/MS	10.2	10.6	13.5	10.5	2067100000	283240000	400900000	905600000	477390000	62	27583000	2928600	5537100	12471000	6646400
230	B2ULJ6	B2ULJ6	24	24	24	tr|B2ULJ6|B2ULJ6_AKKM8 ATP-dependent nuclease subunit B-like protein OS=Akkermansia muciniphila (strain ATCC BAA-835 / Muc) OX=349741 GN=Amuc_1562 PE=4 SV=1	1	24	24	24	19	20	16	17	19	20	16	17	19	20	16	17	37.8	37.8	37.8	107.98	957	957	0	164.19	By MS/MS	By MS/MS	By MS/MS	By MS/MS	29.9	30.2	23.6	27.3	3444600000	614350000	912430000	1034100000	883710000	46	58529000	9395300	15824000	18481000	14828000
231	B2ULJ8	B2ULJ8	6	6	6	tr|B2ULJ8|B2ULJ8_AKKM8 Type II site-specific deoxyribonuclease OS=Akkermansia muciniphila (strain ATCC BAA-835 / Muc) OX=349741 GN=Amuc_1564 PE=4 SV=1	1	6	6	6	5	2	4	6	5	2	4	6	5	2	4	6	26.6	26.6	26.6	29.92	256	256	0	37.544	By MS/MS	By MS/MS	By MS/MS	By MS/MS	21.1	7.4	16	26.6	639130000	157900000	25674000	160890000	294660000	13	49164000	12146000	1975000	12376000	22666000
232	B2ULJ9	B2ULJ9	50	50	50	tr|B2ULJ9|B2ULJ9_AKKM8 Alpha-2-macroglobulin domain protein OS=Akkermansia muciniphila (strain ATCC BAA-835 / Muc) OX=349741 GN=Amuc_1565 PE=3 SV=1	1	50	50	50	38	34	33	40	38	34	33	40	38	34	33	40	35.1	35.1	35.1	234.22	2125	2125	0	323.31	By MS/MS	By MS/MS	By MS/MS	By MS/MS	24.5	23.7	23.5	28	7325000000	1348900000	1369200000	2289900000	2317000000	114	39074000	6468400	7804800	11997000	12804000
233	B2ULK0	B2ULK0	12	12	12	tr|B2ULK0|B2ULK0_AKKM8 Iron-containing alcohol dehydrogenase OS=Akkermansia muciniphila (strain ATCC BAA-835 / Muc) OX=349741 GN=Amuc_1566 PE=4 SV=1	1	12	12	12	10	10	11	10	10	10	11	10	10	10	11	10	50.4	50.4	50.4	43.356	395	395	0	96.276	By MS/MS	By MS/MS	By MS/MS	By MS/MS	46.1	33.4	43.8	46.1	3904200000	972680000	508750000	1341600000	1081100000	18	76273000	19620000	13894000	27072000	15687000
234	B2ULK1	B2ULK1	7	7	7	tr|B2ULK1|B2ULK1_AKKM8 Methylated-DNA--protein-cysteine methyltransferase OS=Akkermansia muciniphila (strain ATCC BAA-835 / Muc) OX=349741 GN=Amuc_1567 PE=3 SV=1	1	7	7	7	7	3	6	6	7	3	6	6	7	3	6	6	49.7	49.7	49.7	19.598	175	175	0	57.87	By MS/MS	By MS/MS	By MS/MS	By MS/MS	49.7	14.9	45.1	45.1	1115000000	201730000	64420000	404600000	444260000	10	60807000	6821300	6442000	21717000	25827000
235	B2ULK3	B2ULK3	19	19	19	tr|B2ULK3|B2ULK3_AKKM8 Uncharacterized protein OS=Akkermansia muciniphila (strain ATCC BAA-835 / Muc) OX=349741 GN=Amuc_1569 PE=4 SV=1	1	19	19	19	18	18	18	16	18	18	18	16	18	18	18	16	85	85	85	18.507	173	173	0	323.31	By MS/MS	By MS/MS	By MS/MS	By MS/MS	85	64.2	85	85	62148000000	12516000000	11852000000	22342000000	15437000000	9	4711200000	872520000	899160000	1647400000	1292100000
236	B2ULK5	B2ULK5	12	12	12	tr|B2ULK5|B2ULK5_AKKM8 Peptidase M22 glycoprotease OS=Akkermansia muciniphila (strain ATCC BAA-835 / Muc) OX=349741 GN=Amuc_1571 PE=4 SV=1	1	12	12	12	9	9	12	9	9	9	12	9	9	9	12	9	66.7	66.7	66.7	23.6	222	222	0	80.642	By MS/MS	By MS/MS	By MS/MS	By MS/MS	59	56.3	66.7	48.2	5837300000	1158300000	1399300000	1949100000	1330600000	11	281470000	54032000	64538000	103930000	58977000
237	B2ULK6	B2ULK6	17	17	17	tr|B2ULK6|B2ULK6_AKKM8 Citrate synthase OS=Akkermansia muciniphila (strain ATCC BAA-835 / Muc) OX=349741 GN=Amuc_1572 PE=3 SV=1	1	17	17	17	15	17	14	14	15	17	14	14	15	17	14	14	38.2	38.2	38.2	43.087	380	380	0	200.35	By MS/MS	By MS/MS	By MS/MS	By MS/MS	31.3	38.2	34.5	30.3	18246000000	3224900000	5717000000	6088300000	3215600000	20	507060000	82078000	131140000	196060000	97786000
238	B2ULK7	B2ULK7	6	6	6	tr|B2ULK7|B2ULK7_AKKM8 Putative tRNA (cytidine(34)-2-O)-methyltransferase OS=Akkermansia muciniphila (strain ATCC BAA-835 / Muc) OX=349741 GN=Amuc_1574 PE=3 SV=1	1	6	6	6	4	4	4	3	4	4	4	3	4	4	4	3	45.5	45.5	45.5	17.09	154	154	0	36.824	By MS/MS	By MS/MS	By MS/MS	By MS/MS	37	33.1	45.5	27.9	939260000	133770000	210140000	364170000	231180000	10	41792000	6936500	15099000	9218600	17475000
239	B2ULK8	B2ULK8	10	10	10	tr|B2ULK8|B2ULK8_AKKM8 DEAD/DEAH box helicase domain protein OS=Akkermansia muciniphila (strain ATCC BAA-835 / Muc) OX=349741 GN=Amuc_1575 PE=4 SV=1	1	10	10	10	5	7	8	8	5	7	8	8	5	7	8	8	67.9	67.9	67.9	21.317	187	187	0	67.307	By MS/MS	By MS/MS	By MS/MS	By MS/MS	34.2	47.1	52.9	54	2776400000	568890000	722530000	798200000	686800000	12	120530000	22284000	29352000	41765000	27126000
240	B2ULK9	B2ULK9	4	4	4	tr|B2ULK9|B2ULK9_AKKM8 SsrA-binding protein OS=Akkermansia muciniphila (strain ATCC BAA-835 / Muc) OX=349741 GN=smpB PE=3 SV=1	1	4	4	4	4	3	4	2	4	3	4	2	4	3	4	2	20.4	20.4	20.4	17.7	152	152	0	43.091	By MS/MS	By MS/MS	By MS/MS	By MS/MS	20.4	15.8	20.4	13.8	1439100000	171590000	426550000	595940000	244990000	7	205580000	24513000	60935000	85134000	34998000
241	B2ULL0	B2ULL0	8	8	8	tr|B2ULL0|B2ULL0_AKKM8 DNA-directed RNA polymerase, omega subunit OS=Akkermansia muciniphila (strain ATCC BAA-835 / Muc) OX=349741 GN=Amuc_1577 PE=4 SV=1	1	8	8	8	3	8	6	6	3	8	6	6	3	8	6	6	100	100	100	8.0051	73	73	0	98.809	By MS/MS	By MS/MS	By MS/MS	By MS/MS	72.6	100	100	100	8035500000	481730000	2494800000	4098800000	960120000	5	1077400000	64614000	353400000	548220000	111200000
242	B2ULL1	B2ULL1	2	2	2	tr|B2ULL1|B2ULL1_AKKM8 Pseudouridine synthase OS=Akkermansia muciniphila (strain ATCC BAA-835 / Muc) OX=349741 GN=Amuc_1578 PE=3 SV=1	1	2	2	2	1	1	1	1	1	1	1	1	1	1	1	1	21.3	21.3	21.3	21.267	188	188	0	10.338	By MS/MS	By matching	By MS/MS	By MS/MS	12.8	8.5	12.8	8.5	178500000	39302000	12917000	103940000	22340000	12	2938000	3275200	1076400	8661800	1861600
243	B2ULL2	B2ULL2	4	4	4	tr|B2ULL2|B2ULL2_AKKM8 Uncharacterized protein OS=Akkermansia muciniphila (strain ATCC BAA-835 / Muc) OX=349741 GN=Amuc_1579 PE=4 SV=1	1	4	4	4	1	2	4	3	1	2	4	3	1	2	4	3	26.9	26.9	26.9	32.354	286	286	0	49.675	By MS/MS	By MS/MS	By MS/MS	By MS/MS	8.7	11.5	26.9	18.2	1309100000	297170000	209970000	516500000	285420000	18	25421000	8115900	1246900	12218000	11956000
244	B2ULL3	B2ULL3	19	19	19	tr|B2ULL3|B2ULL3_AKKM8 Nucleoside-diphosphate kinase OS=Akkermansia muciniphila (strain ATCC BAA-835 / Muc) OX=349741 GN=Amuc_1580 PE=3 SV=1	1	19	19	19	18	17	17	14	18	17	17	14	18	17	17	14	92.7	92.7	92.7	16.909	151	151	0	243.45	By MS/MS	By MS/MS	By MS/MS	By MS/MS	92.7	92.7	91.4	78.8	65109000000	11087000000	14627000000	27311000000	12085000000	11	5275200000	928480000	1226100000	2165900000	954720000
245	B2ULL4	B2ULL4	11	11	11	tr|B2ULL4|B2ULL4_AKKM8 Glycosyl transferase family 2 OS=Akkermansia muciniphila (strain ATCC BAA-835 / Muc) OX=349741 GN=Amuc_1581 PE=4 SV=1	1	11	11	11	9	9	8	9	9	9	8	9	9	9	8	9	56	56	56	31.518	273	273	0	80.21	By MS/MS	By MS/MS	By MS/MS	By MS/MS	40.7	41.8	47.3	44.7	3135600000	672390000	877500000	848010000	737680000	15	111390000	20547000	27114000	29539000	34195000
246	B2ULL5	B2ULL5	13	13	13	tr|B2ULL5|B2ULL5_AKKM8 Glycosyl transferase family 2 OS=Akkermansia muciniphila (strain ATCC BAA-835 / Muc) OX=349741 GN=Amuc_1582 PE=4 SV=1	1	13	13	13	9	13	10	8	9	13	10	8	9	13	10	8	39.2	39.2	39.2	35.797	314	314	0	73.88	By MS/MS	By MS/MS	By MS/MS	By MS/MS	35.4	39.2	26.4	22.3	8240600000	614690000	2030300000	4720100000	875400000	9	792080000	53230000	181990000	474320000	82538000
247	B2ULL6	B2ULL6	8	8	8	tr|B2ULL6|B2ULL6_AKKM8 Uncharacterized protein OS=Akkermansia muciniphila (strain ATCC BAA-835 / Muc) OX=349741 GN=Amuc_1583 PE=4 SV=1	1	8	8	8	6	5	7	6	6	5	7	6	6	5	7	6	45.9	45.9	45.9	25.241	222	222	0	76.209	By MS/MS	By MS/MS	By MS/MS	By MS/MS	23.4	22.5	28.4	40.1	5073200000	554470000	828120000	2336600000	1354000000	9	381230000	30331000	65090000	198060000	87749000
248	B2ULL7	B2ULL7	23	23	23	tr|B2ULL7|B2ULL7_AKKM8 Type II secretion system protein OS=Akkermansia muciniphila (strain ATCC BAA-835 / Muc) OX=349741 GN=Amuc_1584 PE=3 SV=1	1	23	23	23	21	21	21	18	21	21	21	18	21	21	21	18	56.9	56.9	56.9	45.369	422	422	0	249.57	By MS/MS	By MS/MS	By MS/MS	By MS/MS	54.5	54.5	56.6	53.8	26217000000	4832800000	4058100000	10120000000	7206000000	17	820290000	131350000	117720000	322320000	248900000
249	B2ULL8	B2ULL8	35	35	35	tr|B2ULL8|B2ULL8_AKKM8 Type II secretion system protein E OS=Akkermansia muciniphila (strain ATCC BAA-835 / Muc) OX=349741 GN=Amuc_1585 PE=3 SV=1	1	35	35	35	30	28	26	28	30	28	26	28	30	28	26	28	77.4	77.4	77.4	61.18	552	552	0	323.31	By MS/MS	By MS/MS	By MS/MS	By MS/MS	75.7	63.4	65.2	68.7	31788000000	5395000000	7579700000	11771000000	7042500000	24	608590000	95290000	151260000	215230000	146820000
250	B2ULL9	B2ULL9	32	32	32	tr|B2ULL9|B2ULL9_AKKM8 Type II secretion system protein E OS=Akkermansia muciniphila (strain ATCC BAA-835 / Muc) OX=349741 GN=Amuc_1586 PE=3 SV=1	1	32	32	32	31	30	30	25	31	30	30	25	31	30	30	25	56.4	56.4	56.4	60.593	546	546	0	244.16	By MS/MS	By MS/MS	By MS/MS	By MS/MS	53.3	56	52.4	48.2	29665000000	5216800000	7068400000	10225000000	7155300000	26	825140000	140240000	196220000	267040000	221650000
251	B2ULM0	B2ULM0	9	9	9	tr|B2ULM0|B2ULM0_AKKM8 tRNA-dihydrouridine synthase OS=Akkermansia muciniphila (strain ATCC BAA-835 / Muc) OX=349741 GN=Amuc_1587 PE=3 SV=1	1	9	9	9	5	7	6	9	5	7	6	9	5	7	6	9	38	38	38	36.999	334	334	0	53.092	By MS/MS	By MS/MS	By MS/MS	By MS/MS	25.1	33.5	29	38	2659200000	246320000	395570000	440490000	1576800000	17	99523000	3306400	9969200	10192000	76055000
252	B2ULM1	B2ULM1	18	18	18	tr|B2ULM1|B2ULM1_AKKM8 Uncharacterized protein OS=Akkermansia muciniphila (strain ATCC BAA-835 / Muc) OX=349741 GN=Amuc_1588 PE=4 SV=1	1	18	18	18	14	14	18	16	14	14	18	16	14	14	18	16	73.4	73.4	73.4	18.543	169	169	0	323.31	By MS/MS	By MS/MS	By MS/MS	By MS/MS	73.4	71	73.4	73.4	44678000000	5202800000	3624600000	25136000000	10714000000	10	948720000	141200000	203150000	308060000	296310000
253	B2ULM2	B2ULM2	29	29	29	tr|B2ULM2|B2ULM2_AKKM8 Aminotransferase OS=Akkermansia muciniphila (strain ATCC BAA-835 / Muc) OX=349741 GN=Amuc_1589 PE=3 SV=1	1	29	29	29	24	24	22	23	24	24	22	23	24	24	22	23	84	84	84	42.441	388	388	0	323.31	By MS/MS	By MS/MS	By MS/MS	By MS/MS	64.2	64.2	69.1	80.2	123320000000	19424000000	33561000000	42083000000	28251000000	16	6297900000	1013200000	1739800000	2186500000	1358400000
254	B2ULM4	B2ULM4	22	22	22	tr|B2ULM4|B2ULM4_AKKM8 Cytidyltransferase-related domain protein OS=Akkermansia muciniphila (strain ATCC BAA-835 / Muc) OX=349741 GN=Amuc_1591 PE=4 SV=1	1	22	22	22	13	16	18	9	13	16	18	9	13	16	18	9	57.9	57.9	57.9	40.324	363	363	0	131.14	By MS/MS	By MS/MS	By MS/MS	By MS/MS	46.3	40.8	51.2	33.1	4506000000	413170000	1898000000	1726100000	468650000	21	104560000	9236000	48066000	37551000	9704100
255	B2ULM5	B2ULM5	24	24	24	tr|B2ULM5|B2ULM5_AKKM8 Superoxide dismutase OS=Akkermansia muciniphila (strain ATCC BAA-835 / Muc) OX=349741 GN=Amuc_1592 PE=3 SV=1	1	24	24	24	17	22	22	15	17	22	22	15	17	22	22	15	74.3	74.3	74.3	23.921	214	214	0	234.08	By MS/MS	By MS/MS	By MS/MS	By MS/MS	70.1	74.3	74.3	59.3	38925000000	4356000000	11115000000	12850000000	10605000000	13	1481600000	173220000	458490000	511470000	338380000
256	B2ULM6	B2ULM6	8	8	8	tr|B2ULM6|B2ULM6_AKKM8 Fibronectin type-III domain-containing protein OS=Akkermansia muciniphila (strain ATCC BAA-835 / Muc) OX=349741 GN=Amuc_1593 PE=3 SV=1	1	8	8	8	0	3	6	5	0	3	6	5	0	3	6	5	20.6	20.6	20.6	53.493	486	486	0	33.621		By MS/MS	By MS/MS	By MS/MS	0	6.6	15	11.9	684500000	0	83646000	472290000	128560000	25	18240000	0	1559800	13267000	3413300
257	B2ULM7	B2ULM7	10	10	10	tr|B2ULM7|B2ULM7_AKKM8 NCAIR mutase (PurE)-related protein-like protein OS=Akkermansia muciniphila (strain ATCC BAA-835 / Muc) OX=349741 GN=Amuc_1594 PE=4 SV=1	1	10	10	10	9	8	8	7	9	8	8	7	9	8	8	7	61.8	61.8	61.8	26.266	251	251	0	77.375	By MS/MS	By MS/MS	By MS/MS	By MS/MS	57.8	45.4	45.4	36.7	3217800000	453080000	440370000	835920000	1488500000	13	193870000	24784000	24890000	42656000	101540000
258	B2ULM8	B2ULM8	2	2	2	tr|B2ULM8|B2ULM8_AKKM8 ExsB family protein OS=Akkermansia muciniphila (strain ATCC BAA-835 / Muc) OX=349741 GN=Amuc_1595 PE=4 SV=1	1	2	2	2	0	0	0	2	0	0	0	2	0	0	0	2	6.3	6.3	6.3	30.023	271	271	0.0075758	3.956				By MS/MS	0	0	0	6.3	36981000	0	0	0	36981000	17	2175300	0	0	0	2175300
259	B2ULM9	B2ULM9	11	11	11	sp|B2ULM9|LARC_AKKM8 Pyridinium-3,5-bisthiocarboxylic acid mononucleotide nickel insertion protein OS=Akkermansia muciniphila (strain ATCC BAA-835 / Muc) OX=349741 GN=larC PE=3 SV=1	1	11	11	11	10	8	8	7	10	8	8	7	10	8	8	7	33.3	33.3	33.3	44.217	406	406	0	70.777	By MS/MS	By MS/MS	By MS/MS	By MS/MS	33.3	24.1	24.1	18.2	3150900000	567930000	789070000	1183800000	610170000	15	105780000	22629000	28014000	32977000	22156000
260	B2ULN0	B2ULN0	18	18	18	tr|B2ULN0|B2ULN0_AKKM8 Polyprenyl synthetase OS=Akkermansia muciniphila (strain ATCC BAA-835 / Muc) OX=349741 GN=Amuc_1597 PE=3 SV=1	1	18	18	18	13	17	15	15	13	17	15	15	13	17	15	15	48.5	48.5	48.5	37.333	336	336	0	257.01	By MS/MS	By MS/MS	By MS/MS	By MS/MS	39.6	43.2	43.2	48.2	28255000000	4627100000	7174400000	12968000000	3486000000	15	352420000	38706000	84508000	150840000	78370000
261	B2ULN2	B2ULN2	49	49	49	tr|B2ULN2|B2ULN2_AKKM8 PpiC domain-containing protein OS=Akkermansia muciniphila (strain ATCC BAA-835 / Muc) OX=349741 GN=Amuc_1599 PE=4 SV=1	1	49	49	49	42	47	45	41	42	47	45	41	42	47	45	41	78	78	78	64.667	591	591	0	323.31	By MS/MS	By MS/MS	By MS/MS	By MS/MS	72.1	77.2	73.3	73.3	78696000000	12452000000	20834000000	28581000000	16830000000	30	1511800000	220030000	418950000	502520000	370340000
262	B2ULN3	B2ULN3	8	8	8	tr|B2ULN3|B2ULN3_AKKM8 FeS assembly SUF system protein SufT OS=Akkermansia muciniphila (strain ATCC BAA-835 / Muc) OX=349741 GN=Amuc_1600 PE=4 SV=1	1	8	8	8	6	6	7	7	6	6	7	7	6	6	7	7	68.5	68.5	68.5	19.642	181	181	0	158.88	By MS/MS	By MS/MS	By MS/MS	By MS/MS	49.2	49.2	49.2	68.5	10229000000	2199500000	1608800000	4396800000	2024000000	6	390240000	50457000	64150000	146010000	129620000
263	B2ULN4	B2ULN4	5	5	5	tr|B2ULN4|B2ULN4_AKKM8 Uncharacterized protein OS=Akkermansia muciniphila (strain ATCC BAA-835 / Muc) OX=349741 GN=Amuc_1601 PE=4 SV=1	1	5	5	5	5	5	5	2	5	5	5	2	5	5	5	2	31.8	31.8	31.8	17.728	157	157	0	59.705	By MS/MS	By MS/MS	By MS/MS	By MS/MS	31.8	31.8	31.8	22.9	1124800000	195860000	326520000	553750000	48711000	11	27876000	3099400	6742700	13605000	4428300
264	B2ULN6	B2ULN6	8	8	8	tr|B2ULN6|B2ULN6_AKKM8 Uncharacterized protein OS=Akkermansia muciniphila (strain ATCC BAA-835 / Muc) OX=349741 GN=Amuc_1603 PE=4 SV=1	1	8	8	8	8	7	8	7	8	7	8	7	8	7	8	7	39.8	39.8	39.8	32.625	294	294	0	115.03	By MS/MS	By MS/MS	By MS/MS	By MS/MS	39.8	39.8	39.8	39.1	6046300000	1184500000	831070000	2369100000	1661500000	11	262650000	47961000	37956000	95156000	81579000
265	B2ULN7	B2ULN7	2	2	2	tr|B2ULN7|B2ULN7_AKKM8 NADH-quinone oxidoreductase subunit N OS=Akkermansia muciniphila (strain ATCC BAA-835 / Muc) OX=349741 GN=nuoN PE=3 SV=1	1	2	2	2	2	2	1	2	2	2	1	2	2	2	1	2	3.9	3.9	3.9	49.387	460	460	0.0013029	6.5419	By MS/MS	By MS/MS	By MS/MS	By MS/MS	3.9	3.9	2	3.9	534660000	95192000	140760000	157960000	140740000	10	46014000	7330300	11541000	15796000	11347000
267	B2ULN9	B2ULN9	5	5	5	tr|B2ULN9|B2ULN9_AKKM8 Proton-translocating NADH-quinone oxidoreductase, chain L OS=Akkermansia muciniphila (strain ATCC BAA-835 / Muc) OX=349741 GN=Amuc_1606 PE=3 SV=1	1	5	5	5	5	5	5	5	5	5	5	5	5	5	5	5	6.6	6.6	6.6	66.226	610	610	0	29.451	By MS/MS	By MS/MS	By MS/MS	By MS/MS	6.6	6.6	6.6	6.6	1888900000	328810000	439840000	653320000	466900000	15	118690000	18147000	28319000	43555000	28674000
268	B2ULP0	B2ULP0	10	10	10	tr|B2ULP0|B2ULP0_AKKM8 Uncharacterized protein OS=Akkermansia muciniphila (strain ATCC BAA-835 / Muc) OX=349741 GN=Amuc_0089 PE=4 SV=1	1	10	10	10	10	7	10	10	10	7	10	10	10	7	10	10	73.7	73.7	73.7	13.813	118	118	0	96.193	By MS/MS	By MS/MS	By MS/MS	By MS/MS	73.7	55.1	73.7	73.7	3996300000	1018100000	246180000	1796900000	935200000	7	231980000	55104000	13954000	91155000	71768000
269	B2ULP1	B2ULP1	23	23	23	tr|B2ULP1|B2ULP1_AKKM8 Hydroxymethylbilane synthase OS=Akkermansia muciniphila (strain ATCC BAA-835 / Muc) OX=349741 GN=Amuc_0090 PE=3 SV=1	1	23	23	23	12	18	20	11	12	18	20	11	12	18	20	11	71.4	71.4	71.4	35.24	325	325	0	181.69	By MS/MS	By MS/MS	By MS/MS	By MS/MS	39.4	68	56.9	44.3	7806000000	1342400000	2136900000	2745600000	1581100000	22	165000000	17449000	61121000	70502000	15928000
270	B2ULP2	B2ULP2	5	5	5	sp|B2ULP2|HEM1_AKKM8 Glutamyl-tRNA reductase OS=Akkermansia muciniphila (strain ATCC BAA-835 / Muc) OX=349741 GN=hemA PE=3 SV=1	1	5	5	5	2	3	5	3	2	3	5	3	2	3	5	3	26.5	26.5	26.5	37.605	340	340	0	42.283	By MS/MS	By MS/MS	By MS/MS	By MS/MS	17.6	14.7	26.5	20.3	878350000	95111000	228950000	394230000	160060000	17	6189300	5594800	2798700	2601400	789200
271	B2ULP4	B2ULP4	14	14	14	sp|B2ULP4|GCH4_AKKM8 GTP cyclohydrolase FolE2 OS=Akkermansia muciniphila (strain ATCC BAA-835 / Muc) OX=349741 GN=folE2 PE=3 SV=1	1	14	14	14	8	13	14	9	8	13	14	9	8	13	14	9	63.3	63.3	63.3	30.078	264	264	0	208.68	By MS/MS	By MS/MS	By MS/MS	By MS/MS	39.8	56.4	63.3	45.8	13315000000	1084200000	4229000000	6725600000	1276600000	14	466160000	40715000	171860000	202150000	51435000
272	B2ULP5	B2ULP5	8	8	8	tr|B2ULP5|B2ULP5_AKKM8 Ribosomal protein S18 OS=Akkermansia muciniphila (strain ATCC BAA-835 / Muc) OX=349741 GN=Amuc_0094 PE=3 SV=1	1	8	8	8	8	8	8	7	8	8	8	7	8	8	8	7	48.1	48.1	48.1	9.6043	81	81	0	164.32	By MS/MS	By MS/MS	By MS/MS	By MS/MS	48.1	48.1	48.1	48.1	69677000000	13257000000	16649000000	25371000000	14400000000	3	12274000000	2246700000	2489900000	4698900000	2838700000
273	B2ULP6	B2ULP6	3	3	3	sp|B2ULP6|RL33_AKKM8 50S ribosomal protein L33 OS=Akkermansia muciniphila (strain ATCC BAA-835 / Muc) OX=349741 GN=rpmG PE=3 SV=1	1	3	3	3	3	3	3	3	3	3	3	3	3	3	3	3	49.1	49.1	49.1	6.829	57	57	0	29.772	By MS/MS	By MS/MS	By MS/MS	By MS/MS	49.1	49.1	49.1	49.1	16207000000	2083700000	6135300000	5738500000	2249300000	1	15750000000	2012700000	5929900000	5611700000	2195400000
274	B2ULP7	B2ULP7	16	16	16	tr|B2ULP7|B2ULP7_AKKM8 Transcriptional regulator, TraR/DksA family OS=Akkermansia muciniphila (strain ATCC BAA-835 / Muc) OX=349741 GN=Amuc_0096 PE=4 SV=1	1	16	16	16	11	14	14	14	11	14	14	14	11	14	14	14	76.8	76.8	76.8	22.566	207	207	0	193.07	By MS/MS	By MS/MS	By MS/MS	By MS/MS	70	76.8	76.8	73.9	31104000000	3954300000	5739300000	12297000000	9113300000	12	1542400000	203420000	306280000	563650000	469090000
275	B2ULP8	B2ULP8	12	12	12	tr|B2ULP8|B2ULP8_AKKM8 ROK family protein OS=Akkermansia muciniphila (strain ATCC BAA-835 / Muc) OX=349741 GN=Amuc_0097 PE=4 SV=1	1	12	12	12	12	11	9	10	12	11	9	10	12	11	9	10	42.3	42.3	42.3	33.909	319	319	0	150.18	By MS/MS	By MS/MS	By MS/MS	By MS/MS	42.3	31.7	39.2	40.1	14763000000	2990000000	3961900000	4504700000	3306900000	12	1057400000	200270000	290300000	309670000	257150000
276	B2ULP9	B2ULP9	5	5	5	tr|B2ULP9|B2ULP9_AKKM8 Fmu (Sun) domain protein OS=Akkermansia muciniphila (strain ATCC BAA-835 / Muc) OX=349741 GN=Amuc_0098 PE=3 SV=1	1	5	5	5	5	4	5	4	5	4	5	4	5	4	5	4	20.8	20.8	20.8	35.421	322	322	0	42.69	By MS/MS	By MS/MS	By MS/MS	By MS/MS	20.8	15.5	20.8	15.5	1127100000	163930000	235530000	519130000	208480000	19	20233000	3831100	3178300	6375700	6847500
277	B2ULQ0	B2ULQ0	9	9	9	tr|B2ULQ0|B2ULQ0_AKKM8 Phosphodiesterase, MJ0936 family OS=Akkermansia muciniphila (strain ATCC BAA-835 / Muc) OX=349741 GN=Amuc_0099 PE=3 SV=1	1	9	9	9	8	6	5	4	8	6	5	4	8	6	5	4	62.7	62.7	62.7	18.877	169	169	0	69.118	By MS/MS	By MS/MS	By MS/MS	By MS/MS	51.5	33.7	27.8	30.2	2614100000	922920000	510550000	671200000	509390000	11	107100000	51284000	10846000	20060000	24912000
278	B2ULQ1	B2ULQ1	3	3	3	tr|B2ULQ1|B2ULQ1_AKKM8 NUDIX hydrolase OS=Akkermansia muciniphila (strain ATCC BAA-835 / Muc) OX=349741 GN=Amuc_0100 PE=3 SV=1	1	3	3	3	2	3	3	3	2	3	3	3	2	3	3	3	34.1	34.1	34.1	15.47	135	135	0	12.095	By MS/MS	By MS/MS	By MS/MS	By MS/MS	34.1	34.1	34.1	34.1	782830000	195860000	162390000	200430000	224150000	10	51450000	8455100	9757900	14309000	18928000
279	B2ULQ3	B2ULQ3	28	28	28	tr|B2ULQ3|B2ULQ3_AKKM8 Efflux transporter, RND family, MFP subunit OS=Akkermansia muciniphila (strain ATCC BAA-835 / Muc) OX=349741 GN=Amuc_0102 PE=4 SV=1	1	28	28	28	23	28	25	19	23	28	25	19	23	28	25	19	58.7	58.7	58.7	50.251	465	465	0	314.11	By MS/MS	By MS/MS	By MS/MS	By MS/MS	53.1	58.7	55.1	49	13310000000	1760200000	4065100000	5229900000	2254500000	28	309980000	39002000	88392000	131210000	51383000
280	B2ULQ4	B2ULQ4	9	9	9	tr|B2ULQ4|B2ULQ4_AKKM8 ABC transporter related OS=Akkermansia muciniphila (strain ATCC BAA-835 / Muc) OX=349741 GN=Amuc_0103 PE=4 SV=1	1	9	9	9	5	9	7	8	5	9	7	8	5	9	7	8	54.7	54.7	54.7	25.67	234	234	0	104.48	By MS/MS	By MS/MS	By MS/MS	By MS/MS	35	54.7	35	45.3	1932600000	205770000	661180000	661990000	403620000	13	74683000	4791700	28621000	22423000	18847000
281	B2ULQ5	B2ULQ5	10	10	10	tr|B2ULQ5|B2ULQ5_AKKM8 Uncharacterized protein OS=Akkermansia muciniphila (strain ATCC BAA-835 / Muc) OX=349741 GN=Amuc_0104 PE=4 SV=1	1	10	10	10	7	10	7	7	7	10	7	7	7	10	7	7	35.9	35.9	35.9	49.31	454	454	0	129.38	By MS/MS	By MS/MS	By MS/MS	By MS/MS	30.4	35.9	30.4	22.7	3381000000	753420000	838800000	1428700000	360070000	23	108520000	24016000	24693000	47966000	11841000
282	B2ULQ6	B2ULQ6	18	18	18	tr|B2ULQ6|B2ULQ6_AKKM8 RND efflux system, outer membrane lipoprotein, NodT family OS=Akkermansia muciniphila (strain ATCC BAA-835 / Muc) OX=349741 GN=Amuc_0105 PE=3 SV=1	1	18	18	18	2	15	16	8	2	15	16	8	2	15	16	8	55.1	55.1	55.1	50.09	457	457	0	144.3	By matching	By MS/MS	By MS/MS	By MS/MS	4.6	42	47.3	19.7	4037000000	37833000	2643200000	1109600000	246400000	26	150460000	1455100	99693000	39835000	9476900
283	B2ULQ7	B2ULQ7	13	13	13	tr|B2ULQ7|B2ULQ7_AKKM8 Beta-lactamase OS=Akkermansia muciniphila (strain ATCC BAA-835 / Muc) OX=349741 GN=Amuc_0106 PE=4 SV=1	1	13	13	13	8	11	11	11	8	11	11	11	8	11	11	11	37.8	37.8	37.8	41.841	378	378	0	156.7	By MS/MS	By MS/MS	By MS/MS	By MS/MS	29.6	31.7	31.5	34.7	6177200000	1059400000	1338100000	1987400000	1792300000	18	272790000	50113000	56318000	84644000	81712000
284	B2ULR2	B2ULR2	23	23	23	tr|B2ULR2|B2ULR2_AKKM8 Dihydroorotase, multifunctional complex type OS=Akkermansia muciniphila (strain ATCC BAA-835 / Muc) OX=349741 GN=Amuc_0111 PE=4 SV=1	1	23	23	23	21	20	19	19	21	20	19	19	21	20	19	19	57.8	57.8	57.8	45.262	424	424	0	269.63	By MS/MS	By MS/MS	By MS/MS	By MS/MS	52.4	52.4	47.4	46.9	26613000000	6748600000	4583900000	7061400000	8219200000	19	599530000	141780000	90484000	177910000	189360000
285	B2ULR3	B2ULR3	29	29	29	sp|B2ULR3|PYRB_AKKM8 Aspartate carbamoyltransferase OS=Akkermansia muciniphila (strain ATCC BAA-835 / Muc) OX=349741 GN=pyrB PE=3 SV=1	1	29	29	29	26	24	24	24	26	24	24	24	26	24	24	24	88.3	88.3	88.3	34.522	309	309	0	323.31	By MS/MS	By MS/MS	By MS/MS	By MS/MS	75.1	85.4	74.4	78.3	43799000000	11108000000	5956600000	13633000000	13102000000	21	974870000	215720000	172310000	270420000	316420000
286	B2ULR4	B2ULR4	13	13	13	sp|B2ULR4|PYRR_AKKM8 Bifunctional protein PyrR OS=Akkermansia muciniphila (strain ATCC BAA-835 / Muc) OX=349741 GN=pyrR PE=3 SV=1	1	13	13	13	13	12	11	11	13	12	11	11	13	12	11	11	73.4	73.4	73.4	19.303	177	177	0	165.99	By MS/MS	By MS/MS	By MS/MS	By MS/MS	73.4	73.4	73.4	68.9	18731000000	3937000000	3483800000	6501100000	4808900000	10	1009100000	218110000	190610000	363890000	236490000
287	B2ULR5	B2ULR5	9	9	9	tr|B2ULR5|B2ULR5_AKKM8 N5-carboxyaminoimidazole ribonucleotide mutase OS=Akkermansia muciniphila (strain ATCC BAA-835 / Muc) OX=349741 GN=purE PE=3 SV=1	1	9	9	9	9	9	8	6	9	9	8	6	9	9	8	6	50.7	50.7	50.7	14.137	136	136	0	130.45	By MS/MS	By MS/MS	By MS/MS	By MS/MS	50.7	50.7	49.3	41.2	15611000000	2302300000	4467200000	5800200000	3041000000	6	683540000	96772000	213500000	253240000	120020000
288	B2ULR6	B2ULR6	3	3	3	tr|B2ULR6|B2ULR6_AKKM8 Uncharacterized protein OS=Akkermansia muciniphila (strain ATCC BAA-835 / Muc) OX=349741 GN=Amuc_0115 PE=4 SV=1	1	3	3	3	1	3	1	0	1	3	1	0	1	3	1	0	19.5	19.5	19.5	21.615	190	190	0	11.517	By MS/MS	By MS/MS	By MS/MS		4.2	19.5	6.3	0	97275000	0	72296000	24979000	0	10	9727500	0	7229600	2497900	0
289	B2ULR7	B2ULR7	8	8	8	tr|B2ULR7|B2ULR7_AKKM8 FAD dependent oxidoreductase OS=Akkermansia muciniphila (strain ATCC BAA-835 / Muc) OX=349741 GN=Amuc_0116 PE=4 SV=1	1	8	8	8	5	5	7	4	5	5	7	4	5	5	7	4	15.1	15.1	15.1	57.659	530	530	0	63.55	By MS/MS	By MS/MS	By MS/MS	By MS/MS	8.7	9.1	13.4	7	1368500000	211580000	247170000	571830000	337880000	24	50993000	8053100	8506600	21667000	12766000
290	B2ULR8	B2ULR8	12	12	12	tr|B2ULR8|B2ULR8_AKKM8 Agmatine deiminase OS=Akkermansia muciniphila (strain ATCC BAA-835 / Muc) OX=349741 GN=Amuc_0117 PE=4 SV=1	1	12	12	12	9	10	10	7	9	10	10	7	9	10	10	7	64.1	64.1	64.1	38.682	351	351	0	158.45	By MS/MS	By MS/MS	By MS/MS	By MS/MS	49.6	56.4	45	43.3	5706500000	1005800000	1605600000	2200500000	894560000	14	250930000	35867000	75058000	108280000	31725000
291	B2ULR9	B2ULR9	8	8	8	tr|B2ULR9|B2ULR9_AKKM8 Uncharacterized protein OS=Akkermansia muciniphila (strain ATCC BAA-835 / Muc) OX=349741 GN=Amuc_0118 PE=4 SV=1	1	8	8	8	6	5	7	6	6	5	7	6	6	5	7	6	55.7	55.7	55.7	15.252	131	131	0	50.736	By MS/MS	By MS/MS	By MS/MS	By MS/MS	34.4	33.6	55.7	55.7	2429700000	423860000	378740000	1071900000	555190000	7	243790000	42847000	41675000	109280000	49990000
292	B2ULS0	B2ULS0	9	9	9	tr|B2ULS0|B2ULS0_AKKM8 PDZ_6 domain-containing protein OS=Akkermansia muciniphila (strain ATCC BAA-835 / Muc) OX=349741 GN=Amuc_0119 PE=4 SV=1	1	9	9	9	7	6	7	6	7	6	7	6	7	6	7	6	37.1	37.1	37.1	47.941	439	439	0	41.083	By MS/MS	By MS/MS	By MS/MS	By MS/MS	27.8	28.9	30.5	17.3	3749200000	219830000	370650000	484600000	2674100000	14	53822000	10558000	14970000	18322000	9973100
293	B2ULS1	B2ULS1	3	3	3	tr|B2ULS1|B2ULS1_AKKM8 Uncharacterized protein OS=Akkermansia muciniphila (strain ATCC BAA-835 / Muc) OX=349741 GN=Amuc_0120 PE=3 SV=1	1	3	3	3	2	3	2	2	2	3	2	2	2	3	2	2	11.2	11.2	11.2	48.353	436	436	0	17.52	By MS/MS	By MS/MS	By MS/MS	By MS/MS	6.2	11.2	6.2	6.2	723180000	70617000	223350000	285690000	143530000	14	20036000	2504500	5466500	8737300	3327500
294	B2ULS2	B2ULS2	28	28	28	tr|B2ULS2|B2ULS2_AKKM8 Sulfatase OS=Akkermansia muciniphila (strain ATCC BAA-835 / Muc) OX=349741 GN=Amuc_0121 PE=3 SV=1	1	28	28	28	24	21	24	23	24	21	24	23	24	21	24	23	59.7	59.7	59.7	57.458	526	526	0	323.31	By MS/MS	By MS/MS	By MS/MS	By MS/MS	54	49.4	57.8	49.4	26147000000	6928100000	6078200000	6963200000	6177500000	30	495720000	120150000	107760000	108820000	158990000
295	B2ULS6	B2ULS6	70	70	70	tr|B2ULS6|B2ULS6_AKKM8 Uncharacterized protein OS=Akkermansia muciniphila (strain ATCC BAA-835 / Muc) OX=349741 GN=Amuc_0126 PE=4 SV=1	1	70	70	70	60	63	61	49	60	63	61	49	60	63	61	49	72	72	72	82.694	769	769	0	323.31	By MS/MS	By MS/MS	By MS/MS	By MS/MS	67	65.7	65.7	65.8	60698000000	8994500000	15899000000	24928000000	10876000000	42	850450000	124430000	211550000	346670000	167790000
296	B2ULS7	B2ULS7	19	19	19	tr|B2ULS7|B2ULS7_AKKM8 Transposase IS3/IS911 family protein OS=Akkermansia muciniphila (strain ATCC BAA-835 / Muc) OX=349741 GN=Amuc_0127 PE=4 SV=1	1	19	19	19	19	18	18	16	19	18	18	16	19	18	18	16	73.8	73.8	73.8	13.952	126	126	0	280.14	By MS/MS	By MS/MS	By MS/MS	By MS/MS	73.8	73.8	73.8	60.3	74978000000	10738000000	25035000000	22507000000	16698000000	6	7463700000	1141300000	2598100000	2056100000	1668300000
297	B2ULS8	B2ULS8	39	39	39	tr|B2ULS8|B2ULS8_AKKM8 DNA topoisomerase (ATP-hydrolyzing) OS=Akkermansia muciniphila (strain ATCC BAA-835 / Muc) OX=349741 GN=Amuc_0128 PE=4 SV=1	1	39	39	39	30	30	30	29	30	30	30	29	30	30	30	29	61.8	61.8	61.8	78.276	697	697	0	323.31	By MS/MS	By MS/MS	By MS/MS	By MS/MS	51.6	46.8	50.8	48.9	15109000000	2360300000	3543400000	5510600000	3694900000	33	250230000	38927000	66719000	84328000	60257000
299	B2ULT3	B2ULT3	23	23	23	tr|B2ULT3|B2ULT3_AKKM8 ParB-like partition protein OS=Akkermansia muciniphila (strain ATCC BAA-835 / Muc) OX=349741 GN=Amuc_0133 PE=3 SV=1	1	23	23	23	21	23	19	19	21	23	19	19	21	23	19	19	76.5	76.5	76.5	32.353	294	294	0	254.47	By MS/MS	By MS/MS	By MS/MS	By MS/MS	72.4	76.5	71.4	71.8	28071000000	3846600000	5845100000	11948000000	6430600000	17	703820000	70943000	176270000	247060000	209550000
300	B2ULT4	B2ULT4	15	15	15	tr|B2ULT4|B2ULT4_AKKM8 Peptidase M28 OS=Akkermansia muciniphila (strain ATCC BAA-835 / Muc) OX=349741 GN=Amuc_0134 PE=4 SV=1	1	15	15	15	13	15	14	13	13	15	14	13	13	15	14	13	65.6	65.6	65.6	34.939	314	314	0	171.15	By MS/MS	By MS/MS	By MS/MS	By MS/MS	62.7	65.6	63.1	62.7	7385500000	998930000	1861100000	2966800000	1558700000	19	185630000	26865000	56835000	64706000	37227000
301	B2ULT5	B2ULT5	12	12	12	tr|B2ULT5|B2ULT5_AKKM8 Conserved hypothetical membrane protein OS=Akkermansia muciniphila (strain ATCC BAA-835 / Muc) OX=349741 GN=Amuc_0135 PE=4 SV=1	1	12	12	12	9	12	10	9	9	12	10	9	9	12	10	9	32	32	32	72.131	660	660	0	109.78	By MS/MS	By MS/MS	By MS/MS	By MS/MS	26.8	32	28	27.6	2334200000	306460000	640970000	891560000	495180000	35	34374000	4472000	10375000	12815000	6712300
302	B2ULT6	B2ULT6	18	18	18	tr|B2ULT6|B2ULT6_AKKM8 Uncharacterized protein OS=Akkermansia muciniphila (strain ATCC BAA-835 / Muc) OX=349741 GN=Amuc_0136 PE=4 SV=1	1	18	18	18	14	15	13	12	14	15	13	12	14	15	13	12	35.8	35.8	35.8	81.332	732	732	0	113.98	By MS/MS	By MS/MS	By MS/MS	By MS/MS	30.6	31.3	28.6	22.8	5080200000	950540000	1003700000	1742600000	1383400000	38	98993000	16527000	16913000	34128000	31424000
303	B2ULT7	B2ULT7	9	9	9	tr|B2ULT7|B2ULT7_AKKM8 Uncharacterized protein OS=Akkermansia muciniphila (strain ATCC BAA-835 / Muc) OX=349741 GN=Amuc_0137 PE=4 SV=1	1	9	9	9	6	8	5	5	6	8	5	5	6	8	5	5	28.9	28.9	28.9	50.236	456	456	0	44.311	By MS/MS	By MS/MS	By MS/MS	By MS/MS	19.5	25.7	16	18.6	1282500000	155150000	336830000	515930000	274570000	24	28964000	3047900	8219200	12023000	5674300
304	B2ULU0	B2ULU0	34	34	34	tr|B2ULU0|B2ULU0_AKKM8 Tyrosine--tRNA ligase OS=Akkermansia muciniphila (strain ATCC BAA-835 / Muc) OX=349741 GN=Amuc_0140 PE=3 SV=1	1	34	34	34	33	31	34	28	33	31	34	28	33	31	34	28	86.3	86.3	86.3	44.339	393	393	0	323.31	By MS/MS	By MS/MS	By MS/MS	By MS/MS	76.8	76.3	86.3	79.4	59941000000	10825000000	13934000000	24378000000	10804000000	17	1693500000	262250000	424390000	709610000	297260000
306	B2ULU5	B2ULU5	10	10	10	tr|B2ULU5|B2ULU5_AKKM8 4-phytase OS=Akkermansia muciniphila (strain ATCC BAA-835 / Muc) OX=349741 GN=Amuc_0145 PE=4 SV=1	1	10	10	10	6	9	7	8	6	9	7	8	6	9	7	8	22.9	22.9	22.9	69.766	619	619	0	32.878	By MS/MS	By MS/MS	By MS/MS	By MS/MS	10.5	20	12.3	15.2	2297200000	211610000	730840000	341020000	1013700000	33	61924000	5813200	20047000	7090700	28973000
307	B2ULU7	B2ULU7	45	45	45	tr|B2ULU7|B2ULU7_AKKM8 Thioredoxin domain OS=Akkermansia muciniphila (strain ATCC BAA-835 / Muc) OX=349741 GN=Amuc_0147 PE=4 SV=1	1	45	45	45	39	41	41	37	39	41	41	37	39	41	41	37	66.4	66.4	66.4	34.966	321	321	0	323.31	By MS/MS	By MS/MS	By MS/MS	By MS/MS	60.4	65.1	64.5	59.8	152370000000	26641000000	25389000000	49922000000	50419000000	17	5442300000	856870000	807160000	1576400000	2201800000
308	B2ULU8	B2ULU8	22	22	22	tr|B2ULU8|B2ULU8_AKKM8 Saccharopine dehydrogenase OS=Akkermansia muciniphila (strain ATCC BAA-835 / Muc) OX=349741 GN=Amuc_0148 PE=4 SV=1	1	22	22	22	18	22	18	16	18	22	18	16	18	22	18	16	67.5	67.5	67.5	45.819	409	409	0	323.31	By MS/MS	By MS/MS	By MS/MS	By MS/MS	54.8	67.5	57.7	53.5	40671000000	7730800000	8321500000	14128000000	10491000000	21	1435800000	278530000	277870000	512670000	366700000
309	B2ULU9	B2ULU9	5	5	5	tr|B2ULU9|B2ULU9_AKKM8 Metallophosphoesterase OS=Akkermansia muciniphila (strain ATCC BAA-835 / Muc) OX=349741 GN=Amuc_0149 PE=4 SV=1	1	5	5	5	3	4	1	4	3	4	1	4	3	4	1	4	15.3	15.3	15.3	37.017	327	327	0	18.682	By MS/MS	By MS/MS	By matching	By MS/MS	9.8	12.5	3.4	12.5	355440000	102870000	38903000	20816000	192850000	14	25388000	7347900	2778800	1486900	13775000
310	B2ULV2	B2ULV2	30	30	30	tr|B2ULV2|B2ULV2_AKKM8 Tubulin/FtsZ GTPase OS=Akkermansia muciniphila (strain ATCC BAA-835 / Muc) OX=349741 GN=Amuc_0152 PE=4 SV=1	1	30	30	30	23	26	21	21	23	26	21	21	23	26	21	21	76.3	76.3	76.3	50.971	485	485	0	322.13	By MS/MS	By MS/MS	By MS/MS	By MS/MS	59	72.8	55.1	57.3	27029000000	4033800000	9927400000	8653800000	4414000000	30	579050000	82251000	227010000	169360000	100420000
311	B2ULV3	B2ULV3	20	20	20	tr|B2ULV3|B2ULV3_AKKM8 Cell division protein FtsA OS=Akkermansia muciniphila (strain ATCC BAA-835 / Muc) OX=349741 GN=ftsA PE=3 SV=1	1	20	20	20	18	19	18	15	18	19	18	15	18	19	18	15	53.6	53.6	53.6	43.68	403	403	0	323.31	By MS/MS	By MS/MS	By MS/MS	By MS/MS	51.4	50.1	47.9	42.4	25823000000	3899800000	6377600000	9627400000	5918400000	18	897790000	151860000	235940000	307340000	202650000
312	B2ULV4	B2ULV4	7	7	7	tr|B2ULV4|B2ULV4_AKKM8 Uncharacterized protein OS=Akkermansia muciniphila (strain ATCC BAA-835 / Muc) OX=349741 GN=Amuc_0154 PE=4 SV=1	1	7	7	7	1	6	4	3	1	6	4	3	1	6	4	3	28.9	28.9	28.9	21.978	201	201	0	90.794	By matching	By MS/MS	By MS/MS	By MS/MS	4	23.9	20.4	15.4	1772600000	13101000	1106900000	556650000	95995000	13	90280000	1007800	56937000	27490000	4845000
313	B2ULV5	B2ULV5	58	58	58	tr|B2ULV5|B2ULV5_AKKM8 Phosphoglucomutase/phosphomannomutase alpha/beta/alpha domain I OS=Akkermansia muciniphila (strain ATCC BAA-835 / Muc) OX=349741 GN=Amuc_0155 PE=3 SV=1	1	58	58	58	54	46	51	49	54	46	51	49	54	46	51	49	75.6	75.6	75.6	71.242	651	651	0	323.31	By MS/MS	By MS/MS	By MS/MS	By MS/MS	73.7	65.9	68.7	69.7	193940000000	47336000000	30714000000	60263000000	55630000000	34	2719200000	584790000	418040000	866450000	849910000
314	B2ULV6	B2ULV6	24	24	24	tr|B2ULV6|B2ULV6_AKKM8 ABC transporter related OS=Akkermansia muciniphila (strain ATCC BAA-835 / Muc) OX=349741 GN=Amuc_0156 PE=4 SV=1	1	24	24	24	18	21	16	17	18	21	16	17	18	21	16	17	54.7	54.7	54.7	64.911	594	594	0	267.15	By MS/MS	By MS/MS	By MS/MS	By MS/MS	44.8	49.7	39.9	40.4	7119400000	961660000	2261700000	2617700000	1278300000	30	95283000	11148000	36832000	25035000	22269000
315	B2ULV7	B2ULV7	20	20	20	tr|B2ULV7|B2ULV7_AKKM8 ABC transporter related OS=Akkermansia muciniphila (strain ATCC BAA-835 / Muc) OX=349741 GN=Amuc_0157 PE=4 SV=1	1	20	20	20	17	19	16	15	17	19	16	15	17	19	16	15	38	38	38	68.333	616	616	0	229.04	By MS/MS	By MS/MS	By MS/MS	By MS/MS	31.8	38	30.5	31.8	6091600000	928110000	1955000000	2018100000	1190400000	29	144220000	19187000	47535000	49407000	28092000
316	B2ULV8	B2ULV8	7	7	7	tr|B2ULV8|B2ULV8_AKKM8 Uncharacterized protein OS=Akkermansia muciniphila (strain ATCC BAA-835 / Muc) OX=349741 GN=Amuc_0158 PE=4 SV=1	1	7	7	7	4	3	6	5	4	3	6	5	4	3	6	5	28	28	28	51.39	468	468	0	53.563	By MS/MS	By MS/MS	By MS/MS	By MS/MS	15.2	9.6	22.4	16.9	769830000	102670000	65133000	435160000	166860000	23	17242000	2877800	2831900	6304300	5227700
317	B2ULV9	B2ULV9	2	2	2	tr|B2ULV9|B2ULV9_AKKM8 Uncharacterized protein OS=Akkermansia muciniphila (strain ATCC BAA-835 / Muc) OX=349741 GN=Amuc_0159 PE=3 SV=1	1	2	2	2	2	2	2	2	2	2	2	2	2	2	2	2	8.3	8.3	8.3	28.677	266	266	0	15.092	By MS/MS	By MS/MS	By MS/MS	By MS/MS	8.3	8.3	8.3	8.3	530420000	58097000	141540000	250020000	80771000	11	29278000	1508600	7771700	12655000	7342900
318	B2ULW0	B2ULW0	10	10	10	tr|B2ULW0|B2ULW0_AKKM8 ABC transporter related OS=Akkermansia muciniphila (strain ATCC BAA-835 / Muc) OX=349741 GN=Amuc_0160 PE=4 SV=1	1	10	10	10	7	9	8	9	7	9	8	9	7	9	8	9	50	50	50	30.028	272	272	0	89.472	By MS/MS	By MS/MS	By MS/MS	By MS/MS	27.6	50	41.2	50	2476200000	332320000	621700000	793890000	728320000	12	112620000	13630000	26099000	38934000	33953000
319	B2ULW1	B2ULW1	28	28	28	tr|B2ULW1|B2ULW1_AKKM8 Mammalian cell entry related domain protein OS=Akkermansia muciniphila (strain ATCC BAA-835 / Muc) OX=349741 GN=Amuc_0161 PE=4 SV=1	1	28	28	28	24	25	26	20	24	25	26	20	24	25	26	20	70.1	70.1	70.1	36.652	334	334	0	323.31	By MS/MS	By MS/MS	By MS/MS	By MS/MS	70.1	70.1	70.1	50.9	17362000000	3208100000	3793800000	6164800000	4195500000	22	467940000	83222000	101400000	166300000	117020000
320	B2ULW2	B2ULW2	8	8	8	tr|B2ULW2|B2ULW2_AKKM8 DUF883_C domain-containing protein OS=Akkermansia muciniphila (strain ATCC BAA-835 / Muc) OX=349741 GN=Amuc_0162 PE=4 SV=1	1	8	8	8	8	6	8	7	8	6	8	7	8	6	8	7	52.8	52.8	52.8	11.886	108	108	0	127.46	By MS/MS	By MS/MS	By MS/MS	By MS/MS	52.8	42.6	52.8	42.6	11059000000	781650000	2091500000	5336600000	2849500000	4	1333700000	121980000	252790000	654410000	304550000
321	B2ULW3	B2ULW3	7	7	7	tr|B2ULW3|B2ULW3_AKKM8 Uncharacterized protein OS=Akkermansia muciniphila (strain ATCC BAA-835 / Muc) OX=349741 GN=Amuc_0163 PE=4 SV=1	1	7	7	7	5	6	6	4	5	6	6	4	5	6	6	4	45.9	45.9	45.9	16.096	148	148	0	53.869	By MS/MS	By MS/MS	By MS/MS	By MS/MS	35.8	45.9	45.9	27	2333400000	578010000	433810000	931760000	389850000	5	172850000	62542000	20357000	36567000	53383000
322	B2ULW4	B2ULW4	11	11	11	tr|B2ULW4|B2ULW4_AKKM8 Uncharacterized protein OS=Akkermansia muciniphila (strain ATCC BAA-835 / Muc) OX=349741 GN=Amuc_0164 PE=4 SV=1	1	11	11	11	10	9	9	8	10	9	9	8	10	9	9	8	65.8	65.8	65.8	12.465	114	114	0	113.47	By MS/MS	By MS/MS	By MS/MS	By MS/MS	65.8	64.9	64.9	57	6533500000	1602400000	1108600000	2181700000	1640900000	7	554340000	123380000	76266000	156160000	198530000
323	B2ULW5	B2ULW5	25	25	25	tr|B2ULW5|B2ULW5_AKKM8 Twitching motility protein OS=Akkermansia muciniphila (strain ATCC BAA-835 / Muc) OX=349741 GN=Amuc_0165 PE=3 SV=1	1	25	25	25	21	22	21	16	21	22	21	16	21	22	21	16	71.4	71.4	71.4	40.417	360	360	0	296.06	By MS/MS	By MS/MS	By MS/MS	By MS/MS	58.9	70.3	63.9	51.7	20432000000	3550800000	5686900000	7730800000	3463900000	21	649830000	90946000	177360000	259280000	122240000
324	B2ULW6	B2ULW6	22	22	22	tr|B2ULW6|B2ULW6_AKKM8 Twitching motility protein OS=Akkermansia muciniphila (strain ATCC BAA-835 / Muc) OX=349741 GN=Amuc_0166 PE=3 SV=1	1	22	22	22	21	22	21	21	21	22	21	21	21	22	21	21	70.1	70.1	70.1	39.925	364	364	0	288.23	By MS/MS	By MS/MS	By MS/MS	By MS/MS	70.1	70.1	67.3	67.9	25445000000	4323600000	6997800000	7598400000	6525500000	22	636980000	110000000	168890000	196580000	161520000
325	B2ULW7	B2ULW7	7	7	7	tr|B2ULW7|B2ULW7_AKKM8 Peptidylprolyl isomerase OS=Akkermansia muciniphila (strain ATCC BAA-835 / Muc) OX=349741 GN=Amuc_0167 PE=4 SV=1	1	7	7	7	6	3	7	6	6	3	7	6	6	3	7	6	24.4	24.4	24.4	40.181	357	357	0	36.894	By MS/MS	By matching	By MS/MS	By MS/MS	24.4	12.6	24.4	21.8	1121500000	244500000	51022000	517900000	308080000	22	25184000	4293800	1833300	12433000	6624000
327	B2ULW9	B2ULW9	15	15	15	tr|B2ULW9|B2ULW9_AKKM8 3-deoxy-manno-octulosonate cytidylyltransferase OS=Akkermansia muciniphila (strain ATCC BAA-835 / Muc) OX=349741 GN=kdsB PE=3 SV=1	1	15	15	15	12	15	13	12	12	15	13	12	12	15	13	12	71.1	71.1	71.1	27.491	249	249	0	117.45	By MS/MS	By MS/MS	By MS/MS	By MS/MS	56.6	71.1	65.9	57.8	10749000000	2708000000	2055000000	3415600000	2570800000	16	505690000	119630000	98578000	150590000	136900000
328	B2ULX0	B2ULX0	39	39	39	tr|B2ULX0|B2ULX0_AKKM8 CTP synthase OS=Akkermansia muciniphila (strain ATCC BAA-835 / Muc) OX=349741 GN=pyrG PE=3 SV=1	1	39	39	39	36	31	30	27	36	31	30	27	36	31	30	27	62.1	62.1	62.1	59.583	535	535	0	323.31	By MS/MS	By MS/MS	By MS/MS	By MS/MS	62.1	60	55.9	54.4	53131000000	12174000000	11441000000	15743000000	13773000000	28	1171600000	265780000	261220000	378010000	266610000
329	B2ULX2;B2ULX3	B2ULX2	73;36	73;36	73;36	tr|B2ULX2|B2ULX2_AKKM8 Uncharacterized protein OS=Akkermansia muciniphila (strain ATCC BAA-835 / Muc) OX=349741 GN=Amuc_0172 PE=4 SV=1	2	73	73	73	56	56	58	54	56	56	58	54	56	56	58	54	64.7	64.7	64.7	142.11	1299	1299;1005	0	323.31	By MS/MS	By MS/MS	By MS/MS	By MS/MS	53.5	56.8	59.4	54.5	34216000000	6496800000	6746300000	11537000000	9435200000	70	303980000	54009000	55655000	103940000	90382000
330	B2ULX4	B2ULX4	21	21	21	tr|B2ULX4|B2ULX4_AKKM8 Uncharacterized protein OS=Akkermansia muciniphila (strain ATCC BAA-835 / Muc) OX=349741 GN=Amuc_0174 PE=4 SV=1	1	21	21	21	17	18	18	18	17	18	18	18	17	18	18	18	71.2	71.2	71.2	31.113	285	285	0	160.77	By MS/MS	By MS/MS	By MS/MS	By MS/MS	57.9	61.1	70.5	70.5	17881000000	3720100000	4324000000	5590400000	4246100000	18	643200000	121820000	150080000	206720000	164590000
331	B2ULX5	B2ULX5	11	11	11	tr|B2ULX5|B2ULX5_AKKM8 PDZ/DHR/GLGF domain protein OS=Akkermansia muciniphila (strain ATCC BAA-835 / Muc) OX=349741 GN=Amuc_0175 PE=4 SV=1	1	11	11	11	6	10	9	6	6	10	9	6	6	10	9	6	42.3	42.3	42.3	42.681	390	390	0	64.682	By MS/MS	By MS/MS	By MS/MS	By MS/MS	23.3	39	40.8	31.3	2744200000	134180000	770800000	1430600000	408620000	18	35100000	3193400	18542000	10000000	3364000
332	B2ULX6	B2ULX6	3	3	3	tr|B2ULX6|B2ULX6_AKKM8 Peptidase S1 and S6 chymotrypsin/Hap OS=Akkermansia muciniphila (strain ATCC BAA-835 / Muc) OX=349741 GN=Amuc_0176 PE=4 SV=1	1	3	3	3	1	2	1	1	1	2	1	1	1	2	1	1	11.4	11.4	11.4	35.335	334	334	0	8.5251	By MS/MS	By MS/MS	By MS/MS	By matching	2.4	7.5	3.9	2.4	121740000	16286000	75576000	0	29883000	12	6710000	1357200	2862600	0	2490200
333	B2ULX7	B2ULX7	8	8	8	tr|B2ULX7|B2ULX7_AKKM8 Penicillin-insensitive transglycosylase OS=Akkermansia muciniphila (strain ATCC BAA-835 / Muc) OX=349741 GN=Amuc_0177 PE=4 SV=1	1	8	8	8	7	8	7	5	7	8	7	5	7	8	7	5	11.1	11.1	11.1	98.232	886	886	0	39.683	By MS/MS	By MS/MS	By MS/MS	By MS/MS	9.7	11.1	9.7	6.9	3670900000	144820000	3069300000	361770000	95016000	45	73134000	2133300	66276000	3821200	902780
334	B2ULX8	B2ULX8	15	15	15	tr|B2ULX8|B2ULX8_AKKM8 Uncharacterized protein OS=Akkermansia muciniphila (strain ATCC BAA-835 / Muc) OX=349741 GN=Amuc_0178 PE=3 SV=1	1	15	15	15	13	12	11	12	13	12	11	12	13	12	11	12	44.4	44.4	44.4	47.196	417	417	0	184.16	By MS/MS	By MS/MS	By MS/MS	By MS/MS	39.8	38.8	33.6	36.2	10086000000	4343200000	1538000000	2208900000	1995500000	24	336230000	168230000	44065000	61205000	62734000
335	B2ULX9	B2ULX9	12	12	12	tr|B2ULX9|B2ULX9_AKKM8 HAD-superfamily hydrolase, subfamily IA, variant 3 OS=Akkermansia muciniphila (strain ATCC BAA-835 / Muc) OX=349741 GN=Amuc_0179 PE=4 SV=1	1	12	12	12	10	10	10	10	10	10	10	10	10	10	10	10	65.7	65.7	65.7	25.337	233	233	0	150.39	By MS/MS	By MS/MS	By MS/MS	By MS/MS	51.9	60.9	64.8	62.2	7472100000	824890000	1632400000	2742700000	2272100000	16	161510000	20586000	47473000	57040000	36411000
336	B2ULY0	B2ULY0	15	15	15	sp|B2ULY0|LPXA_AKKM8 Acyl-[acyl-carrier-protein]--UDP-N-acetylglucosamine O-acyltransferase OS=Akkermansia muciniphila (strain ATCC BAA-835 / Muc) OX=349741 GN=lpxA PE=3 SV=1	1	15	15	15	15	15	13	13	15	15	13	13	15	15	13	13	49	49	49	28.059	259	259	0	175.59	By MS/MS	By MS/MS	By MS/MS	By MS/MS	49	49	44.8	47.9	32122000000	5229400000	7957300000	11721000000	7214200000	11	1480900000	208700000	417060000	488320000	366820000
338	B2ULY2	B2ULY2	21	21	21	tr|B2ULY2|B2ULY2_AKKM8 Uncharacterized protein OS=Akkermansia muciniphila (strain ATCC BAA-835 / Muc) OX=349741 GN=Amuc_0182 PE=4 SV=1	1	21	21	21	17	17	18	16	17	17	18	16	17	17	18	16	42.3	42.3	42.3	60.517	541	541	0	231.27	By MS/MS	By MS/MS	By MS/MS	By MS/MS	34.8	35.9	41	35.5	12761000000	1776600000	3906100000	4800800000	2277500000	21	399690000	51482000	140380000	127620000	80212000
339	B2ULY3	B2ULY3	2	2	2	sp|B2ULY3|NUOK_AKKM8 NADH-quinone oxidoreductase subunit K OS=Akkermansia muciniphila (strain ATCC BAA-835 / Muc) OX=349741 GN=nuoK PE=3 SV=1	1	2	2	2	2	1	2	2	2	1	2	2	2	1	2	2	12.4	12.4	12.4	11.344	105	105	0	10.091	By MS/MS	By MS/MS	By MS/MS	By MS/MS	12.4	11.4	12.4	12.4	3075800000	551380000	740090000	873540000	910780000	3	1014000000	183790000	246700000	291180000	292360000
340	B2ULY4	B2ULY4	5	5	5	tr|B2ULY4|B2ULY4_AKKM8 NADH-quinone oxidoreductase subunit J OS=Akkermansia muciniphila (strain ATCC BAA-835 / Muc) OX=349741 GN=Amuc_1608 PE=3 SV=1	1	5	5	5	3	5	4	3	3	5	4	3	3	5	4	3	19.1	19.1	19.1	25.103	236	236	0	26.028	By MS/MS	By MS/MS	By MS/MS	By MS/MS	15.7	19.1	12.3	8.9	2823300000	460100000	628350000	1084700000	650220000	9	287070000	51122000	58229000	109530000	68187000
341	B2ULY5	B2ULY5	11	11	11	tr|B2ULY5|B2ULY5_AKKM8 NADH-quinone oxidoreductase subunit I OS=Akkermansia muciniphila (strain ATCC BAA-835 / Muc) OX=349741 GN=nuoI PE=3 SV=1	1	11	11	11	10	10	10	10	10	10	10	10	10	10	10	10	46.5	46.5	46.5	21.294	187	187	0	94.97	By MS/MS	By MS/MS	By MS/MS	By MS/MS	41.2	46.5	45.5	46.5	23462000000	4422300000	5571700000	8792300000	4675900000	10	2040200000	396620000	481860000	754210000	407550000
342	B2ULY6	B2ULY6	13	13	13	tr|B2ULY6|B2ULY6_AKKM8 NADH-quinone oxidoreductase subunit H OS=Akkermansia muciniphila (strain ATCC BAA-835 / Muc) OX=349741 GN=nuoH PE=3 SV=1	1	13	13	13	11	13	11	9	11	13	11	9	11	13	11	9	20.9	20.9	20.9	47.78	422	422	0	89.209	By MS/MS	By MS/MS	By MS/MS	By MS/MS	20.6	20.9	18.7	16.8	15813000000	2405800000	4139100000	5903000000	3364700000	12	985810000	161330000	254200000	362420000	207860000
343	B2ULY7	B2ULY7	37	37	37	tr|B2ULY7|B2ULY7_AKKM8 Ferredoxin OS=Akkermansia muciniphila (strain ATCC BAA-835 / Muc) OX=349741 GN=Amuc_1611 PE=4 SV=1	1	37	37	37	34	34	30	28	34	34	30	28	34	34	30	28	69.1	69.1	69.1	62.267	560	560	0	323.31	By MS/MS	By MS/MS	By MS/MS	By MS/MS	60.5	69.1	57.3	61.8	136310000000	24737000000	26326000000	45896000000	39355000000	33	2263900000	395830000	486480000	764580000	616990000
344	B2ULY8	B2ULY8	24	24	24	tr|B2ULY8|B2ULY8_AKKM8 NADH dehydrogenase (Quinone) OS=Akkermansia muciniphila (strain ATCC BAA-835 / Muc) OX=349741 GN=Amuc_1612 PE=3 SV=1	1	24	24	24	22	23	23	20	22	23	23	20	22	23	23	20	61.4	61.4	61.4	51.349	466	466	0	323.31	By MS/MS	By MS/MS	By MS/MS	By MS/MS	53	60.7	55.2	51.3	82756000000	19834000000	20010000000	27108000000	15804000000	24	2308500000	503230000	547240000	759220000	498850000
345	B2ULY9	B2ULY9	10	10	9	tr|B2ULY9|B2ULY9_AKKM8 NADH dehydrogenase (Ubiquinone) 24 kDa subunit OS=Akkermansia muciniphila (strain ATCC BAA-835 / Muc) OX=349741 GN=Amuc_1613 PE=3 SV=1	1	10	10	9	8	9	8	6	8	9	8	6	8	9	8	6	67.9	67.9	58	20.989	193	193	0	157.98	By MS/MS	By MS/MS	By MS/MS	By MS/MS	48.2	58	48.2	39.4	20410000000	3441100000	3552000000	7750200000	5666700000	7	1374600000	235980000	229400000	537890000	371290000
346	B2ULZ0	B2ULZ0	32	32	32	sp|B2ULZ0|NUOD_AKKM8 NADH-quinone oxidoreductase subunit D OS=Akkermansia muciniphila (strain ATCC BAA-835 / Muc) OX=349741 GN=nuoD PE=3 SV=1	1	32	32	32	23	27	26	26	23	27	26	26	23	27	26	26	75.1	75.1	75.1	46.175	414	414	0	323.31	By MS/MS	By MS/MS	By MS/MS	By MS/MS	57	64.5	66.4	68.6	70946000000	12024000000	17430000000	24399000000	17092000000	21	1926700000	282270000	470840000	677750000	495840000
347	B2ULZ2	B2ULZ2	20	20	20	tr|B2ULZ2|B2ULZ2_AKKM8 Polysaccharide deacetylase OS=Akkermansia muciniphila (strain ATCC BAA-835 / Muc) OX=349741 GN=Amuc_1616 PE=4 SV=1	1	20	20	20	18	19	17	15	18	19	17	15	18	19	17	15	48.8	48.8	48.8	53.203	488	488	0	142.74	By MS/MS	By MS/MS	By MS/MS	By MS/MS	41.8	48.6	39.5	33.6	10234000000	1856900000	2294300000	3714800000	2368000000	20	339090000	54788000	90183000	108590000	85532000
348	B2ULZ3	B2ULZ3	3	3	3	tr|B2ULZ3|B2ULZ3_AKKM8 Uncharacterized protein OS=Akkermansia muciniphila (strain ATCC BAA-835 / Muc) OX=349741 GN=Amuc_1617 PE=4 SV=1	1	3	3	3	2	3	3	3	2	3	3	3	2	3	3	3	5.6	5.6	5.6	59.537	537	537	0	12.696	By MS/MS	By MS/MS	By MS/MS	By MS/MS	4.3	5.6	5.6	5.6	1108200000	145910000	371010000	459770000	131470000	11	100740000	13265000	33728000	41797000	11952000
349	B2ULZ4	B2ULZ4	8	8	8	tr|B2ULZ4|B2ULZ4_AKKM8 Riboflavin synthase, alpha subunit OS=Akkermansia muciniphila (strain ATCC BAA-835 / Muc) OX=349741 GN=Amuc_1618 PE=4 SV=1	1	8	8	8	7	6	6	5	7	6	6	5	7	6	6	5	57.2	57.2	57.2	21.761	201	201	0	98.457	By MS/MS	By MS/MS	By MS/MS	By MS/MS	57.2	45.8	38.3	40.3	4384600000	725990000	828300000	1618700000	1211600000	10	265100000	45660000	46929000	108800000	63720000
350	B2ULZ5	B2ULZ5	16	16	16	tr|B2ULZ5|B2ULZ5_AKKM8 Ribosomal L11 methyltransferase OS=Akkermansia muciniphila (strain ATCC BAA-835 / Muc) OX=349741 GN=Amuc_1619 PE=3 SV=1	1	16	16	16	15	16	14	12	15	16	14	12	15	16	14	12	59.1	59.1	59.1	31.709	286	286	0	202.6	By MS/MS	By MS/MS	By MS/MS	By MS/MS	59.1	59.1	59.1	56.6	8357900000	1464200000	1836500000	3119600000	1937600000	16	341410000	59541000	83753000	120040000	78079000
351	B2ULZ6	B2ULZ6	2	2	2	tr|B2ULZ6|B2ULZ6_AKKM8 Outer membrane autotransporter barrel domain protein OS=Akkermansia muciniphila (strain ATCC BAA-835 / Muc) OX=349741 GN=Amuc_1620 PE=4 SV=1	1	2	2	2	0	1	1	1	0	1	1	1	0	1	1	1	2.3	2.3	2.3	114.32	1054	1054	0.0019506	6.363		By MS/MS	By MS/MS	By MS/MS	0	1.3	1.3	0.9	252420000	0	0	62917000	189500000	41	6156600	0	0	1534600	4622000
352	B2ULZ7	B2ULZ7	16	16	16	tr|B2ULZ7|B2ULZ7_AKKM8 4-alpha-glucanotransferase OS=Akkermansia muciniphila (strain ATCC BAA-835 / Muc) OX=349741 GN=Amuc_1621 PE=3 SV=1	1	16	16	16	12	15	11	10	12	15	11	10	12	15	11	10	31.9	31.9	31.9	72.031	623	623	0	118.51	By MS/MS	By MS/MS	By MS/MS	By MS/MS	26.5	31.9	21.8	21.7	3916300000	451690000	1432700000	1304000000	727890000	34	106490000	12541000	38190000	34973000	20786000
353	B2ULZ8	B2ULZ8	7	7	7	tr|B2ULZ8|B2ULZ8_AKKM8 Uncharacterized protein OS=Akkermansia muciniphila (strain ATCC BAA-835 / Muc) OX=349741 GN=Amuc_1622 PE=4 SV=1	1	7	7	7	4	7	6	6	4	7	6	6	4	7	6	6	46.5	46.5	46.5	21.372	202	202	0	97.849	By MS/MS	By MS/MS	By MS/MS	By MS/MS	24.8	46.5	43.1	43.1	4371700000	604060000	905430000	1850500000	1011700000	7	443850000	75491000	116240000	161840000	90286000
354	B2ULZ9	B2ULZ9	23	23	23	sp|B2ULZ9|RIMO_AKKM8 Ribosomal protein S12 methylthiotransferase RimO OS=Akkermansia muciniphila (strain ATCC BAA-835 / Muc) OX=349741 GN=rimO PE=3 SV=1	1	23	23	23	18	19	20	21	18	19	20	21	18	19	20	21	54	54	54	50.864	452	452	0	185.19	By MS/MS	By MS/MS	By MS/MS	By MS/MS	47.6	43.4	51.8	51.5	10680000000	1790200000	2984400000	3514400000	2390800000	27	211240000	37802000	57785000	66712000	48943000
355	B2UM00	B2UM00	15	15	15	tr|B2UM00|B2UM00_AKKM8 Uncharacterized protein OS=Akkermansia muciniphila (strain ATCC BAA-835 / Muc) OX=349741 GN=Amuc_1624 PE=4 SV=1	1	15	15	15	8	11	12	13	8	11	12	13	8	11	12	13	38.7	38.7	38.7	51.02	478	478	0	123.5	By MS/MS	By MS/MS	By MS/MS	By MS/MS	21.5	28.7	27.6	30.5	5715000000	531260000	1393000000	2565500000	1225300000	23	196620000	20487000	36205000	94066000	45862000
356	B2UM01	B2UM01	28	28	28	tr|B2UM01|B2UM01_AKKM8 DNA primase OS=Akkermansia muciniphila (strain ATCC BAA-835 / Muc) OX=349741 GN=dnaG PE=3 SV=1	1	28	28	28	23	27	24	18	23	27	24	18	23	27	24	18	43.7	43.7	43.7	65.66	599	599	0	159.45	By MS/MS	By MS/MS	By MS/MS	By MS/MS	36.2	42.1	38.2	30.1	5566500000	788210000	1727800000	2063200000	987320000	37	95997000	15423000	28784000	36158000	15631000
357	B2UM02	B2UM02	61	61	61	tr|B2UM02|B2UM02_AKKM8 RNA polymerase sigma factor SigA OS=Akkermansia muciniphila (strain ATCC BAA-835 / Muc) OX=349741 GN=sigA PE=3 SV=1	1	61	61	61	51	49	46	49	51	49	46	49	51	49	46	49	68.2	68.2	68.2	78.262	688	688	0	323.31	By MS/MS	By MS/MS	By MS/MS	By MS/MS	56.1	58.4	58.6	62.2	63875000000	10445000000	15824000000	22464000000	15142000000	34	820330000	135230000	188680000	271080000	225340000
358	B2UM03	B2UM03	16	16	16	tr|B2UM03|B2UM03_AKKM8 D-alanyl-D-alanine dipeptidase OS=Akkermansia muciniphila (strain ATCC BAA-835 / Muc) OX=349741 GN=Amuc_1627 PE=3 SV=1	1	16	16	16	12	12	13	13	12	12	13	13	12	12	13	13	72.4	72.4	72.4	28.01	246	246	0	103	By MS/MS	By MS/MS	By MS/MS	By MS/MS	56.9	60.6	60.6	58.9	4531200000	847510000	948540000	1645100000	1090100000	16	86706000	15202000	20702000	33291000	17510000
359	B2UM06	B2UM06	42	42	42	tr|B2UM06|B2UM06_AKKM8 Serine hydroxymethyltransferase OS=Akkermansia muciniphila (strain ATCC BAA-835 / Muc) OX=349741 GN=glyA PE=3 SV=1	1	42	42	42	41	40	39	40	41	40	39	40	41	40	39	40	76.3	76.3	76.3	61.1	566	566	0	323.31	By MS/MS	By MS/MS	By MS/MS	By MS/MS	75.3	75.3	74.2	74.2	235270000000	45817000000	42941000000	86529000000	59980000000	30	3792200000	695280000	775740000	1257400000	1063800000
360	B2UM07	B2UM07	62	62	62	tr|B2UM07|B2UM07_AKKM8 Carboxyl-terminal protease OS=Akkermansia muciniphila (strain ATCC BAA-835 / Muc) OX=349741 GN=Amuc_1631 PE=3 SV=1	1	62	62	62	54	51	53	50	54	51	53	50	54	51	53	50	71.5	71.5	71.5	83.86	748	748	0	323.31	By MS/MS	By MS/MS	By MS/MS	By MS/MS	68.3	67.5	64.8	67.8	75082000000	14707000000	17310000000	24803000000	18262000000	32	1076400000	180720000	242640000	368200000	284800000
361	B2UM09	B2UM09	15	15	15	tr|B2UM09|B2UM09_AKKM8 Helicase ATP-dependent domain protein OS=Akkermansia muciniphila (strain ATCC BAA-835 / Muc) OX=349741 GN=Amuc_1633 PE=4 SV=1	1	15	15	15	10	6	13	8	10	6	13	8	10	6	13	8	28.2	28.2	28.2	94.546	861	861	0	81.793	By MS/MS	By MS/MS	By MS/MS	By MS/MS	20.3	10.9	23.9	16.4	2045400000	532740000	328720000	715900000	468080000	56	18309000	3606800	2943200	8269600	3489300
362	B2UM10;B2UKW0	B2UM10	12;1	12;1	12;1	tr|B2UM10|B2UM10_AKKM8 Phosphate transporter OS=Akkermansia muciniphila (strain ATCC BAA-835 / Muc) OX=349741 GN=Amuc_1634 PE=3 SV=1	2	12	12	12	10	11	10	9	10	11	10	9	10	11	10	9	14.7	14.7	14.7	82.713	746	746;743	0	128.88	By MS/MS	By MS/MS	By MS/MS	By MS/MS	13.7	13.3	13.3	13.3	7193700000	1238500000	1522400000	2764300000	1668600000	23	175010000	28592000	44848000	63926000	37642000
363	B2UM11	B2UM11	23	23	23	tr|B2UM11|B2UM11_AKKM8 Thioredoxin domain-containing protein OS=Akkermansia muciniphila (strain ATCC BAA-835 / Muc) OX=349741 GN=Amuc_1635 PE=4 SV=1	1	23	23	23	19	21	18	15	19	21	18	15	19	21	18	15	57.6	57.6	57.6	47.646	432	432	0	200.76	By MS/MS	By MS/MS	By MS/MS	By MS/MS	43.8	50.9	49.8	39.1	10505000000	2293600000	2421200000	3466600000	2323300000	24	293220000	55198000	68523000	100420000	69079000
364	B2UM12	B2UM12	4	4	4	tr|B2UM12|B2UM12_AKKM8 Polynucleotide adenylyltransferase/metal dependent phosphohydrolase OS=Akkermansia muciniphila (strain ATCC BAA-835 / Muc) OX=349741 GN=Amuc_1636 PE=3 SV=1	1	4	4	4	3	2	2	3	3	2	2	3	3	2	2	3	10.6	10.6	10.6	52.746	464	464	0	25.982	By MS/MS	By MS/MS	By MS/MS	By MS/MS	10.6	7.1	6.9	10.6	1011300000	221680000	53487000	80757000	655410000	29	3950900	620470	731090	1798100	801300
365	B2UM13	B2UM13	16	16	16	tr|B2UM13|B2UM13_AKKM8 Alpha amylase catalytic region OS=Akkermansia muciniphila (strain ATCC BAA-835 / Muc) OX=349741 GN=Amuc_1637 PE=4 SV=1	1	16	16	16	15	12	14	11	15	12	14	11	15	12	14	11	45.8	45.8	45.8	64.476	574	574	0	141.11	By MS/MS	By MS/MS	By MS/MS	By MS/MS	40.8	33.4	36.8	30.3	4002000000	954790000	662640000	1329200000	1055400000	30	45915000	8271100	7549600	15300000	14795000
366	B2UM14	B2UM14	18	18	18	tr|B2UM14|B2UM14_AKKM8 Type II and III secretion system protein OS=Akkermansia muciniphila (strain ATCC BAA-835 / Muc) OX=349741 GN=Amuc_1638 PE=3 SV=1	1	18	18	18	12	18	16	13	12	18	16	13	12	18	16	13	28.2	28.2	28.2	89.968	833	833	0	152.32	By MS/MS	By MS/MS	By MS/MS	By MS/MS	19.2	28.2	26.1	20.6	3796300000	572640000	923120000	1254700000	1045800000	44	64522000	11071000	15911000	20114000	17425000
367	B2UM15	B2UM15	27	27	27	tr|B2UM15|B2UM15_AKKM8 Uncharacterized protein OS=Akkermansia muciniphila (strain ATCC BAA-835 / Muc) OX=349741 GN=Amuc_1639 PE=4 SV=1	1	27	27	27	25	22	26	18	25	22	26	18	25	22	26	18	61.3	61.3	61.3	57.623	527	527	0	289.82	By MS/MS	By MS/MS	By MS/MS	By MS/MS	56.5	51.2	60.9	42.5	12637000000	2219000000	3700400000	4124500000	2593400000	30	257650000	44970000	66747000	84012000	61916000
368	B2UM16	B2UM16	7	7	7	tr|B2UM16|B2UM16_AKKM8 DUF374 domain-containing protein OS=Akkermansia muciniphila (strain ATCC BAA-835 / Muc) OX=349741 GN=Amuc_1640 PE=4 SV=1	1	7	7	7	6	6	6	5	6	6	6	5	6	6	6	5	35.5	35.5	35.5	27.22	242	242	0	47.278	By MS/MS	By MS/MS	By MS/MS	By MS/MS	26.4	26.4	32.2	27.7	2149500000	355300000	527530000	792300000	474340000	14	99103000	17292000	30418000	34677000	16715000
369	B2UM17	B2UM17	19	19	19	sp|B2UM17|FOLD_AKKM8 Bifunctional protein FolD OS=Akkermansia muciniphila (strain ATCC BAA-835 / Muc) OX=349741 GN=folD PE=3 SV=1	1	19	19	19	17	18	17	17	17	18	17	17	17	18	17	17	79.7	79.7	79.7	30.846	291	291	0	323.31	By MS/MS	By MS/MS	By MS/MS	By MS/MS	73.2	79.7	73.2	73.2	74027000000	15722000000	12782000000	29565000000	15959000000	17	3437000000	690360000	618140000	1434700000	693820000
370	B2UM18	B2UM18	24	24	24	tr|B2UM18|B2UM18_AKKM8 Enoyl-[acyl-carrier-protein] reductase [NADH] OS=Akkermansia muciniphila (strain ATCC BAA-835 / Muc) OX=349741 GN=Amuc_1642 PE=3 SV=1	1	24	24	24	24	20	22	12	24	20	22	12	24	20	22	12	80	80	80	27.88	260	260	0	323.31	By MS/MS	By MS/MS	By MS/MS	By MS/MS	80	70.8	77.3	51.9	100460000000	20847000000	26494000000	35198000000	17917000000	15	5383300000	1061300000	1438300000	1923900000	959820000
371	B2UM19	B2UM19	2	2	2	tr|B2UM19|B2UM19_AKKM8 Diacylglycerol kinase catalytic region OS=Akkermansia muciniphila (strain ATCC BAA-835 / Muc) OX=349741 GN=Amuc_1643 PE=4 SV=1	1	2	2	2	1	2	1	1	1	2	1	1	1	2	1	1	9.5	9.5	9.5	31.053	285	285	0	7.6839	By MS/MS	By MS/MS	By MS/MS	By matching	2.8	9.5	2.8	6.7	165410000	10278000	63476000	48971000	42689000	13	5862600	790620	1305100	3767000	3283800
372	B2UM22	B2UM22	23	23	23	tr|B2UM22|B2UM22_AKKM8 4-hydroxy-3-methylbut-2-enyl diphosphate reductase OS=Akkermansia muciniphila (strain ATCC BAA-835 / Muc) OX=349741 GN=ispH PE=3 SV=1	1	23	23	23	19	21	19	18	19	21	19	18	19	21	19	18	54.4	54.4	54.4	45.103	399	399	0	255.13	By MS/MS	By MS/MS	By MS/MS	By MS/MS	43.6	53.9	45.9	43.1	10444000000	1855100000	2296900000	3685900000	2606500000	25	187580000	24107000	55709000	54945000	52817000
373	B2UM23	B2UM23	10	10	10	sp|B2UM23|RS20_AKKM8 30S ribosomal protein S20 OS=Akkermansia muciniphila (strain ATCC BAA-835 / Muc) OX=349741 GN=rpsT PE=3 SV=1	1	10	10	10	7	8	9	7	7	8	9	7	7	8	9	7	63.2	63.2	63.2	9.1495	87	87	0	271.02	By MS/MS	By MS/MS	By MS/MS	By MS/MS	52.9	44.8	63.2	44.8	58019000000	11563000000	9000700000	24854000000	12602000000	3	4973400000	1047100000	759610000	1929900000	1236800000
374	B2UM24	B2UM24	12	12	12	tr|B2UM24|B2UM24_AKKM8 Beta-phosphoglucomutase family hydrolase OS=Akkermansia muciniphila (strain ATCC BAA-835 / Muc) OX=349741 GN=Amuc_1649 PE=4 SV=1	1	12	12	12	9	8	12	8	9	8	12	8	9	8	12	8	63.4	63.4	63.4	22.007	202	202	0	162.69	By MS/MS	By MS/MS	By MS/MS	By MS/MS	62.9	54.5	63.4	55.4	4232900000	547780000	595710000	2316400000	772980000	14	80095000	8600200	13700000	39914000	17881000
375	B2UM25	B2UM25	37	37	37	tr|B2UM25|B2UM25_AKKM8 Acetolactate synthase OS=Akkermansia muciniphila (strain ATCC BAA-835 / Muc) OX=349741 GN=Amuc_1650 PE=3 SV=1	1	37	37	37	31	34	32	25	31	34	32	25	31	34	32	25	72.9	72.9	72.9	67.307	617	617	0	323.31	By MS/MS	By MS/MS	By MS/MS	By MS/MS	56.6	65.6	64.7	54.1	89201000000	18635000000	19611000000	37495000000	13460000000	26	1977900000	538090000	426590000	725940000	287320000
376	B2UM27	B2UM27	8	8	8	tr|B2UM27|B2UM27_AKKM8 Phosphatidylserine decarboxylase-related OS=Akkermansia muciniphila (strain ATCC BAA-835 / Muc) OX=349741 GN=Amuc_1652 PE=4 SV=1	1	8	8	8	4	4	5	4	4	4	5	4	4	4	5	4	27.9	27.9	27.9	33.244	298	298	0	35.044	By MS/MS	By MS/MS	By MS/MS	By MS/MS	19.5	20.5	21.8	14.8	956920000	142380000	94198000	540420000	179920000	16	40848000	5054500	2650800	23253000	9889400
377	B2UM28	B2UM28	2	2	2	tr|B2UM28|B2UM28_AKKM8 Ribulose-phosphate 3-epimerase OS=Akkermansia muciniphila (strain ATCC BAA-835 / Muc) OX=349741 GN=rpe PE=3 SV=1	1	2	2	2	2	2	2	2	2	2	2	2	2	2	2	2	12.4	12.4	12.4	23.627	217	217	0	27.723	By MS/MS	By MS/MS	By MS/MS	By MS/MS	12.4	12.4	12.4	12.4	1155600000	188850000	361860000	468740000	136170000	5	197750000	33486000	67401000	80216000	16643000
378	B2UM29	B2UM29	71	71	71	tr|B2UM29|B2UM29_AKKM8 Leucine--tRNA ligase OS=Akkermansia muciniphila (strain ATCC BAA-835 / Muc) OX=349741 GN=leuS PE=3 SV=1	1	71	71	71	67	62	58	53	67	62	58	53	67	62	58	53	83	83	83	98.082	857	857	0	323.31	By MS/MS	By MS/MS	By MS/MS	By MS/MS	83	75.1	71.5	70	123900000000	26655000000	25499000000	44129000000	27613000000	40	1849000000	359020000	378420000	679490000	432040000
379	B2UM31	B2UM31	15	15	15	tr|B2UM31|B2UM31_AKKM8 Uncharacterized protein OS=Akkermansia muciniphila (strain ATCC BAA-835 / Muc) OX=349741 GN=Amuc_1656 PE=4 SV=1	1	15	15	15	14	14	13	12	14	14	13	12	14	14	13	12	48.3	48.3	48.3	28.161	263	263	0	220.32	By MS/MS	By MS/MS	By MS/MS	By MS/MS	48.3	48.3	47.9	46	43398000000	6932700000	12867000000	13970000000	9627300000	11	2289600000	342090000	653660000	810870000	482940000
380	B2UM32	B2UM32	11	11	11	tr|B2UM32|B2UM32_AKKM8 Carboxynorspermidine/carboxyspermidine decarboxylase OS=Akkermansia muciniphila (strain ATCC BAA-835 / Muc) OX=349741 GN=Amuc_1657 PE=4 SV=1	1	11	11	11	8	7	7	7	8	7	7	7	8	7	7	7	33.5	33.5	33.5	44.192	400	400	0	111.88	By MS/MS	By MS/MS	By MS/MS	By MS/MS	21	22.2	17	28.5	2454900000	411940000	342930000	815930000	884150000	18	105870000	19032000	13915000	38385000	34536000
381	B2UM33	B2UM33	28	28	28	tr|B2UM33|B2UM33_AKKM8 Biosynthetic arginine decarboxylase OS=Akkermansia muciniphila (strain ATCC BAA-835 / Muc) OX=349741 GN=speA PE=3 SV=1	1	28	28	28	23	24	22	22	23	24	22	22	23	24	22	22	40.2	40.2	40.2	72.25	645	645	0	217.67	By MS/MS	By MS/MS	By MS/MS	By MS/MS	31.5	33.6	29.8	31.6	14682000000	3458800000	2578800000	4714100000	3930100000	35	252270000	62359000	46652000	82951000	60303000
383	B2UM37	B2UM37	8	8	8	tr|B2UM37|B2UM37_AKKM8 Uncharacterized protein OS=Akkermansia muciniphila (strain ATCC BAA-835 / Muc) OX=349741 GN=Amuc_1663 PE=4 SV=1	1	8	8	8	5	5	7	6	5	5	7	6	5	5	7	6	78	78	78	13.244	118	118	0	55.217	By MS/MS	By MS/MS	By MS/MS	By MS/MS	64.4	61	74.6	70.3	1654000000	291650000	345520000	709640000	307150000	7	131680000	16530000	19349000	72159000	23637000
384	B2UM42	B2UM42	12	12	12	tr|B2UM42|B2UM42_AKKM8 AAA ATPase central domain protein OS=Akkermansia muciniphila (strain ATCC BAA-835 / Muc) OX=349741 GN=Amuc_1668 PE=3 SV=1	1	12	12	12	5	11	8	6	5	11	8	6	5	11	8	6	33.9	33.9	33.9	51.613	463	463	0	59.048	By MS/MS	By MS/MS	By MS/MS	By MS/MS	13.4	28.5	25.9	18.6	2066200000	271710000	574280000	750190000	470060000	22	18106000	1692400	7314300	4948400	4150700
385	B2UM44	B2UM44	2	2	2	tr|B2UM44|B2UM44_AKKM8 Uncharacterized protein OS=Akkermansia muciniphila (strain ATCC BAA-835 / Muc) OX=349741 GN=Amuc_1670 PE=4 SV=1	1	2	2	2	1	2	1	1	1	2	1	1	1	2	1	1	4.8	4.8	4.8	36.417	331	331	0.0019392	5.9165	By MS/MS	By MS/MS	By MS/MS	By matching	2.4	4.8	2.4	2.4	138940000	9031900	36941000	56042000	36929000	13	10688000	694760	2841600	4311000	2840700
386	B2UM45	B2UM45	19	19	19	tr|B2UM45|B2UM45_AKKM8 Pyrophosphate--fructose 6-phosphate 1-phosphotransferase OS=Akkermansia muciniphila (strain ATCC BAA-835 / Muc) OX=349741 GN=pfp PE=3 SV=1	1	19	19	19	10	17	12	15	10	17	12	15	10	17	12	15	47.8	47.8	47.8	45.306	414	414	0	190.54	By MS/MS	By MS/MS	By MS/MS	By MS/MS	30.2	44.9	34.8	42	7113200000	742540000	2155100000	2897900000	1317700000	21	148690000	11757000	53009000	55163000	28763000
387	B2UM47	B2UM47	5	5	5	tr|B2UM47|B2UM47_AKKM8 Regulatory protein GntR HTH OS=Akkermansia muciniphila (strain ATCC BAA-835 / Muc) OX=349741 GN=Amuc_1673 PE=4 SV=1	1	5	5	5	5	4	4	5	5	4	4	5	5	4	4	5	21.6	21.6	21.6	41.526	366	366	0	23.72	By MS/MS	By MS/MS	By MS/MS	By MS/MS	21.6	17.5	17.5	21.6	721640000	152370000	118900000	213090000	237290000	22	22967000	4187200	3921200	8115000	6743400
389	B2UM53	B2UM53	3	3	3	tr|B2UM53|B2UM53_AKKM8 Xylose isomerase domain protein TIM barrel OS=Akkermansia muciniphila (strain ATCC BAA-835 / Muc) OX=349741 GN=Amuc_1679 PE=4 SV=1	1	3	3	3	2	1	1	1	2	1	1	1	2	1	1	1	6.6	6.6	6.6	31.004	271	271	0	8.4043	By MS/MS	By MS/MS	By MS/MS	By MS/MS	3	3.7	3.7	3.7	104400000	16148000	29123000	31625000	27501000	12	8699800	1345700	2426900	2635400	2291700
390	B2UM57	B2UM57	5	5	5	tr|B2UM57|B2UM57_AKKM8 Cobyric acid synthase OS=Akkermansia muciniphila (strain ATCC BAA-835 / Muc) OX=349741 GN=cobQ PE=3 SV=1	1	5	5	5	4	5	4	3	4	5	4	3	4	5	4	3	7.9	7.9	7.9	93.814	858	858	0	26.345	By MS/MS	By MS/MS	By MS/MS	By MS/MS	6.6	7.9	6.8	4.8	396020000	70874000	93693000	158990000	72463000	44	9000500	1610800	2129400	3613500	1646900
391	B2UM58	B2UM58	47	47	47	tr|B2UM58|B2UM58_AKKM8 TonB-dependent receptor OS=Akkermansia muciniphila (strain ATCC BAA-835 / Muc) OX=349741 GN=Amuc_1684 PE=3 SV=1	1	47	47	47	38	39	37	37	38	39	37	37	38	39	37	37	71.6	71.6	71.6	74.739	668	668	0	323.31	By MS/MS	By MS/MS	By MS/MS	By MS/MS	63.3	62.7	58.2	63.2	99692000000	15479000000	19477000000	32547000000	32189000000	38	1782300000	267850000	351760000	585800000	576850000
392	B2UM60	B2UM60	32	32	32	tr|B2UM60|B2UM60_AKKM8 Beta-galactosidase OS=Akkermansia muciniphila (strain ATCC BAA-835 / Muc) OX=349741 GN=Amuc_1686 PE=3 SV=1	1	32	32	32	26	26	23	29	26	26	23	29	26	26	23	29	47.3	47.3	47.3	87.527	780	780	0	281.79	By MS/MS	By MS/MS	By MS/MS	By MS/MS	36.8	36.7	31.7	45	17233000000	3088300000	3793200000	5106800000	5244900000	41	265660000	45737000	61516000	78550000	79853000
393	B2UM61	B2UM61	2	2	2	tr|B2UM61|B2UM61_AKKM8 OMP_b-brl domain-containing protein OS=Akkermansia muciniphila (strain ATCC BAA-835 / Muc) OX=349741 GN=Amuc_1687 PE=4 SV=1	1	2	2	2	1	2	1	2	1	2	1	2	1	2	1	2	9	9	9	24.239	222	222	0	12.658	By MS/MS	By MS/MS	By MS/MS	By MS/MS	5	9	5	9	1985500000	9194200	912910000	734690000	328710000	10	138640000	919420	67355000	44438000	26849000
394	B2UM62	B2UM62	18	18	18	tr|B2UM62|B2UM62_AKKM8 Amidohydrolase OS=Akkermansia muciniphila (strain ATCC BAA-835 / Muc) OX=349741 GN=Amuc_1688 PE=4 SV=1	1	18	18	18	11	13	16	10	11	13	16	10	11	13	16	10	55.9	55.9	55.9	47.595	440	440	0	243.33	By MS/MS	By MS/MS	By MS/MS	By MS/MS	38.6	46.8	47.7	34.3	14641000000	3332900000	4295500000	4912500000	2100500000	19	268500000	38349000	64723000	101430000	63996000
395	B2UM63	B2UM63	22	22	22	tr|B2UM63|B2UM63_AKKM8 Dihydrolipoyl dehydrogenase OS=Akkermansia muciniphila (strain ATCC BAA-835 / Muc) OX=349741 GN=Amuc_1689 PE=3 SV=1	1	22	22	22	16	18	18	18	16	18	18	18	16	18	18	18	57.8	57.8	57.8	48.951	462	462	0	231.3	By MS/MS	By MS/MS	By MS/MS	By MS/MS	35.3	40.9	53	53.2	31403000000	5755200000	8300200000	11777000000	5571000000	20	1098300000	204710000	302470000	403100000	188060000
396	B2UM65	B2UM65	3	3	3	tr|B2UM65|B2UM65_AKKM8 DNA polymerase beta domain protein region OS=Akkermansia muciniphila (strain ATCC BAA-835 / Muc) OX=349741 GN=Amuc_1691 PE=4 SV=1	1	3	3	3	3	2	2	2	3	2	2	2	3	2	2	2	34.7	34.7	34.7	10.756	95	95	0	14.25	By MS/MS	By MS/MS	By MS/MS	By MS/MS	34.7	24.2	26.3	24.2	383820000	172500000	51575000	47401000	112340000	5	76764000	34501000	10315000	9480200	22468000
397	B2UM66	B2UM66	12	12	12	tr|B2UM66|B2UM66_AKKM8 2-oxoglutarate dehydrogenase complex component E2 OS=Akkermansia muciniphila (strain ATCC BAA-835 / Muc) OX=349741 GN=Amuc_1692 PE=3 SV=1	1	12	12	12	11	8	7	8	11	8	7	8	11	8	7	8	42.1	42.1	42.1	39.158	363	363	0	94.732	By MS/MS	By MS/MS	By MS/MS	By MS/MS	40.2	35.5	28.9	31.7	2668500000	580710000	517080000	737690000	833040000	17	76174000	17028000	17889000	24867000	16389000
398	B2UM67	B2UM67	33	33	33	tr|B2UM67|B2UM67_AKKM8 Oxoglutarate dehydrogenase (succinyl-transferring) OS=Akkermansia muciniphila (strain ATCC BAA-835 / Muc) OX=349741 GN=Amuc_1693 PE=4 SV=1	1	33	33	33	28	24	24	22	28	24	24	22	28	24	24	22	39	39	39	103.72	921	921	0	260.14	By MS/MS	By MS/MS	By MS/MS	By MS/MS	35	32.6	31.8	32.1	8734400000	2212300000	1433600000	2619200000	2469300000	47	71135000	16488000	10254000	21018000	23375000
399	B2UM68	B2UM68	2	2	2	tr|B2UM68|B2UM68_AKKM8 Cytochrome d ubiquinol oxidase, subunit II OS=Akkermansia muciniphila (strain ATCC BAA-835 / Muc) OX=349741 GN=Amuc_1694 PE=3 SV=1	1	2	2	2	0	1	2	0	0	1	2	0	0	1	2	0	5.2	5.2	5.2	38.004	345	345	0.0044786	5.0445		By MS/MS	By MS/MS		0	2.3	5.2	0	139370000	0	58493000	80880000	0	7	19910000	0	8356200	11554000	0
400	B2UM69	B2UM69	2	2	2	tr|B2UM69|B2UM69_AKKM8 Cytochrome bd ubiquinol oxidase subunit I OS=Akkermansia muciniphila (strain ATCC BAA-835 / Muc) OX=349741 GN=Amuc_1695 PE=3 SV=1	1	2	2	2	2	2	2	2	2	2	2	2	2	2	2	2	3.7	3.7	3.7	50.517	459	459	0	10.14	By MS/MS	By MS/MS	By MS/MS	By MS/MS	3.7	3.7	3.7	3.7	1364600000	286840000	293030000	466640000	318120000	12	113720000	23903000	24419000	38887000	26510000
401	B2UM70	B2UM70	3	3	3	tr|B2UM70|B2UM70_AKKM8 ErfK/YbiS/YcfS/YnhG family protein OS=Akkermansia muciniphila (strain ATCC BAA-835 / Muc) OX=349741 GN=Amuc_1696 PE=4 SV=1	1	3	3	3	1	1	2	1	1	1	2	1	1	1	2	1	25	25	25	17.141	156	156	0	10.316	By MS/MS	By MS/MS	By MS/MS	By matching	9.6	9.6	15.4	9.6	300200000	17850000	26049000	224250000	32051000	11	27291000	1622800	2368100	20386000	2913700
402	B2UM71	B2UM71	3	3	3	tr|B2UM71|B2UM71_AKKM8 Protein tyrosine phosphatase OS=Akkermansia muciniphila (strain ATCC BAA-835 / Muc) OX=349741 GN=Amuc_1697 PE=3 SV=1	1	3	3	3	2	3	2	3	2	3	2	3	2	3	2	3	27.2	27.2	27.2	16.508	151	151	0	14.887	By MS/MS	By MS/MS	By MS/MS	By MS/MS	21.2	27.2	19.2	27.2	593580000	107760000	112180000	169010000	204620000	8	36204000	4788000	10214000	9014500	12188000
403	B2UM72	B2UM72	10	10	10	tr|B2UM72|B2UM72_AKKM8 Uncharacterized protein OS=Akkermansia muciniphila (strain ATCC BAA-835 / Muc) OX=349741 GN=Amuc_1698 PE=4 SV=1	1	10	10	10	8	8	7	4	8	8	7	4	8	8	7	4	38.7	38.7	38.7	53.837	489	489	0	58.436	By MS/MS	By MS/MS	By MS/MS	By MS/MS	31.1	29	25.6	15.3	1894800000	402390000	586570000	630970000	274850000	16	30249000	3979200	14029000	7352700	4888200
404	B2UM73	B2UM73	4	4	4	tr|B2UM73|B2UM73_AKKM8 Aminoglycoside phosphotransferase OS=Akkermansia muciniphila (strain ATCC BAA-835 / Muc) OX=349741 GN=Amuc_1699 PE=4 SV=1	1	4	4	4	4	1	2	4	4	1	2	4	4	1	2	4	22.1	22.1	22.1	35.245	312	312	0	13.447	By MS/MS	By matching	By matching	By MS/MS	22.1	5.8	10.9	22.1	283350000	84047000	15109000	43612000	140580000	16	6488300	2123800	944280	1168600	3195900
405	B2UM74	B2UM74	17	17	17	tr|B2UM74|B2UM74_AKKM8 Tryptophan synthase beta chain OS=Akkermansia muciniphila (strain ATCC BAA-835 / Muc) OX=349741 GN=trpB PE=3 SV=1	1	17	17	17	14	15	14	13	14	15	14	13	14	15	14	13	57.5	57.5	57.5	44.603	407	407	0	154.26	By MS/MS	By MS/MS	By MS/MS	By MS/MS	37.3	45.5	43.7	44.5	20170000000	3357100000	4512500000	6716100000	5584500000	14	701050000	118130000	207240000	239640000	136050000
406	B2UM75	B2UM75	2	2	2	tr|B2UM75|B2UM75_AKKM8 Transcriptional regulator, MarR family OS=Akkermansia muciniphila (strain ATCC BAA-835 / Muc) OX=349741 GN=Amuc_1701 PE=4 SV=1	1	2	2	2	2	2	2	1	2	2	2	1	2	2	2	1	22.9	22.9	22.9	15.996	144	144	0	16.495	By MS/MS	By MS/MS	By MS/MS	By MS/MS	22.9	22.9	22.9	13.2	314230000	53543000	94655000	134990000	31041000	9	13558000	2321300	3265700	7970700	3449000
407	B2UM77	B2UM77	14	14	14	tr|B2UM77|B2UM77_AKKM8 Ferritin OS=Akkermansia muciniphila (strain ATCC BAA-835 / Muc) OX=349741 GN=Amuc_1703 PE=3 SV=1	1	14	14	14	10	11	11	13	10	11	11	13	10	11	11	13	75	75	75	18.97	164	164	0	305.69	By MS/MS	By MS/MS	By MS/MS	By MS/MS	53.7	75	75	75	36847000000	8065000000	6364100000	11120000000	11298000000	8	1157100000	194980000	234090000	372120000	355930000
408	B2UM78	B2UM78	10	10	10	tr|B2UM78|B2UM78_AKKM8 Beta-lactamase OS=Akkermansia muciniphila (strain ATCC BAA-835 / Muc) OX=349741 GN=Amuc_0183 PE=3 SV=1	1	10	10	10	5	7	8	7	5	7	8	7	5	7	8	7	39.5	39.5	39.5	33.343	306	306	0	44.166	By MS/MS	By MS/MS	By MS/MS	By MS/MS	20.6	30.7	25.5	25.2	2158800000	307010000	500240000	947950000	403560000	19	86273000	8893500	22508000	36961000	17911000
409	B2UM81	B2UM81	13	13	13	tr|B2UM81|B2UM81_AKKM8 Glycoside hydrolase family 95 OS=Akkermansia muciniphila (strain ATCC BAA-835 / Muc) OX=349741 GN=Amuc_0186 PE=4 SV=1	1	13	13	13	11	10	7	10	11	10	7	10	11	10	7	10	24.4	24.4	24.4	87.328	788	788	0	59.274	By MS/MS	By MS/MS	By MS/MS	By MS/MS	19.8	19.2	12.2	18.4	1303600000	248140000	348690000	297130000	409600000	37	15210000	3228800	4935500	2166300	4879300
410	B2UM82	B2UM82	4	4	4	tr|B2UM82|B2UM82_AKKM8 Peptidase M28 OS=Akkermansia muciniphila (strain ATCC BAA-835 / Muc) OX=349741 GN=Amuc_0187 PE=4 SV=1	1	4	4	4	3	3	3	3	3	3	3	3	3	3	3	3	14.6	14.6	14.6	38.811	356	356	0	12.521	By MS/MS	By MS/MS	By MS/MS	By MS/MS	8.7	12.4	12.4	12.4	1030700000	102740000	317580000	506990000	103380000	23	7378900	727180	2221800	3229200	1927900
411	B2UM84	B2UM84	68	68	68	tr|B2UM84|B2UM84_AKKM8 Isoleucine--tRNA ligase OS=Akkermansia muciniphila (strain ATCC BAA-835 / Muc) OX=349741 GN=ileS PE=3 SV=1	1	68	68	68	51	61	56	55	51	61	56	55	51	61	56	55	70.8	70.8	70.8	102.39	909	909	0	323.31	By MS/MS	By MS/MS	By MS/MS	By MS/MS	61.6	66.7	65.7	65.6	75954000000	13552000000	15386000000	30079000000	16937000000	52	739410000	107310000	154030000	299410000	178660000
412	B2UM85	B2UM85	8	8	8	tr|B2UM85|B2UM85_AKKM8 Lipoprotein signal peptidase OS=Akkermansia muciniphila (strain ATCC BAA-835 / Muc) OX=349741 GN=lspA PE=3 SV=1	1	8	8	8	7	7	7	7	7	7	7	7	7	7	7	7	25.7	25.7	25.7	29.032	257	257	0	104.77	By MS/MS	By MS/MS	By MS/MS	By MS/MS	25.7	25.7	15.6	25.7	4849200000	1864100000	780110000	1394000000	810900000	12	151030000	19345000	28425000	55668000	47592000
413	B2UM86	B2UM86	8	8	8	tr|B2UM86|B2UM86_AKKM8 Uncharacterized protein OS=Akkermansia muciniphila (strain ATCC BAA-835 / Muc) OX=349741 GN=Amuc_0191 PE=4 SV=1	1	8	8	8	6	8	7	6	6	8	7	6	6	8	7	6	54.5	54.5	54.5	23.865	220	220	0	97.645	By MS/MS	By MS/MS	By MS/MS	By MS/MS	42.3	54.5	54.1	49.5	1961000000	373050000	403280000	764350000	420310000	13	87402000	13508000	13504000	37453000	22936000
414	B2UM87	B2UM87	3	3	3	tr|B2UM87|B2UM87_AKKM8 Rhodanese domain-containing protein OS=Akkermansia muciniphila (strain ATCC BAA-835 / Muc) OX=349741 GN=Amuc_0192 PE=4 SV=1	1	3	3	3	2	3	2	2	2	3	2	2	2	3	2	2	17.5	17.5	17.5	17.856	160	160	0	11.387	By MS/MS	By MS/MS	By MS/MS	By MS/MS	8.8	17.5	8.8	8.8	373900000	67651000	43768000	156970000	105500000	9	41544000	7516800	4863100	17441000	11723000
415	B2UM88	B2UM88	17	17	17	tr|B2UM88|B2UM88_AKKM8 Cysteine desulfurase OS=Akkermansia muciniphila (strain ATCC BAA-835 / Muc) OX=349741 GN=Amuc_0193 PE=3 SV=1	1	17	17	17	17	13	16	11	17	13	16	11	17	13	16	11	63.2	63.2	63.2	44.14	408	408	0	246.75	By MS/MS	By MS/MS	By MS/MS	By MS/MS	63.2	39.2	54.2	41.2	11874000000	2715100000	1952800000	4916700000	2289200000	18	245000000	45569000	43499000	103080000	52850000
416	B2UM89	B2UM89	29	29	29	tr|B2UM89|B2UM89_AKKM8 Uncharacterized protein OS=Akkermansia muciniphila (strain ATCC BAA-835 / Muc) OX=349741 GN=Amuc_0194 PE=4 SV=1	1	29	29	29	26	27	25	26	26	27	25	26	26	27	25	26	58.1	58.1	58.1	64.736	577	577	0	226.99	By MS/MS	By MS/MS	By MS/MS	By MS/MS	54.6	57.9	54.2	54.6	11010000000	2025700000	2237900000	4074800000	2671300000	33	186170000	26921000	42758000	68728000	47762000
417	B2UM91	B2UM91	32	32	32	tr|B2UM91|B2UM91_AKKM8 Serine/threonine protein kinase OS=Akkermansia muciniphila (strain ATCC BAA-835 / Muc) OX=349741 GN=Amuc_0196 PE=4 SV=1	1	32	32	32	27	27	28	26	27	27	28	26	27	27	28	26	62	62	62	59.297	547	547	0	323.31	By MS/MS	By MS/MS	By MS/MS	By MS/MS	55.2	58	50.3	48.3	14599000000	3067500000	3695600000	5164600000	2670800000	29	343850000	63104000	91211000	126000000	63540000
418	B2UM93	B2UM93	27	27	27	sp|B2UM93|RL19_AKKM8 50S ribosomal protein L19 OS=Akkermansia muciniphila (strain ATCC BAA-835 / Muc) OX=349741 GN=rplS PE=3 SV=1	1	27	27	27	27	25	22	18	27	25	22	18	27	25	22	18	93.9	93.9	93.9	12.989	115	115	0	323.31	By MS/MS	By MS/MS	By MS/MS	By MS/MS	93.9	92.2	86.1	90.4	211040000000	47715000000	51590000000	77864000000	33870000000	6	25104000000	5513100000	6222500000	9429500000	3939000000
420	B2UM95	B2UM95	16	16	16	tr|B2UM95|B2UM95_AKKM8 Methylmalonyl-CoA epimerase OS=Akkermansia muciniphila (strain ATCC BAA-835 / Muc) OX=349741 GN=Amuc_0200 PE=3 SV=1	1	16	16	16	16	12	16	14	16	12	16	14	16	12	16	14	85.7	85.7	85.7	15.046	140	140	0	323.31	By MS/MS	By MS/MS	By MS/MS	By MS/MS	85.7	82.9	85.7	85.7	122040000000	26332000000	11140000000	33901000000	50664000000	8	7107700000	1370500000	485780000	2067000000	3184500000
421	B2UM96	B2UM96	43	43	43	tr|B2UM96|B2UM96_AKKM8 Carboxyl transferase OS=Akkermansia muciniphila (strain ATCC BAA-835 / Muc) OX=349741 GN=Amuc_0201 PE=4 SV=1	1	43	43	43	40	39	38	35	40	39	38	35	40	39	38	35	73.7	73.7	73.7	56.008	521	521	0	323.31	By MS/MS	By MS/MS	By MS/MS	By MS/MS	70.6	73.1	62.4	72	142290000000	29469000000	28166000000	48203000000	36453000000	23	3476500000	690180000	608390000	1270100000	907860000
422	B2UM97	B2UM97	5	5	5	tr|B2UM97|B2UM97_AKKM8 Uncharacterized protein OS=Akkermansia muciniphila (strain ATCC BAA-835 / Muc) OX=349741 GN=Amuc_0202 PE=4 SV=1	1	5	5	5	5	4	2	3	5	4	2	3	5	4	2	3	28	28	28	15.191	150	150	0	26.06	By MS/MS	By MS/MS	By MS/MS	By MS/MS	28	24.7	16.7	24.7	9400800000	1535000000	2438400000	3379900000	2047500000	3	3099500000	487800000	802530000	1126600000	682510000
423	B2UM98	B2UM98	5	5	5	tr|B2UM98|B2UM98_AKKM8 Biotin/lipoyl attachment domain-containing protein OS=Akkermansia muciniphila (strain ATCC BAA-835 / Muc) OX=349741 GN=Amuc_0203 PE=4 SV=1	1	5	5	5	4	5	4	4	4	5	4	4	4	5	4	4	48.9	48.9	48.9	12.846	133	133	0	64.261	By MS/MS	By MS/MS	By MS/MS	By MS/MS	24.8	48.9	42.9	24.8	10323000000	888710000	4662700000	2857400000	1914200000	2	3486100000	317360000	1297300000	1384600000	486840000
424	B2UM99	B2UM99	16	16	16	tr|B2UM99|B2UM99_AKKM8 Sodium ion-translocating decarboxylase, beta subunit OS=Akkermansia muciniphila (strain ATCC BAA-835 / Muc) OX=349741 GN=Amuc_0204 PE=4 SV=1	1	16	16	16	12	16	14	11	12	16	14	11	12	16	14	11	33	33	33	59.279	554	554	0	316.39	By MS/MS	By MS/MS	By MS/MS	By MS/MS	19.7	33	31.2	26.9	45108000000	5913900000	10573000000	18955000000	9665200000	14	1566600000	220050000	447250000	608120000	291220000
425	B2UMA0	B2UMA0	5	5	5	tr|B2UMA0|B2UMA0_AKKM8 Biotin/acetyl-CoA-carboxylase ligase OS=Akkermansia muciniphila (strain ATCC BAA-835 / Muc) OX=349741 GN=Amuc_0205 PE=4 SV=1	1	5	5	5	3	1	4	4	3	1	4	4	3	1	4	4	34.4	34.4	34.4	27.676	259	259	0	50.605	By MS/MS	By MS/MS	By MS/MS	By MS/MS	26.6	8.5	19.3	31.3	876070000	126860000	46384000	265340000	437480000	8	85789000	9440900	5798100	33168000	37382000
426	B2UMA1	B2UMA1	45	45	45	tr|B2UMA1|B2UMA1_AKKM8 Succinate CoA transferase OS=Akkermansia muciniphila (strain ATCC BAA-835 / Muc) OX=349741 GN=Amuc_0206 PE=3 SV=1	1	45	45	45	43	35	38	33	43	35	38	33	43	35	38	33	82.5	82.5	82.5	54.047	498	498	0	323.31	By MS/MS	By MS/MS	By MS/MS	By MS/MS	82.5	75.1	77.9	64.5	122300000000	31578000000	15662000000	36526000000	38534000000	27	1816900000	464260000	229120000	512490000	611040000
427	B2UMA3	B2UMA3	13	13	13	tr|B2UMA3|B2UMA3_AKKM8 Glucose-1-phosphate thymidylyltransferase OS=Akkermansia muciniphila (strain ATCC BAA-835 / Muc) OX=349741 GN=Amuc_0208 PE=3 SV=1	1	13	13	13	8	11	11	8	8	11	11	8	8	11	11	8	56.1	56.1	56.1	32.134	287	287	0	96.508	By MS/MS	By MS/MS	By MS/MS	By MS/MS	31.4	42.9	50.2	33.1	2569700000	447110000	775610000	839890000	507080000	19	107500000	16504000	32648000	36297000	22054000
428	B2UMA4	B2UMA4	17	17	17	tr|B2UMA4|B2UMA4_AKKM8 dTDP-glucose 4,6-dehydratase OS=Akkermansia muciniphila (strain ATCC BAA-835 / Muc) OX=349741 GN=Amuc_0209 PE=3 SV=1	1	17	17	17	13	15	13	13	13	15	13	13	13	15	13	13	58.9	58.9	58.9	39.672	350	350	0	180.91	By MS/MS	By MS/MS	By MS/MS	By MS/MS	50.3	57.4	52.6	51.1	10771000000	1874800000	2383200000	3914700000	2598100000	21	175120000	21976000	52408000	60864000	39875000
429	B2UMA5	B2UMA5	25	25	25	tr|B2UMA5|B2UMA5_AKKM8 6-phosphofructokinase OS=Akkermansia muciniphila (strain ATCC BAA-835 / Muc) OX=349741 GN=Amuc_0210 PE=4 SV=1	1	25	25	25	24	20	20	17	24	20	20	17	24	20	20	17	51.6	51.6	51.6	35.309	320	320	0	241.55	By MS/MS	By MS/MS	By MS/MS	By MS/MS	51.2	45.6	45.3	43.4	115360000000	26635000000	26641000000	40095000000	21988000000	12	6978400000	1473500000	1618200000	2313700000	1573000000
430	B2UMA6	B2UMA6	3	3	3	tr|B2UMA6|B2UMA6_AKKM8 Uracil-DNA glycosylase superfamily OS=Akkermansia muciniphila (strain ATCC BAA-835 / Muc) OX=349741 GN=Amuc_0211 PE=4 SV=1	1	3	3	3	3	1	3	2	3	1	3	2	3	1	3	2	18.9	18.9	18.9	26.628	243	243	0	11.195	By MS/MS	By matching	By MS/MS	By MS/MS	18.9	4.5	18.9	14.4	550830000	152500000	45980000	132530000	219820000	8	29110000	9511100	3381100	6207400	10010000
431	B2UMA7	B2UMA7	39	39	39	tr|B2UMA7|B2UMA7_AKKM8 Aspartyl/glutamyl-tRNA(Asn/Gln) amidotransferase subunit B OS=Akkermansia muciniphila (strain ATCC BAA-835 / Muc) OX=349741 GN=gatB PE=3 SV=1	1	39	39	39	32	34	34	29	32	34	34	29	32	34	34	29	76	76	76	54.526	488	488	0	323.31	By MS/MS	By MS/MS	By MS/MS	By MS/MS	59.6	70.1	65.8	61.9	47529000000	9255200000	10058000000	17830000000	10386000000	31	1068000000	190470000	221650000	387630000	268270000
432	B2UMA9	B2UMA9	2	2	2	tr|B2UMA9|B2UMA9_AKKM8 Uncharacterized protein OS=Akkermansia muciniphila (strain ATCC BAA-835 / Muc) OX=349741 GN=Amuc_0215 PE=4 SV=1	1	2	2	2	1	2	2	2	1	2	2	2	1	2	2	2	20.5	20.5	20.5	21.193	200	200	0	68.46	By MS/MS	By MS/MS	By MS/MS	By MS/MS	9.5	20.5	20.5	20.5	1140500000	85631000	422480000	391740000	240660000	2	561520000	42816000	202510000	195870000	120330000
433	B2UMB0	B2UMB0	32	32	32	tr|B2UMB0|B2UMB0_AKKM8 Uncharacterized protein OS=Akkermansia muciniphila (strain ATCC BAA-835 / Muc) OX=349741 GN=Amuc_0216 PE=4 SV=1	1	32	32	32	26	21	23	26	26	21	23	26	26	21	23	26	52	52	52	93.605	845	845	0	258.89	By MS/MS	By MS/MS	By MS/MS	By MS/MS	38.9	31.8	33.3	42	8649700000	2000300000	1394000000	2579200000	2676200000	47	134240000	28355000	20461000	41865000	43563000
434	B2UMB2	B2UMB2	34	34	34	tr|B2UMB2|B2UMB2_AKKM8 P-type Ca(2+) transporter OS=Akkermansia muciniphila (strain ATCC BAA-835 / Muc) OX=349741 GN=Amuc_0218 PE=4 SV=1	1	34	34	34	24	25	25	29	24	25	25	29	24	25	25	29	36.8	36.8	36.8	100.66	918	918	0	323.31	By MS/MS	By MS/MS	By MS/MS	By MS/MS	30.6	32	29.5	35	14724000000	2792300000	2544900000	5325400000	4061500000	37	211390000	36280000	35757000	88965000	50389000
435	B2UMB3	B2UMB3	17	17	17	tr|B2UMB3|B2UMB3_AKKM8 Efflux transporter, RND family, MFP subunit OS=Akkermansia muciniphila (strain ATCC BAA-835 / Muc) OX=349741 GN=Amuc_0219 PE=3 SV=1	1	17	17	17	14	12	15	13	14	12	15	13	14	12	15	13	57.5	57.5	57.5	43.909	409	409	0	243.72	By MS/MS	By MS/MS	By MS/MS	By MS/MS	53.3	48.7	53.1	53.1	12628000000	2982800000	1189300000	5614000000	2841800000	22	244440000	46713000	22183000	107070000	68469000
436	B2UMB4	B2UMB4	14	12	12	tr|B2UMB4|B2UMB4_AKKM8 Transporter, hydrophobe/amphiphile efflux-1 (HAE1) family OS=Akkermansia muciniphila (strain ATCC BAA-835 / Muc) OX=349741 GN=Amuc_0220 PE=3 SV=1	1	14	12	12	10	8	13	9	8	6	11	8	8	6	11	8	15.2	13.8	13.8	113.46	1056	1056	0	86.384	By MS/MS	By MS/MS	By MS/MS	By MS/MS	10.6	9.6	13.3	11.1	2338200000	453760000	434320000	813140000	637030000	28	42527000	12256000	6667500	13308000	10296000
437	B2UMB6	B2UMB6	5	5	5	tr|B2UMB6|B2UMB6_AKKM8 Uncharacterized protein OS=Akkermansia muciniphila (strain ATCC BAA-835 / Muc) OX=349741 GN=Amuc_0222 PE=4 SV=1	1	5	5	5	5	5	5	5	5	5	5	5	5	5	5	5	44.4	44.4	44.4	9.6944	90	90	0	34.425	By MS/MS	By MS/MS	By MS/MS	By MS/MS	44.4	44.4	44.4	44.4	24648000000	5102600000	7398900000	11514000000	632780000	3	7579600000	1599000000	2309700000	3608200000	62804000
438	B2UMB7	B2UMB7	9	9	9	tr|B2UMB7|B2UMB7_AKKM8 Phosphomethylpyrimidine kinase OS=Akkermansia muciniphila (strain ATCC BAA-835 / Muc) OX=349741 GN=Amuc_0223 PE=4 SV=1	1	9	9	9	5	6	6	6	5	6	6	6	5	6	6	6	51.8	51.8	51.8	26.907	257	257	0	59.295	By MS/MS	By MS/MS	By MS/MS	By MS/MS	23.7	28.8	22.6	42.8	2669300000	472140000	774180000	665680000	757300000	15	118450000	21202000	34556000	39548000	23142000
439	B2UMB8	B2UMB8	5	5	5	tr|B2UMB8|B2UMB8_AKKM8 Uncharacterized protein OS=Akkermansia muciniphila (strain ATCC BAA-835 / Muc) OX=349741 GN=Amuc_0224 PE=4 SV=1	1	5	5	5	5	5	5	5	5	5	5	5	5	5	5	5	13.5	13.5	13.5	22.264	193	193	0	27.924	By MS/MS	By MS/MS	By MS/MS	By MS/MS	13.5	13.5	13.5	13.5	1757400000	278450000	403120000	729170000	346620000	9	195260000	30939000	44791000	81019000	38513000
440	B2UMB9	B2UMB9	5	5	5	tr|B2UMB9|B2UMB9_AKKM8 Sel1 domain protein repeat-containing protein OS=Akkermansia muciniphila (strain ATCC BAA-835 / Muc) OX=349741 GN=Amuc_0225 PE=4 SV=1	1	5	5	5	2	4	4	0	2	4	4	0	2	4	4	0	13.5	13.5	13.5	37.241	347	347	0	21.615	By MS/MS	By MS/MS	By MS/MS		6.9	11.5	13.5	0	415790000	80210000	129850000	205730000	0	19	12617000	3418800	3675500	5522700	0
441	B2UMC1	B2UMC1	10	10	10	tr|B2UMC1|B2UMC1_AKKM8 Uncharacterized protein OS=Akkermansia muciniphila (strain ATCC BAA-835 / Muc) OX=349741 GN=Amuc_0227 PE=4 SV=1	1	10	10	10	6	8	10	7	6	8	10	7	6	8	10	7	36.6	36.6	36.6	45.682	413	413	0	101.35	By MS/MS	By MS/MS	By MS/MS	By MS/MS	21.1	30.8	36.6	23.7	5461500000	355330000	1915700000	2365200000	825300000	17	241730000	14173000	90076000	101660000	35812000
442	B2UMC3	B2UMC3	9	9	9	tr|B2UMC3|B2UMC3_AKKM8 Uncharacterized protein OS=Akkermansia muciniphila (strain ATCC BAA-835 / Muc) OX=349741 GN=Amuc_0229 PE=4 SV=1	1	9	9	9	5	4	7	7	5	4	7	7	5	4	7	7	63	63	63	19.318	165	165	0	163.3	By MS/MS	By MS/MS	By MS/MS	By MS/MS	40.6	24.8	45.5	57.6	14882000000	2450200000	2318900000	7280800000	2832400000	4	2528200000	255290000	470170000	1348000000	454800000
443	B2UMC4	B2UMC4	4	4	4	tr|B2UMC4|B2UMC4_AKKM8 Short-chain dehydrogenase/reductase SDR OS=Akkermansia muciniphila (strain ATCC BAA-835 / Muc) OX=349741 GN=Amuc_0230 PE=4 SV=1	1	4	4	4	4	4	3	1	4	4	3	1	4	4	3	1	29.1	29.1	29.1	27.61	261	261	0	36.85	By MS/MS	By MS/MS	By MS/MS	By MS/MS	29.1	29.1	24.5	11.1	652580000	101160000	116500000	337430000	97494000	15	4620000	1370700	861590	2387800	6499600
444	B2UMC6	B2UMC6	5	5	5	tr|B2UMC6|B2UMC6_AKKM8 Peptide deformylase OS=Akkermansia muciniphila (strain ATCC BAA-835 / Muc) OX=349741 GN=def PE=3 SV=1	1	5	5	5	5	5	4	4	5	5	4	4	5	5	4	4	18.6	18.6	18.6	25.296	226	226	0	23.943	By MS/MS	By MS/MS	By MS/MS	By MS/MS	18.6	18.6	15.5	17.7	1129900000	222230000	235290000	366920000	305470000	12	24034000	4791800	5961400	5256000	8024800
445	B2UMC7	B2UMC7	22	22	22	tr|B2UMC7|B2UMC7_AKKM8 L-threonine 3-dehydrogenase OS=Akkermansia muciniphila (strain ATCC BAA-835 / Muc) OX=349741 GN=tdh PE=3 SV=1	1	22	22	22	21	21	16	15	21	21	16	15	21	21	16	15	52.5	52.5	52.5	37.543	345	345	0	269.65	By MS/MS	By MS/MS	By MS/MS	By MS/MS	50.4	50.4	42.3	47.5	33713000000	7515400000	7010500000	10279000000	8907200000	14	1524400000	342240000	354760000	415730000	411640000
446	B2UMC9	B2UMC9	43	43	43	tr|B2UMC9|B2UMC9_AKKM8 Alpha-glucan phosphorylase OS=Akkermansia muciniphila (strain ATCC BAA-835 / Muc) OX=349741 GN=Amuc_0235 PE=3 SV=1	1	43	43	43	38	35	39	35	38	35	39	35	38	35	39	35	79.1	79.1	79.1	63.407	554	554	0	323.31	By MS/MS	By MS/MS	By MS/MS	By MS/MS	76.4	70.4	72.6	72.2	184890000000	36660000000	37391000000	68781000000	42059000000	33	3624900000	751990000	762800000	1206300000	903790000
447	B2UMD0	B2UMD0	2	2	2	tr|B2UMD0|B2UMD0_AKKM8 Ion transport 2 domain protein OS=Akkermansia muciniphila (strain ATCC BAA-835 / Muc) OX=349741 GN=Amuc_0236 PE=4 SV=1	1	2	2	2	1	2	2	2	1	2	2	2	1	2	2	2	10.5	10.5	10.5	29.327	256	256	0	19.812	By MS/MS	By MS/MS	By MS/MS	By MS/MS	6.2	10.5	10.5	10.5	548990000	129740000	77708000	159180000	182360000	7	50814000	13366000	5398100	16321000	15729000
448	B2UMD1	B2UMD1	14	14	14	tr|B2UMD1|B2UMD1_AKKM8 Arsenate reductase and related OS=Akkermansia muciniphila (strain ATCC BAA-835 / Muc) OX=349741 GN=Amuc_0237 PE=4 SV=1	1	14	14	14	13	9	10	8	13	9	10	8	13	9	10	8	80.7	80.7	80.7	13.515	119	119	0	181.72	By MS/MS	By MS/MS	By MS/MS	By MS/MS	71.4	68.9	78.2	68.9	15690000000	4061200000	2537600000	5008400000	4082300000	7	1424000000	292050000	242670000	453200000	436100000
449	B2UMD2	B2UMD2	16	16	16	tr|B2UMD2|B2UMD2_AKKM8 Beta-lactamase domain protein OS=Akkermansia muciniphila (strain ATCC BAA-835 / Muc) OX=349741 GN=Amuc_0238 PE=4 SV=1	1	16	16	16	13	14	13	11	13	14	13	11	13	14	13	11	42.9	42.9	42.9	52.419	468	468	0	135.75	By MS/MS	By MS/MS	By MS/MS	By MS/MS	36.3	39.3	35	31.6	5499800000	1049300000	1505200000	1661700000	1283700000	29	114690000	24411000	37982000	28253000	24048000
450	B2UMD4	B2UMD4	5	5	5	tr|B2UMD4|B2UMD4_AKKM8 Sec-independent protein translocase protein TatA OS=Akkermansia muciniphila (strain ATCC BAA-835 / Muc) OX=349741 GN=tatA PE=3 SV=1	1	5	5	5	5	5	4	5	5	5	4	5	5	5	4	5	50.5	50.5	50.5	10.902	99	99	0	51.058	By MS/MS	By MS/MS	By MS/MS	By MS/MS	50.5	50.5	50.5	50.5	6207200000	1089500000	1112500000	2060000000	1945300000	4	929080000	187190000	199560000	269960000	272370000
451	B2UMD5	B2UMD5	18	18	18	tr|B2UMD5|B2UMD5_AKKM8 Sel1 domain protein repeat-containing protein OS=Akkermansia muciniphila (strain ATCC BAA-835 / Muc) OX=349741 GN=Amuc_0241 PE=4 SV=1	1	18	18	18	16	16	14	14	16	16	14	14	16	16	14	14	47.1	47.1	47.1	52.997	480	480	0	180.83	By MS/MS	By MS/MS	By MS/MS	By MS/MS	40.4	42.5	34.8	36	3846000000	644150000	834080000	1277400000	1090400000	26	117060000	16771000	24649000	41915000	33722000
452	B2UMD6	B2UMD6	46	46	46	tr|B2UMD6|B2UMD6_AKKM8 Pseudouridine synthase OS=Akkermansia muciniphila (strain ATCC BAA-835 / Muc) OX=349741 GN=Amuc_0242 PE=3 SV=1	1	46	46	46	43	39	36	34	43	39	36	34	43	39	36	34	71.3	71.3	71.3	52.734	467	467	0	323.31	By MS/MS	By MS/MS	By MS/MS	By MS/MS	61.9	60.6	66.2	60.6	66022000000	11088000000	15897000000	26560000000	12477000000	20	1717500000	264890000	452940000	593740000	405970000
453	B2UMD7	B2UMD7	3	3	3	tr|B2UMD7|B2UMD7_AKKM8 Uncharacterized protein OS=Akkermansia muciniphila (strain ATCC BAA-835 / Muc) OX=349741 GN=Amuc_0243 PE=4 SV=1	1	3	3	3	3	2	2	2	3	2	2	2	3	2	2	2	37.3	37.3	37.3	5.7017	51	51	0	13.097	By MS/MS	By MS/MS	By MS/MS	By MS/MS	37.3	19.6	19.6	19.6	4086100000	486010000	1997600000	951460000	650960000	2	2043000000	243010000	998820000	475730000	325480000
454	B2UMD8	B2UMD8	5	5	5	tr|B2UMD8|B2UMD8_AKKM8 tRNA (guanine-N(1)-)-methyltransferase OS=Akkermansia muciniphila (strain ATCC BAA-835 / Muc) OX=349741 GN=trmD PE=3 SV=1	1	5	5	5	0	4	0	3	0	4	0	3	0	4	0	3	26.4	26.4	26.4	26.363	239	239	0	20.232		By MS/MS		By MS/MS	0	26.4	0	18.4	249290000	0	124200000	0	125090000	9	4453900	0	13800000	0	4453900
455	B2UMD9	B2UMD9	28	28	28	tr|B2UMD9|B2UMD9_AKKM8 Peptide chain release factor 2 OS=Akkermansia muciniphila (strain ATCC BAA-835 / Muc) OX=349741 GN=prfB PE=3 SV=1	1	28	28	28	24	25	22	23	24	25	22	23	24	25	22	23	75.1	75.1	75.1	37.083	329	329	0	323.31	By MS/MS	By MS/MS	By MS/MS	By MS/MS	74.2	73.3	72	72.3	36392000000	8332100000	7042400000	12032000000	8985600000	16	1175400000	199700000	232930000	435060000	307670000
456	B2UME0	B2UME0	14	14	14	tr|B2UME0|B2UME0_AKKM8 Transcriptional regulator, MarR family OS=Akkermansia muciniphila (strain ATCC BAA-835 / Muc) OX=349741 GN=Amuc_0246 PE=3 SV=1	1	14	14	14	9	13	12	11	9	13	12	11	9	13	12	11	94	94	94	14.966	133	133	0	323.31	By MS/MS	By MS/MS	By MS/MS	By MS/MS	78.2	94	94	88	21322000000	2809800000	6276500000	8500000000	3735800000	9	1252900000	124570000	384750000	550070000	193550000
457	B2UME1	B2UME1	89	89	89	tr|B2UME1|B2UME1_AKKM8 30S ribosomal protein S1 OS=Akkermansia muciniphila (strain ATCC BAA-835 / Muc) OX=349741 GN=Amuc_0247 PE=3 SV=1	1	89	89	89	86	76	80	75	86	76	80	75	86	76	80	75	90.7	90.7	90.7	63.17	562	562	0	323.31	By MS/MS	By MS/MS	By MS/MS	By MS/MS	90.7	86.3	89.7	87	563500000000	120730000000	107690000000	188170000000	146900000000	29	8644500000	1605500000	1862700000	2717700000	2458700000
458	B2UME2	B2UME2	3	3	3	tr|B2UME2|B2UME2_AKKM8 Nitroreductase OS=Akkermansia muciniphila (strain ATCC BAA-835 / Muc) OX=349741 GN=Amuc_0248 PE=4 SV=1	1	3	3	3	2	3	2	2	2	3	2	2	2	3	2	2	15	15	15	20.919	193	193	0	17.12	By matching	By MS/MS	By MS/MS	By MS/MS	11.9	15	11.9	11.9	383350000	23315000	183210000	62596000	114230000	7	35597000	3330700	7006400	8942300	16318000
459	B2UME3	B2UME3	9	9	9	tr|B2UME3|B2UME3_AKKM8 N-acetyltransferase domain-containing protein OS=Akkermansia muciniphila (strain ATCC BAA-835 / Muc) OX=349741 GN=Amuc_0249 PE=4 SV=1	1	9	9	9	5	7	8	3	5	7	8	3	5	7	8	3	43.7	43.7	43.7	17.486	158	158	0	48.408	By MS/MS	By MS/MS	By MS/MS	By MS/MS	37.3	43.7	37.3	20.9	2034800000	256350000	644150000	954740000	179610000	9	182560000	24699000	54374000	83532000	19957000
460	B2UME4	B2UME4	4	4	4	tr|B2UME4|B2UME4_AKKM8 Uncharacterized protein OS=Akkermansia muciniphila (strain ATCC BAA-835 / Muc) OX=349741 GN=Amuc_0250 PE=4 SV=1	1	4	4	4	2	3	2	2	2	3	2	2	2	3	2	2	30.2	30.2	30.2	21.286	192	192	0	40.102	By MS/MS	By MS/MS	By MS/MS	By MS/MS	15.6	26	23.4	21.4	366270000	59474000	101000000	108600000	97200000	11	13006000	2281900	5517300	4059800	5207100
461	B2UME6	B2UME6	2	2	2	tr|B2UME6|B2UME6_AKKM8 GYF_2 domain-containing protein OS=Akkermansia muciniphila (strain ATCC BAA-835 / Muc) OX=349741 GN=Amuc_0252 PE=4 SV=1	1	2	2	2	2	2	2	2	2	2	2	2	2	2	2	2	7.8	7.8	7.8	32.197	281	281	0	8.757	By MS/MS	By MS/MS	By MS/MS	By MS/MS	7.8	7.8	7.8	7.8	959560000	274470000	154620000	347110000	183370000	11	52618000	9681600	8256300	18010000	16670000
462	B2UME7	B2UME7	8	8	8	tr|B2UME7|B2UME7_AKKM8 Peptidase M23 OS=Akkermansia muciniphila (strain ATCC BAA-835 / Muc) OX=349741 GN=Amuc_0253 PE=4 SV=1	1	8	8	8	3	6	6	4	3	6	6	4	3	6	6	4	40.8	40.8	40.8	31.532	289	289	0	87.291	By MS/MS	By MS/MS	By MS/MS	By MS/MS	19.4	30.4	37.4	19	956830000	67204000	320230000	346520000	222870000	14	45498000	2985100	12173000	18821000	11520000
463	B2UME8	B2UME8	12	12	12	tr|B2UME8|B2UME8_AKKM8 Xylose isomerase domain protein TIM barrel OS=Akkermansia muciniphila (strain ATCC BAA-835 / Muc) OX=349741 GN=Amuc_0254 PE=4 SV=1	1	12	12	12	9	7	9	7	9	7	9	7	9	7	9	7	62.1	62.1	62.1	35.056	311	311	0	63.784	By MS/MS	By MS/MS	By MS/MS	By MS/MS	50.2	31.5	51.1	39.5	2341400000	583720000	277230000	811410000	669020000	16	61914000	14589000	9716100	17938000	19672000
464	B2UME9	B2UME9	15	15	15	tr|B2UME9|B2UME9_AKKM8 3-methyl-2-oxobutanoate hydroxymethyltransferase OS=Akkermansia muciniphila (strain ATCC BAA-835 / Muc) OX=349741 GN=panB PE=3 SV=1	1	15	15	15	13	11	13	11	13	11	13	11	13	11	13	11	51.9	51.9	51.9	27.643	262	262	0	205.09	By MS/MS	By MS/MS	By MS/MS	By MS/MS	51.1	51.1	51.1	45.8	6234100000	1567900000	858190000	2377100000	1430900000	11	233890000	66072000	30996000	80297000	56527000
465	B2UMF0	B2UMF0	4	4	4	tr|B2UMF0|B2UMF0_AKKM8 2-amino-4-hydroxy-6-hydroxymethyldihydropteridine pyrophosphokinase OS=Akkermansia muciniphila (strain ATCC BAA-835 / Muc) OX=349741 GN=Amuc_0256 PE=4 SV=1	1	4	4	4	4	4	3	3	4	4	3	3	4	4	3	3	37.3	37.3	37.3	18.893	169	169	0	29.753	By MS/MS	By MS/MS	By MS/MS	By MS/MS	37.3	37.3	26	25.4	753100000	102530000	174090000	281630000	194850000	6	63855000	9939600	14087000	28537000	11291000
466	B2UMF1	B2UMF1	20	20	20	sp|B2UMF1|DAPB_AKKM8 4-hydroxy-tetrahydrodipicolinate reductase OS=Akkermansia muciniphila (strain ATCC BAA-835 / Muc) OX=349741 GN=dapB PE=3 SV=1	1	20	20	20	19	18	19	16	19	18	19	16	19	18	19	16	87.4	87.4	87.4	26.306	246	246	0	323.31	By MS/MS	By MS/MS	By MS/MS	By MS/MS	87.4	87.4	87.4	85	69526000000	15890000000	12885000000	25905000000	14845000000	14	3012500000	777570000	501690000	1073600000	659620000
467	B2UMF2	B2UMF2	23	23	23	tr|B2UMF2|B2UMF2_AKKM8 4-hydroxy-tetrahydrodipicolinate synthase OS=Akkermansia muciniphila (strain ATCC BAA-835 / Muc) OX=349741 GN=dapA PE=3 SV=1	1	23	23	23	21	21	19	18	21	21	19	18	21	21	19	18	77.5	77.5	77.5	31.253	293	293	0	323.31	By MS/MS	By MS/MS	By MS/MS	By MS/MS	70.6	62.5	62.1	59.4	57989000000	8221100000	15179000000	20991000000	13598000000	17	1812000000	202230000	473580000	670380000	465770000
468	B2UMF4	B2UMF4	25	25	25	tr|B2UMF4|B2UMF4_AKKM8 Redoxin domain protein OS=Akkermansia muciniphila (strain ATCC BAA-835 / Muc) OX=349741 GN=Amuc_0260 PE=4 SV=1	1	25	25	25	16	18	20	18	16	18	20	18	16	18	20	18	42.6	42.6	42.6	82.427	730	730	0	164.28	By MS/MS	By MS/MS	By MS/MS	By MS/MS	27.3	31.9	32.7	32.3	4676500000	732550000	918040000	1607300000	1418600000	42	70447000	8250800	13113000	24256000	24827000
469	B2UMF7	B2UMF7	4	4	4	tr|B2UMF7|B2UMF7_AKKM8 Endoribonuclease YbeY OS=Akkermansia muciniphila (strain ATCC BAA-835 / Muc) OX=349741 GN=ybeY PE=3 SV=1	1	4	4	4	3	3	3	4	3	3	3	4	3	3	3	4	43.6	43.6	43.6	18.288	165	165	0	28.937	By MS/MS	By MS/MS	By MS/MS	By MS/MS	34.5	24.8	24.8	43.6	916070000	97800000	222810000	308400000	287060000	4	229020000	24450000	55703000	77099000	71766000
470	B2UMF8	B2UMF8	19	19	19	tr|B2UMF8|B2UMF8_AKKM8 Metal dependent phosphohydrolase OS=Akkermansia muciniphila (strain ATCC BAA-835 / Muc) OX=349741 GN=Amuc_0264 PE=4 SV=1	1	19	19	19	15	16	15	12	15	16	15	12	15	16	15	12	37.9	37.9	37.9	64.896	586	586	0	132	By MS/MS	By MS/MS	By MS/MS	By MS/MS	31.1	33.4	31.1	30.5	8035700000	1363600000	1594500000	2655900000	2421800000	19	255260000	41033000	45741000	73597000	94887000
471	B2UMF9	B2UMF9	24	24	24	sp|B2UMF9|PLSX_AKKM8 Phosphate acyltransferase OS=Akkermansia muciniphila (strain ATCC BAA-835 / Muc) OX=349741 GN=plsX PE=3 SV=1	1	24	24	24	20	21	21	17	20	21	21	17	20	21	21	17	79.4	79.4	79.4	37.054	349	349	0	314.56	By MS/MS	By MS/MS	By MS/MS	By MS/MS	72.5	76.8	68.2	65.9	18997000000	3784200000	5857300000	5447000000	3908700000	18	761500000	147830000	223340000	231280000	159050000
472	B2UMG0	B2UMG0	3	3	3	sp|B2UMG0|RL32_AKKM8 50S ribosomal protein L32 OS=Akkermansia muciniphila (strain ATCC BAA-835 / Muc) OX=349741 GN=rpmF PE=3 SV=1	1	3	3	3	3	3	3	3	3	3	3	3	3	3	3	3	28.6	28.6	28.6	6.891	63	63	0	18.089	By MS/MS	By MS/MS	By MS/MS	By MS/MS	28.6	28.6	28.6	28.6	12001000000	1832500000	3801700000	4495900000	1870700000	2	6000400000	916230000	1900800000	2248000000	935340000
473	B2UMG1	B2UMG1	9	9	9	tr|B2UMG1|B2UMG1_AKKM8 Uncharacterized protein OS=Akkermansia muciniphila (strain ATCC BAA-835 / Muc) OX=349741 GN=Amuc_0267 PE=4 SV=1	1	9	9	9	8	6	7	9	8	6	7	9	8	6	7	9	59.5	59.5	59.5	18.111	163	163	0	173.23	By MS/MS	By MS/MS	By MS/MS	By MS/MS	59.5	40.5	40.5	59.5	18582000000	3142000000	4213600000	6264300000	4961800000	8	1169300000	184700000	226790000	443680000	314140000
474	B2UMG2	B2UMG2	3	3	3	tr|B2UMG2|B2UMG2_AKKM8 Histidine triad (HIT) protein OS=Akkermansia muciniphila (strain ATCC BAA-835 / Muc) OX=349741 GN=Amuc_0268 PE=4 SV=1	1	3	3	3	2	2	3	1	2	2	3	1	2	2	3	1	48.2	48.2	48.2	12.49	114	114	0	44.468	By MS/MS	By MS/MS	By MS/MS	By MS/MS	27.2	27.2	48.2	18.4	3847800000	846400000	658420000	1782400000	560610000	6	177290000	41022000	44477000	84967000	6828200
475	B2UMG3	B2UMG3	17	17	17	tr|B2UMG3|B2UMG3_AKKM8 Threonylcarbamoyl-AMP synthase OS=Akkermansia muciniphila (strain ATCC BAA-835 / Muc) OX=349741 GN=Amuc_0269 PE=3 SV=1	1	17	17	17	13	12	16	11	13	12	16	11	13	12	16	11	69	69	69	37.194	348	348	0	229.35	By MS/MS	By MS/MS	By MS/MS	By MS/MS	56.6	57.2	64.4	50.6	11981000000	2210100000	2239600000	4577300000	2953700000	17	418930000	78746000	68863000	158370000	112960000
476	B2UMG4	B2UMG4	3	3	3	tr|B2UMG4|B2UMG4_AKKM8 Shikimate kinase OS=Akkermansia muciniphila (strain ATCC BAA-835 / Muc) OX=349741 GN=aroK PE=3 SV=1	1	3	3	3	2	3	3	1	2	3	3	1	2	3	3	1	26.1	26.1	26.1	20.947	184	184	0	57.694	By MS/MS	By MS/MS	By MS/MS	By MS/MS	16.3	26.1	26.1	9.8	797350000	127270000	206660000	376550000	86876000	9	78026000	12068000	22962000	33343000	9652800
477	B2UMG5	B2UMG5	8	8	8	sp|B2UMG5|RS16_AKKM8 30S ribosomal protein S16 OS=Akkermansia muciniphila (strain ATCC BAA-835 / Muc) OX=349741 GN=rpsP PE=3 SV=1	1	8	8	8	7	6	7	8	7	6	7	8	7	6	7	8	53.8	53.8	53.8	9.1734	80	80	0	168.72	By MS/MS	By MS/MS	By MS/MS	By MS/MS	53.8	53.8	53.8	53.8	13105000000	2286300000	1962000000	4834300000	4022700000	4	1262900000	223010000	186020000	447300000	406560000
478	B2UMG6	B2UMG6	33	33	33	tr|B2UMG6|B2UMG6_AKKM8 Uncharacterized protein OS=Akkermansia muciniphila (strain ATCC BAA-835 / Muc) OX=349741 GN=Amuc_1704 PE=4 SV=1	1	33	33	33	28	27	28	31	28	27	28	31	28	27	28	31	59.8	59.8	59.8	61.591	547	547	0	323.31	By MS/MS	By MS/MS	By MS/MS	By MS/MS	54.7	54.5	51.9	56.5	35235000000	7373700000	5799900000	12171000000	9890700000	29	541760000	104490000	82466000	199180000	155630000
479	B2UMG7	B2UMG7	13	13	13	tr|B2UMG7|B2UMG7_AKKM8 Endoribonuclease L-PSP OS=Akkermansia muciniphila (strain ATCC BAA-835 / Muc) OX=349741 GN=Amuc_1705 PE=4 SV=1	1	13	13	13	12	9	12	9	12	9	12	9	12	9	12	9	98.7	98.7	98.7	16.641	156	156	0	313.58	By MS/MS	By MS/MS	By MS/MS	By MS/MS	98.7	69.9	94.9	85.3	48240000000	10207000000	10062000000	20072000000	7898400000	7	3569000000	586980000	654290000	1770000000	557740000
480	B2UMH2	B2UMH2	9	9	9	tr|B2UMH2|B2UMH2_AKKM8 DNA helicase OS=Akkermansia muciniphila (strain ATCC BAA-835 / Muc) OX=349741 GN=Amuc_1710 PE=3 SV=1	1	9	9	9	8	5	7	4	8	5	7	4	8	5	7	4	12.3	12.3	12.3	80.139	716	716	0	32.757	By MS/MS	By MS/MS	By MS/MS	By MS/MS	11	5.4	7.8	4.2	556500000	143050000	115150000	214790000	83504000	42	10315000	2450900	2018400	4034200	1811600
481	B2UMH4	B2UMH4	28	28	28	tr|B2UMH4|B2UMH4_AKKM8 Succinate--CoA ligase [ADP-forming] subunit alpha OS=Akkermansia muciniphila (strain ATCC BAA-835 / Muc) OX=349741 GN=sucD PE=3 SV=1	1	28	28	28	25	27	25	21	25	27	25	21	25	27	25	21	70.2	70.2	70.2	30.573	295	295	0	323.31	By MS/MS	By MS/MS	By MS/MS	By MS/MS	52.9	70.2	62.7	60	196350000000	28106000000	53229000000	81754000000	33262000000	13	9235000000	1383400000	2451100000	3908900000	1491600000
482	B2UMH5	B2UMH5	50	50	50	sp|B2UMH5|SUCC_AKKM8 Succinate--CoA ligase [ADP-forming] subunit beta OS=Akkermansia muciniphila (strain ATCC BAA-835 / Muc) OX=349741 GN=sucC PE=3 SV=1	1	50	50	50	45	43	42	36	45	43	42	36	45	43	42	36	90.8	90.8	90.8	42.339	393	393	0	323.31	By MS/MS	By MS/MS	By MS/MS	By MS/MS	82.2	85.2	83.7	81.9	308880000000	54409000000	72364000000	110890000000	71215000000	26	9245300000	1648200000	2110900000	3198100000	2288100000
483	B2UMH6	B2UMH6	34	34	34	tr|B2UMH6|B2UMH6_AKKM8 Histidinol dehydrogenase OS=Akkermansia muciniphila (strain ATCC BAA-835 / Muc) OX=349741 GN=Amuc_1714 PE=3 SV=1	1	34	34	34	29	33	31	23	29	33	31	23	29	33	31	23	67.1	67.1	67.1	46.291	432	432	0	323.31	By MS/MS	By MS/MS	By MS/MS	By MS/MS	67.1	67.1	63.2	60.2	63929000000	13184000000	16537000000	22633000000	11575000000	20	1846900000	313660000	595160000	618280000	319820000
484	B2UMH7	B2UMH7	2	2	2	tr|B2UMH7|B2UMH7_AKKM8 Na+-dependent transporter-like protein OS=Akkermansia muciniphila (strain ATCC BAA-835 / Muc) OX=349741 GN=Amuc_1715 PE=4 SV=1	1	2	2	2	2	0	0	1	2	0	0	1	2	0	0	1	5.7	5.7	5.7	32.967	298	298	0.0075853	4.067	By MS/MS			By MS/MS	5.7	0	0	2.3	1029500000	1029500000	0	0	0	7	92257000	92257000	0	0	0
485	B2UMH8	B2UMH8	16	16	16	tr|B2UMH8|B2UMH8_AKKM8 Tetratricopeptide TPR_2 repeat protein OS=Akkermansia muciniphila (strain ATCC BAA-835 / Muc) OX=349741 GN=Amuc_1716 PE=4 SV=1	1	16	16	16	12	15	15	12	12	15	15	12	12	15	15	12	38.6	38.6	38.6	61.218	555	555	0	217.72	By MS/MS	By MS/MS	By MS/MS	By MS/MS	29	36.2	37.3	30.8	3567600000	336470000	1152800000	1420800000	657540000	32	79383000	7114400	22292000	33941000	16036000
486	B2UMH9	B2UMH9	36	36	36	tr|B2UMH9|B2UMH9_AKKM8 TPR_REGION domain-containing protein OS=Akkermansia muciniphila (strain ATCC BAA-835 / Muc) OX=349741 GN=Amuc_1717 PE=4 SV=1	1	36	36	36	28	29	28	27	28	29	28	27	28	29	28	27	63	63	63	60.095	530	530	0	323.31	By MS/MS	By MS/MS	By MS/MS	By MS/MS	55.7	57.4	49.4	54	17907000000	3302100000	3276400000	6428900000	4899300000	31	386350000	65492000	76598000	151180000	93077000
487	B2UMI0	B2UMI0	4	4	4	tr|B2UMI0|B2UMI0_AKKM8 Uncharacterized protein OS=Akkermansia muciniphila (strain ATCC BAA-835 / Muc) OX=349741 GN=Amuc_1718 PE=4 SV=1	1	4	4	4	2	3	3	2	2	3	3	2	2	3	3	2	49.1	49.1	49.1	12.632	108	108	0	50.732	By MS/MS	By MS/MS	By MS/MS	By MS/MS	25	38	42.6	28.7	1153800000	93612000	451680000	524830000	83716000	3	384610000	31204000	150560000	174940000	27905000
488	B2UMI1	B2UMI1	12	12	12	tr|B2UMI1|B2UMI1_AKKM8 Exodeoxyribonuclease 7 large subunit OS=Akkermansia muciniphila (strain ATCC BAA-835 / Muc) OX=349741 GN=xseA PE=3 SV=1	1	12	12	12	10	9	10	8	10	9	10	8	10	9	10	8	40.1	40.1	40.1	50.557	454	454	0	83.166	By MS/MS	By MS/MS	By MS/MS	By MS/MS	33.9	33	33.9	22.7	2142700000	333800000	490260000	813090000	505590000	26	70700000	9311600	15580000	26362000	19446000
489	B2UMI2	B2UMI2	34	34	34	tr|B2UMI2|B2UMI2_AKKM8 AMP-dependent synthetase and ligase OS=Akkermansia muciniphila (strain ATCC BAA-835 / Muc) OX=349741 GN=Amuc_1720 PE=4 SV=1	1	34	34	34	22	28	24	26	22	28	24	26	22	28	24	26	51.8	51.8	51.8	78.241	720	720	0	323.01	By MS/MS	By MS/MS	By MS/MS	By MS/MS	33.9	46.5	41.8	43.9	12309000000	1990200000	2668600000	4611100000	3038800000	36	151560000	24618000	42151000	47630000	37162000
490	B2UMI8	B2UMI8	15	15	15	tr|B2UMI8|B2UMI8_AKKM8 NAD-dependent epimerase/dehydratase OS=Akkermansia muciniphila (strain ATCC BAA-835 / Muc) OX=349741 GN=Amuc_1726 PE=4 SV=1	1	15	15	15	14	11	15	14	14	11	15	14	14	11	15	14	58.1	58.1	58.1	35.03	310	310	0	253.28	By MS/MS	By MS/MS	By MS/MS	By MS/MS	58.1	52.9	58.1	58.1	37193000000	5993400000	6828400000	15819000000	8551800000	16	1032000000	128280000	135500000	561020000	207230000
491	B2UMI9	B2UMI9	8	8	8	tr|B2UMI9|B2UMI9_AKKM8 Integral membrane sensor signal transduction histidine kinase OS=Akkermansia muciniphila (strain ATCC BAA-835 / Muc) OX=349741 GN=Amuc_1727 PE=4 SV=1	1	8	8	8	6	3	5	3	6	3	5	3	6	3	5	3	21.3	21.3	21.3	60.916	545	545	0	30.766	By MS/MS	By MS/MS	By MS/MS	By MS/MS	17.4	6.2	15.6	5.9	879890000	285740000	54576000	443750000	95827000	24	7953800	1368000	849920	3304100	2431800
492	B2UMJ0	B2UMJ0	14	14	14	tr|B2UMJ0|B2UMJ0_AKKM8 Two component transcriptional regulator, winged helix family OS=Akkermansia muciniphila (strain ATCC BAA-835 / Muc) OX=349741 GN=Amuc_1728 PE=4 SV=1	1	14	14	14	12	11	12	10	12	11	12	10	12	11	12	10	59	59	59	26.39	234	234	0	96.677	By MS/MS	By MS/MS	By MS/MS	By MS/MS	55.6	54.3	54.3	48.3	6286200000	1193300000	935200000	2649800000	1507900000	12	352370000	57019000	53384000	148390000	93576000
493	B2UMJ2	B2UMJ2	29	29	29	tr|B2UMJ2|B2UMJ2_AKKM8 Delta-aminolevulinic acid dehydratase OS=Akkermansia muciniphila (strain ATCC BAA-835 / Muc) OX=349741 GN=Amuc_1730 PE=3 SV=1	1	29	29	29	25	28	26	22	25	28	26	22	25	28	26	22	81.6	81.6	81.6	36.37	331	331	0	323.31	By MS/MS	By MS/MS	By MS/MS	By MS/MS	74.6	81.6	74.9	71.6	22921000000	4930700000	5052200000	8239200000	4699100000	18	672640000	126120000	171620000	258300000	116600000
494	B2UMJ3	B2UMJ3	12	12	12	tr|B2UMJ3|B2UMJ3_AKKM8 Uncharacterized protein OS=Akkermansia muciniphila (strain ATCC BAA-835 / Muc) OX=349741 GN=Amuc_1731 PE=4 SV=1	1	12	12	12	6	12	8	5	6	12	8	5	6	12	8	5	32.2	32.2	32.2	59.275	540	540	0	88.472	By MS/MS	By MS/MS	By MS/MS	By MS/MS	20.9	32.2	25.4	16.3	1425300000	143170000	580260000	555570000	146280000	27	7953400	1823600	3754900	1584400	790520
495	B2UMJ4	B2UMJ4	68	68	68	tr|B2UMJ4|B2UMJ4_AKKM8 Threonine--tRNA ligase OS=Akkermansia muciniphila (strain ATCC BAA-835 / Muc) OX=349741 GN=thrS PE=3 SV=1	1	68	68	68	56	56	54	52	56	56	54	52	56	56	54	52	86.8	86.8	86.8	71.58	630	630	0	323.31	By MS/MS	By MS/MS	By MS/MS	By MS/MS	73.2	81	76	75.2	142040000000	30620000000	24704000000	47860000000	38860000000	36	1810300000	368850000	340970000	593000000	507530000
496	B2UMJ5	B2UMJ5	18	18	18	tr|B2UMJ5|B2UMJ5_AKKM8 Translation initiation factor IF-3 OS=Akkermansia muciniphila (strain ATCC BAA-835 / Muc) OX=349741 GN=infC PE=3 SV=1	1	18	18	18	17	18	15	13	17	18	15	13	17	18	15	13	71.2	71.2	71.2	24.183	212	212	0	323.31	By MS/MS	By MS/MS	By MS/MS	By MS/MS	67.9	71.2	62.3	58	49905000000	8550300000	14387000000	17406000000	9560700000	9	3359500000	582740000	953420000	1124600000	698740000
497	B2UMJ9	B2UMJ9	19	19	19	tr|B2UMJ9|B2UMJ9_AKKM8 1-deoxy-D-xylulose 5-phosphate reductoisomerase OS=Akkermansia muciniphila (strain ATCC BAA-835 / Muc) OX=349741 GN=dxr PE=3 SV=1	1	19	19	19	15	13	12	13	15	13	12	13	15	13	12	13	62.7	62.7	62.7	42.196	391	391	0	127.21	By MS/MS	By MS/MS	By MS/MS	By MS/MS	51.9	44.5	35.8	49.6	7739500000	1546000000	2309800000	1872100000	2011600000	19	211320000	37203000	50260000	71767000	52091000
498	B2UMK0	B2UMK0	15	15	15	tr|B2UMK0|B2UMK0_AKKM8 Phosphopantetheine adenylyltransferase OS=Akkermansia muciniphila (strain ATCC BAA-835 / Muc) OX=349741 GN=coaD PE=3 SV=1	1	15	15	15	14	13	13	12	14	13	13	12	14	13	13	12	88.2	88.2	88.2	19.585	169	169	0	177.72	By MS/MS	By MS/MS	By MS/MS	By MS/MS	82.2	86.4	82.2	80.5	17480000000	3890500000	4093600000	5615000000	3881100000	12	971730000	215710000	259770000	295090000	201150000
499	B2UMK1	B2UMK1	2	2	2	tr|B2UMK1|B2UMK1_AKKM8 Peptide chain release factor OS=Akkermansia muciniphila (strain ATCC BAA-835 / Muc) OX=349741 GN=Amuc_1739 PE=3 SV=1	1	2	2	2	1	1	1	2	1	1	1	2	1	1	1	2	21.7	21.7	21.7	13.871	120	120	0.00065488	7.3935	By MS/MS	By MS/MS	By MS/MS	By MS/MS	7.5	7.5	7.5	21.7	284240000	87740000	78176000	0	118320000	6	43969000	14623000	13029000	0	16316000
500	B2UMK2	B2UMK2	2	2	2	tr|B2UMK2|B2UMK2_AKKM8 Uncharacterized protein OS=Akkermansia muciniphila (strain ATCC BAA-835 / Muc) OX=349741 GN=Amuc_1740 PE=4 SV=1	1	2	2	2	2	2	2	1	2	2	2	1	2	2	2	1	14.7	14.7	14.7	20.064	184	184	0	8.9803	By MS/MS	By matching	By MS/MS	By MS/MS	14.7	14.7	14.7	10.3	229660000	56269000	36669000	96689000	40037000	8	12195000	3139300	2461500	6593900	5004600
501	B2UMK3	B2UMK3	39	39	39	tr|B2UMK3|B2UMK3_AKKM8 UTP--glucose-1-phosphate uridylyltransferase OS=Akkermansia muciniphila (strain ATCC BAA-835 / Muc) OX=349741 GN=Amuc_1741 PE=3 SV=1	1	39	39	39	34	36	36	31	34	36	36	31	34	36	36	31	71.4	71.4	71.4	50.436	461	461	0	323.31	By MS/MS	By MS/MS	By MS/MS	By MS/MS	69.6	71.4	71.4	70.7	81067000000	18243000000	15046000000	30549000000	17229000000	24	1994700000	402200000	401700000	740130000	450660000
502	B2UMK4	B2UMK4	2	2	2	tr|B2UMK4|B2UMK4_AKKM8 Methyltransferase type 11 OS=Akkermansia muciniphila (strain ATCC BAA-835 / Muc) OX=349741 GN=Amuc_1742 PE=4 SV=1	1	2	2	2	2	2	2	2	2	2	2	2	2	2	2	2	9.3	9.3	9.3	28.523	247	247	0	10.592	By matching	By matching	By MS/MS	By MS/MS	9.3	9.3	9.3	9.3	322800000	73908000	105660000	41425000	101800000	13	24830000	5685300	8127800	3186500	7830800
503	B2UMK5	B2UMK5	15	15	15	tr|B2UMK5|B2UMK5_AKKM8 Uncharacterized protein OS=Akkermansia muciniphila (strain ATCC BAA-835 / Muc) OX=349741 GN=Amuc_1743 PE=4 SV=1	1	15	15	15	8	15	10	10	8	15	10	10	8	15	10	10	45.7	45.7	45.7	30.695	282	282	0	105.91	By MS/MS	By MS/MS	By MS/MS	By MS/MS	32.6	45.7	39.4	31.6	8602700000	278630000	4393700000	2818400000	1111900000	15	470680000	13318000	247070000	142550000	67742000
504	B2UMK6	B2UMK6	9	9	9	tr|B2UMK6|B2UMK6_AKKM8 Uncharacterized protein OS=Akkermansia muciniphila (strain ATCC BAA-835 / Muc) OX=349741 GN=Amuc_1744 PE=4 SV=1	1	9	9	9	7	8	7	4	7	8	7	4	7	8	7	4	49.5	49.5	49.5	22.915	198	198	0	119.66	By MS/MS	By MS/MS	By MS/MS	By MS/MS	39.9	41.4	39.9	28.3	2102700000	375600000	574790000	796620000	355650000	11	122290000	20117000	35467000	49642000	17069000
505	B2UMK8	B2UMK8	20	20	20	tr|B2UMK8|B2UMK8_AKKM8 LicD family protein OS=Akkermansia muciniphila (strain ATCC BAA-835 / Muc) OX=349741 GN=Amuc_1746 PE=4 SV=1	1	20	20	20	11	16	15	14	11	16	15	14	11	16	15	14	64.6	64.6	64.6	36.921	319	319	0	148.59	By MS/MS	By MS/MS	By MS/MS	By MS/MS	35.7	50.8	52.7	49.8	11167000000	750530000	1537400000	1921900000	6957200000	15	296340000	44373000	90310000	100360000	61297000
506	B2UMK9	B2UMK9	13	13	13	tr|B2UMK9|B2UMK9_AKKM8 Cytidyltransferase-related domain protein OS=Akkermansia muciniphila (strain ATCC BAA-835 / Muc) OX=349741 GN=Amuc_1747 PE=4 SV=1	1	13	13	13	8	12	9	9	8	12	9	9	8	12	9	9	35.9	35.9	35.9	51.233	451	451	0	93.637	By MS/MS	By MS/MS	By MS/MS	By MS/MS	21.1	33.5	27.3	27.9	2329800000	377190000	581050000	1035100000	336440000	28	46127000	5925000	12466000	18892000	8844000
507	B2UML1	B2UML1	11	11	11	tr|B2UML1|B2UML1_AKKM8 Aminotransferase OS=Akkermansia muciniphila (strain ATCC BAA-835 / Muc) OX=349741 GN=Amuc_1749 PE=3 SV=1	1	11	11	11	8	9	10	9	8	9	10	9	8	9	10	9	24.8	24.8	24.8	71.908	630	630	0	55.601	By MS/MS	By MS/MS	By MS/MS	By MS/MS	17.3	17.8	22.2	17.1	2531300000	408110000	545510000	1191500000	386270000	32	45160000	5838500	7615500	24003000	7703200
508	B2UML2	B2UML2	7	7	7	tr|B2UML2|B2UML2_AKKM8 LPS biosynthesis protein-like protein OS=Akkermansia muciniphila (strain ATCC BAA-835 / Muc) OX=349741 GN=Amuc_1750 PE=4 SV=1	1	7	7	7	4	6	4	5	4	6	4	5	4	6	4	5	27.5	27.5	27.5	38.382	338	338	0	28.846	By MS/MS	By MS/MS	By MS/MS	By MS/MS	18.9	16.9	10.9	13.3	1021100000	132940000	340570000	303880000	243720000	11	89478000	8735700	30961000	27626000	22156000
509	B2UML3	B2UML3	29	29	29	tr|B2UML3|B2UML3_AKKM8 1,4-alpha-glucan branching enzyme OS=Akkermansia muciniphila (strain ATCC BAA-835 / Muc) OX=349741 GN=Amuc_1751 PE=3 SV=1	1	29	29	29	21	24	24	23	21	24	24	23	21	24	24	23	44.1	44.1	44.1	77.76	678	678	0	212.13	By MS/MS	By MS/MS	By MS/MS	By MS/MS	33.3	41.7	38.5	36.3	16074000000	2912600000	3268300000	5328600000	4564700000	37	346000000	63085000	76298000	108630000	97991000
510	B2UML4	B2UML4	8	8	8	tr|B2UML4|B2UML4_AKKM8 PEGA domain-containing protein OS=Akkermansia muciniphila (strain ATCC BAA-835 / Muc) OX=349741 GN=Amuc_1752 PE=4 SV=1	1	8	8	8	7	7	8	7	7	7	8	7	7	7	8	7	65.1	65.1	65.1	13.708	126	126	0	55.707	By MS/MS	By MS/MS	By MS/MS	By MS/MS	65.1	65.1	65.1	51.6	3557300000	815300000	769960000	1325100000	647000000	8	379370000	87873000	79150000	151200000	61149000
511	B2UML5	B2UML5	9	9	9	tr|B2UML5|B2UML5_AKKM8 Fe-S metabolism associated SufE OS=Akkermansia muciniphila (strain ATCC BAA-835 / Muc) OX=349741 GN=Amuc_1753 PE=3 SV=1	1	9	9	9	7	7	8	7	7	7	8	7	7	7	8	7	63.3	63.3	63.3	15.857	139	139	0	68.201	By MS/MS	By MS/MS	By MS/MS	By MS/MS	55.4	41.7	54	54	11343000000	3298000000	1586200000	3472500000	2986200000	9	728040000	120790000	148060000	260020000	199170000
512	B2UML6	B2UML6	24	24	24	sp|B2UML6|OTC_AKKM8 Ornithine carbamoyltransferase OS=Akkermansia muciniphila (strain ATCC BAA-835 / Muc) OX=349741 GN=arcB PE=3 SV=1	1	24	24	24	22	19	20	17	22	19	20	17	22	19	20	17	65.2	65.2	65.2	34.144	305	305	0	323.31	By MS/MS	By MS/MS	By MS/MS	By MS/MS	59.3	62.3	50.8	58	57668000000	10336000000	9184300000	24010000000	14138000000	15	1635700000	294910000	355890000	593640000	391220000
513	B2UML7;B2UM30	B2UML7	24;1	24;1	24;1	tr|B2UML7|B2UML7_AKKM8 Sulfatase OS=Akkermansia muciniphila (strain ATCC BAA-835 / Muc) OX=349741 GN=Amuc_1755 PE=4 SV=1	2	24	24	24	19	19	19	21	19	19	19	21	19	19	19	21	55.3	55.3	55.3	62.849	562	562;554	0	236.66	By MS/MS	By MS/MS	By MS/MS	By MS/MS	41.5	42.3	43.6	53.4	4832900000	937610000	823250000	1385200000	1686800000	34	73116000	13057000	11235000	23145000	25679000
514	B2UML8	B2UML8	34	34	34	tr|B2UML8|B2UML8_AKKM8 Phosphoenolpyruvate-protein phosphotransferase OS=Akkermansia muciniphila (strain ATCC BAA-835 / Muc) OX=349741 GN=Amuc_1756 PE=3 SV=1	1	34	34	34	27	31	27	25	27	31	27	25	27	31	27	25	61.1	61.1	61.1	66.159	592	592	0	247.82	By MS/MS	By MS/MS	By MS/MS	By MS/MS	51.4	56.4	54.6	54.2	15557000000	2114200000	4942000000	5784200000	2717000000	32	264690000	42001000	78558000	99140000	44986000
515	B2UML9	B2UML9	5	5	5	tr|B2UML9|B2UML9_AKKM8 Phosphotransferase system, phosphocarrier protein HPr OS=Akkermansia muciniphila (strain ATCC BAA-835 / Muc) OX=349741 GN=Amuc_1757 PE=4 SV=1	1	5	5	5	5	5	5	5	5	5	5	5	5	5	5	5	89.8	89.8	89.8	9.658	88	88	0	139.71	By MS/MS	By MS/MS	By MS/MS	By MS/MS	89.8	89.8	89.8	89.8	12771000000	1379500000	2855400000	5432100000	3103700000	7	563150000	60879000	107650000	258270000	136360000
516	B2UMM0	B2UMM0	6	6	6	tr|B2UMM0|B2UMM0_AKKM8 HPr kinase/phosphorylase OS=Akkermansia muciniphila (strain ATCC BAA-835 / Muc) OX=349741 GN=hprK PE=3 SV=1	1	6	6	6	3	5	5	4	3	5	5	4	3	5	5	4	24.7	24.7	24.7	35.412	320	320	0	26.698	By MS/MS	By MS/MS	By MS/MS	By MS/MS	10.6	20.3	21.6	17.2	962610000	177920000	279430000	292560000	212710000	21	45839000	8472200	13306000	13931000	10129000
517	B2UMM1	B2UMM1	24	24	24	tr|B2UMM1|B2UMM1_AKKM8 Peptidase M20 OS=Akkermansia muciniphila (strain ATCC BAA-835 / Muc) OX=349741 GN=Amuc_1759 PE=4 SV=1	1	24	24	24	23	22	21	19	23	22	21	19	23	22	21	19	60.4	60.4	60.4	50.332	465	465	0	249.66	By MS/MS	By MS/MS	By MS/MS	By MS/MS	60.4	58.9	55.3	55.1	34041000000	7407300000	7358300000	11290000000	7985300000	21	1048200000	254080000	311010000	288540000	194570000
518	B2UMM2	B2UMM2	15	15	15	tr|B2UMM2|B2UMM2_AKKM8 ABC transporter related OS=Akkermansia muciniphila (strain ATCC BAA-835 / Muc) OX=349741 GN=Amuc_1760 PE=4 SV=1	1	15	15	15	13	14	13	11	13	14	13	11	13	14	13	11	66.8	66.8	66.8	32.147	292	292	0	119.36	By MS/MS	By MS/MS	By MS/MS	By MS/MS	55.5	62	55.8	51	7101700000	1520500000	1859400000	2624700000	1097100000	19	241530000	50748000	68251000	83505000	39028000
519	B2UMM3	B2UMM3	2	2	2	tr|B2UMM3|B2UMM3_AKKM8 5-formyltetrahydrofolate cyclo-ligase OS=Akkermansia muciniphila (strain ATCC BAA-835 / Muc) OX=349741 GN=Amuc_1761 PE=3 SV=1	1	2	2	2	2	1	1	0	2	1	1	0	2	1	1	0	11.7	11.7	11.7	21.177	196	196	0	9.3413	By MS/MS	By MS/MS	By MS/MS		11.7	4.6	4.6	0	146740000	20041000	33075000	93629000	0	8	18343000	2505100	4134300	11704000	0
520	B2UMM4	B2UMM4	8	8	8	tr|B2UMM4|B2UMM4_AKKM8 Miro domain protein OS=Akkermansia muciniphila (strain ATCC BAA-835 / Muc) OX=349741 GN=Amuc_1762 PE=4 SV=1	1	8	8	8	5	4	4	5	5	4	4	5	5	4	4	5	17.8	17.8	17.8	62.729	555	555	0	88.018	By MS/MS	By MS/MS	By MS/MS	By MS/MS	10.5	12.8	12.8	13.2	2139200000	233290000	689130000	731500000	485220000	21	41032000	4325000	9944400	16599000	10163000
521	B2UMM5	B2UMM5	12	12	12	tr|B2UMM5|B2UMM5_AKKM8 Pyridoxal phosphate homeostasis protein OS=Akkermansia muciniphila (strain ATCC BAA-835 / Muc) OX=349741 GN=Amuc_1763 PE=3 SV=1	1	12	12	12	12	9	10	8	12	9	10	8	12	9	10	8	52.4	52.4	52.4	25.626	231	231	0	165.82	By MS/MS	By MS/MS	By MS/MS	By MS/MS	52.4	44.6	48.5	46.3	10486000000	2457000000	2871400000	2190000000	2967500000	12	366940000	62283000	153850000	48523000	102280000
522	B2UMM6	B2UMM6	8	8	8	tr|B2UMM6|B2UMM6_AKKM8 Uncharacterized protein OS=Akkermansia muciniphila (strain ATCC BAA-835 / Muc) OX=349741 GN=Amuc_1764 PE=3 SV=1	1	8	8	8	6	5	6	4	6	5	6	4	6	5	6	4	76.5	76.5	76.5	21.169	187	187	0	67.373	By MS/MS	By MS/MS	By MS/MS	By MS/MS	48.1	38.5	55.6	36.9	2935700000	527660000	410000000	636030000	1362000000	8	168000000	2338100	1274200	9191300	155200000
523	B2UMM7	B2UMM7	3	3	3	tr|B2UMM7|B2UMM7_AKKM8 ErfK/YbiS/YcfS/YnhG family protein OS=Akkermansia muciniphila (strain ATCC BAA-835 / Muc) OX=349741 GN=Amuc_1765 PE=4 SV=1	1	3	3	3	1	3	1	1	1	3	1	1	1	3	1	1	9.1	9.1	9.1	30.576	285	285	0	8.2492	By MS/MS	By MS/MS	By MS/MS	By MS/MS	3.9	9.1	2.8	3.9	1020200000	201980000	160560000	624790000	32830000	19	53693000	10631000	8450500	32884000	1727900
524	B2UMM9	B2UMM9	18	18	18	tr|B2UMM9|B2UMM9_AKKM8 Uncharacterized protein OS=Akkermansia muciniphila (strain ATCC BAA-835 / Muc) OX=349741 GN=Amuc_1767 PE=4 SV=1	1	18	18	18	17	16	17	17	17	16	17	17	17	16	17	17	64.5	64.5	64.5	32.216	296	296	0	288.04	By MS/MS	By MS/MS	By MS/MS	By MS/MS	64.5	61.8	61.8	59.5	19553000000	2881300000	3695900000	6286700000	6688800000	18	385400000	36427000	50592000	146410000	151980000
526	B2UMN1	B2UMN1	94	94	94	tr|B2UMN1|B2UMN1_AKKM8 Non-specific serine/threonine protein kinase OS=Akkermansia muciniphila (strain ATCC BAA-835 / Muc) OX=349741 GN=Amuc_1769 PE=4 SV=1	1	94	94	94	79	80	77	74	79	80	77	74	79	80	77	74	71.5	71.5	71.5	134.44	1171	1171	0	323.31	By MS/MS	By MS/MS	By MS/MS	By MS/MS	67.9	66.9	64	65.6	67377000000	12508000000	15418000000	23817000000	15634000000	59	629430000	102880000	135570000	228400000	162580000
527	B2UMN2	B2UMN2	10	10	10	tr|B2UMN2|B2UMN2_AKKM8 Transcriptional regulator, AsnC family OS=Akkermansia muciniphila (strain ATCC BAA-835 / Muc) OX=349741 GN=Amuc_1770 PE=4 SV=1	1	10	10	10	8	9	8	8	8	9	8	8	8	9	8	8	73.3	73.3	73.3	17.977	161	161	0	120.22	By MS/MS	By MS/MS	By MS/MS	By MS/MS	57.8	60.9	62.1	62.7	20863000000	2732300000	6769900000	7325900000	4034800000	8	1599400000	115030000	617660000	557880000	308780000
528	B2UMN3	B2UMN3	23	23	23	tr|B2UMN3|B2UMN3_AKKM8 Aminotransferase OS=Akkermansia muciniphila (strain ATCC BAA-835 / Muc) OX=349741 GN=Amuc_1771 PE=3 SV=1	1	23	23	23	16	22	19	17	16	22	19	17	16	22	19	17	72.6	72.6	72.6	43.554	391	391	0	192.79	By MS/MS	By MS/MS	By MS/MS	By MS/MS	41.4	68.8	50.9	48.8	22074000000	2903700000	6441000000	8035000000	4694100000	20	849080000	108570000	253570000	299650000	187280000
529	B2UMN5	B2UMN5	11	11	11	tr|B2UMN5|B2UMN5_AKKM8 DUF218 domain-containing protein OS=Akkermansia muciniphila (strain ATCC BAA-835 / Muc) OX=349741 GN=Amuc_1773 PE=4 SV=1	1	11	11	11	10	10	9	9	10	10	9	9	10	10	9	9	58.6	58.6	58.6	24.494	220	220	0	68.134	By MS/MS	By MS/MS	By MS/MS	By MS/MS	58.6	55.9	50.9	45.9	2683300000	556130000	556650000	934640000	635840000	14	140060000	24483000	29971000	53656000	31947000
530	B2UMN6	B2UMN6	43	43	43	tr|B2UMN6|B2UMN6_AKKM8 Glycine--tRNA ligase OS=Akkermansia muciniphila (strain ATCC BAA-835 / Muc) OX=349741 GN=Amuc_1774 PE=3 SV=1	1	43	43	43	38	37	39	33	38	37	39	33	38	37	39	33	61.5	61.5	61.5	60.334	525	525	0	323.31	By MS/MS	By MS/MS	By MS/MS	By MS/MS	53.3	55.2	58.3	57.7	81723000000	13605000000	18675000000	32509000000	16934000000	25	1714900000	273950000	370180000	703830000	366900000
531	B2UMN7	B2UMN7	22	22	22	tr|B2UMN7|B2UMN7_AKKM8 Aldo/keto reductase OS=Akkermansia muciniphila (strain ATCC BAA-835 / Muc) OX=349741 GN=Amuc_1775 PE=4 SV=1	1	22	22	22	17	14	18	15	17	14	18	15	17	14	18	15	75	75	75	30.654	276	276	0	248.69	By MS/MS	By MS/MS	By MS/MS	By MS/MS	60.9	56.9	54	62	11844000000	3030500000	1373900000	4306500000	3132900000	14	492710000	92153000	69337000	209800000	121420000
532	B2UMN8	B2UMN8	39	39	39	tr|B2UMN8|B2UMN8_AKKM8 TPR repeat-containing protein OS=Akkermansia muciniphila (strain ATCC BAA-835 / Muc) OX=349741 GN=Amuc_1776 PE=4 SV=1	1	39	39	39	33	32	35	28	33	32	35	28	33	32	35	28	54	54	54	88.695	804	804	0	323.31	By MS/MS	By MS/MS	By MS/MS	By MS/MS	47.4	48.5	52.5	45.5	42324000000	7613700000	9496300000	16947000000	8266300000	35	802020000	123130000	188900000	324150000	165840000
533	B2UMN9	B2UMN9	24	24	24	tr|B2UMN9|B2UMN9_AKKM8 von Willebrand factor type A OS=Akkermansia muciniphila (strain ATCC BAA-835 / Muc) OX=349741 GN=Amuc_1777 PE=4 SV=1	1	24	24	24	16	16	13	19	16	16	13	19	16	16	13	19	45.2	45.2	45.2	85.513	754	754	0	276.57	By MS/MS	By MS/MS	By MS/MS	By MS/MS	39	30.4	26.7	35.3	13288000000	2477900000	2751500000	4432100000	3626400000	28	195540000	34255000	48837000	52262000	60183000
534	B2UMP0	B2UMP0	13	13	13	tr|B2UMP0|B2UMP0_AKKM8 von Willebrand factor type A OS=Akkermansia muciniphila (strain ATCC BAA-835 / Muc) OX=349741 GN=Amuc_1778 PE=4 SV=1	1	13	13	13	12	10	9	9	12	10	9	9	12	10	9	9	47.9	47.9	47.9	35.657	328	328	0	147.51	By MS/MS	By MS/MS	By MS/MS	By MS/MS	44.8	35.4	30.2	35.4	9799800000	1874900000	2102400000	3381600000	2440800000	17	394030000	63942000	74162000	162750000	93173000
535	B2UMP1	B2UMP1	15	15	15	tr|B2UMP1|B2UMP1_AKKM8 Uncharacterized protein OS=Akkermansia muciniphila (strain ATCC BAA-835 / Muc) OX=349741 GN=Amuc_1779 PE=4 SV=1	1	15	15	15	10	14	11	12	10	14	11	12	10	14	11	12	57.8	57.8	57.8	22.748	204	204	0	189.45	By MS/MS	By MS/MS	By MS/MS	By MS/MS	56.9	52.5	51	56.9	7551800000	1329200000	1851700000	2233600000	2137100000	7	331780000	48415000	69155000	129250000	84960000
536	B2UMP2	B2UMP2	28	28	28	tr|B2UMP2|B2UMP2_AKKM8 DUF58 domain-containing protein OS=Akkermansia muciniphila (strain ATCC BAA-835 / Muc) OX=349741 GN=Amuc_1780 PE=4 SV=1	1	28	28	28	23	26	20	19	23	26	20	19	23	26	20	19	70.6	70.6	70.6	33.72	296	296	0	323.31	By MS/MS	By MS/MS	By MS/MS	By MS/MS	68.2	69.6	55.4	66.2	16825000000	3025100000	5061000000	5734400000	3004600000	16	663140000	109800000	219880000	219790000	113670000
537	B2UMP3	B2UMP3	34	34	34	tr|B2UMP3|B2UMP3_AKKM8 ATPase associated with various cellular activities AAA_3 OS=Akkermansia muciniphila (strain ATCC BAA-835 / Muc) OX=349741 GN=Amuc_1781 PE=4 SV=1	1	34	34	34	31	28	27	28	31	28	27	28	31	28	27	28	94.8	94.8	94.8	36.232	327	327	0	323.31	By MS/MS	By MS/MS	By MS/MS	By MS/MS	92.4	91.4	85	91.4	103940000000	19778000000	25668000000	36796000000	21693000000	21	2322100000	416730000	542790000	864490000	498090000
538	B2UMP4	B2UMP4	28	28	28	sp|B2UMP4|GATA_AKKM8 Glutamyl-tRNA(Gln) amidotransferase subunit A OS=Akkermansia muciniphila (strain ATCC BAA-835 / Muc) OX=349741 GN=gatA PE=3 SV=1	1	28	28	28	23	27	24	24	23	27	24	24	23	27	24	24	77.4	77.4	77.4	49.649	470	470	0	323.31	By MS/MS	By MS/MS	By MS/MS	By MS/MS	63.2	73.4	69.1	65.7	40460000000	6717100000	11003000000	14115000000	8625700000	21	1088600000	183260000	286400000	393240000	225670000
539	B2UMP5	B2UMP5	4	4	4	sp|B2UMP5|GATC_AKKM8 Aspartyl/glutamyl-tRNA(Asn/Gln) amidotransferase subunit C OS=Akkermansia muciniphila (strain ATCC BAA-835 / Muc) OX=349741 GN=gatC PE=3 SV=1	1	4	4	4	1	3	3	3	1	3	3	3	1	3	3	3	37.1	37.1	37.1	10.757	97	97	0	24.423	By MS/MS	By MS/MS	By MS/MS	By MS/MS	12.4	37.1	24.7	37.1	1289000000	146350000	382390000	336260000	424000000	5	192560000	29270000	58088000	44343000	60857000
540	B2UMP6	B2UMP6	4	4	4	tr|B2UMP6|B2UMP6_AKKM8 Uncharacterized protein OS=Akkermansia muciniphila (strain ATCC BAA-835 / Muc) OX=349741 GN=Amuc_1784 PE=4 SV=1	1	4	4	4	4	4	4	3	4	4	4	3	4	4	4	3	25.5	25.5	25.5	12.947	110	110	0	22.98	By MS/MS	By MS/MS	By MS/MS	By MS/MS	25.5	25.5	25.5	22.7	860390000	141160000	246250000	288160000	184830000	4	129830000	20008000	34328000	38384000	37114000
541	B2UMP7	B2UMP7	10	10	10	tr|B2UMP7|B2UMP7_AKKM8 Uncharacterized protein OS=Akkermansia muciniphila (strain ATCC BAA-835 / Muc) OX=349741 GN=Amuc_1785 PE=4 SV=1	1	10	10	10	8	10	8	7	8	10	8	7	8	10	8	7	44.6	44.6	44.6	22.682	195	195	0	150.09	By MS/MS	By MS/MS	By MS/MS	By MS/MS	41	44.6	40.5	41	15952000000	2691100000	2286300000	6497900000	4477000000	8	593680000	99378000	159570000	224550000	110190000
542	B2UMP8	B2UMP8	13	13	13	tr|B2UMP8|B2UMP8_AKKM8 Uncharacterized protein OS=Akkermansia muciniphila (strain ATCC BAA-835 / Muc) OX=349741 GN=Amuc_1786 PE=4 SV=1	1	13	13	13	9	12	11	10	9	12	11	10	9	12	11	10	53.6	53.6	53.6	31.124	278	278	0	103.82	By MS/MS	By MS/MS	By MS/MS	By MS/MS	44.2	53.6	53.6	37.1	4847900000	725470000	1148300000	1702300000	1271900000	18	177930000	23812000	40797000	75073000	38250000
543	B2UMP9	B2UMP9	6	6	6	tr|B2UMP9|B2UMP9_AKKM8 TPR_REGION domain-containing protein OS=Akkermansia muciniphila (strain ATCC BAA-835 / Muc) OX=349741 GN=Amuc_1787 PE=4 SV=1	1	6	6	6	6	6	6	6	6	6	6	6	6	6	6	6	15.4	15.4	15.4	44.11	403	403	0	43.498	By MS/MS	By MS/MS	By MS/MS	By MS/MS	15.4	15.4	15.4	15.4	1294800000	220900000	408860000	393620000	271440000	14	75221000	13448000	25723000	20892000	15158000
544	B2UMQ0	B2UMQ0	4	4	4	tr|B2UMQ0|B2UMQ0_AKKM8 FGE-sulfatase domain-containing protein OS=Akkermansia muciniphila (strain ATCC BAA-835 / Muc) OX=349741 GN=Amuc_1788 PE=4 SV=1	1	4	4	4	4	4	3	4	4	4	3	4	4	4	3	4	13	13	13	56.949	507	507	0	36.035	By MS/MS	By MS/MS	By MS/MS	By MS/MS	13	13	8.5	13	690880000	108010000	245970000	211960000	124940000	28	19603000	2916500	7464400	5281200	3940700
545	B2UMQ1	B2UMQ1	14	14	14	tr|B2UMQ1|B2UMQ1_AKKM8 Uncharacterized protein OS=Akkermansia muciniphila (strain ATCC BAA-835 / Muc) OX=349741 GN=Amuc_1789 PE=4 SV=1	1	14	14	14	12	11	9	8	12	11	9	8	12	11	9	8	58.2	58.2	58.2	30.84	280	280	0	103.16	By MS/MS	By MS/MS	By MS/MS	By MS/MS	55.7	53.2	43.2	36.8	4279100000	1070300000	808170000	1497700000	902970000	17	154640000	28233000	28233000	66742000	31430000
546	B2UMQ6	B2UMQ6	8	8	8	tr|B2UMQ6|B2UMQ6_AKKM8 Peptidase S24 and S26 domain protein OS=Akkermansia muciniphila (strain ATCC BAA-835 / Muc) OX=349741 GN=Amuc_1794 PE=4 SV=1	1	8	8	8	7	7	6	5	7	7	6	5	7	7	6	5	44.4	44.4	44.4	30.064	268	268	0	42.412	By MS/MS	By MS/MS	By MS/MS	By MS/MS	36.9	36.9	35.8	27.6	1416400000	319840000	450760000	409370000	236420000	14	40403000	6938600	12785000	13569000	7110000
548	B2UMR0	B2UMR0	3	3	3	tr|B2UMR0|B2UMR0_AKKM8 Putative signal transduction protein with EFhand domain OS=Akkermansia muciniphila (strain ATCC BAA-835 / Muc) OX=349741 GN=Amuc_0274 PE=4 SV=1	1	3	3	3	1	3	2	2	1	3	2	2	1	3	2	2	24	24	24	31.68	283	283	0	38.757	By MS/MS	By MS/MS	By MS/MS	By MS/MS	4.2	24	12	12	813610000	20112000	252120000	323020000	218360000	16	14643000	1257000	2876000	6388300	4121800
549	B2UMR1	B2UMR1	10	10	10	tr|B2UMR1|B2UMR1_AKKM8 Preprotein translocase, YajC subunit OS=Akkermansia muciniphila (strain ATCC BAA-835 / Muc) OX=349741 GN=Amuc_0275 PE=3 SV=1	1	10	10	10	9	9	10	8	9	9	10	8	9	9	10	8	52.7	52.7	52.7	12.249	110	110	0	235.97	By MS/MS	By MS/MS	By MS/MS	By MS/MS	45.5	45.5	52.7	40	32557000000	6351600000	6830500000	10306000000	9068200000	3	4002300000	707360000	766470000	1380300000	1148100000
550	B2UMR2	B2UMR2	13	13	13	tr|B2UMR2|B2UMR2_AKKM8 Queuine tRNA-ribosyltransferase OS=Akkermansia muciniphila (strain ATCC BAA-835 / Muc) OX=349741 GN=tgt PE=3 SV=1	1	13	13	13	12	8	9	9	12	8	9	9	12	8	9	9	42.2	42.2	42.2	42.311	377	377	0	107.12	By MS/MS	By MS/MS	By MS/MS	By MS/MS	42.2	29.2	31.3	29.4	4091000000	849750000	447390000	1502700000	1291200000	23	44854000	8668500	4092400	16699000	15394000
551	B2UMR3	B2UMR3	5	5	5	tr|B2UMR3|B2UMR3_AKKM8 tRNA (guanine-N(7)-)-methyltransferase OS=Akkermansia muciniphila (strain ATCC BAA-835 / Muc) OX=349741 GN=trmB PE=3 SV=1	1	5	5	5	5	4	5	5	5	4	5	5	5	4	5	5	32.3	32.3	32.3	23.231	198	198	0	46.963	By MS/MS	By MS/MS	By MS/MS	By MS/MS	32.3	24.2	32.3	32.3	2323900000	462390000	479000000	723960000	658500000	8	214610000	44984000	47606000	67978000	54043000
552	B2UMR4	B2UMR4	8	8	8	tr|B2UMR4|B2UMR4_AKKM8 NUDIX hydrolase OS=Akkermansia muciniphila (strain ATCC BAA-835 / Muc) OX=349741 GN=Amuc_0278 PE=4 SV=1	1	8	8	8	5	5	7	4	5	5	7	4	5	5	7	4	41.2	41.2	41.2	27.837	240	240	0	46.609	By MS/MS	By MS/MS	By MS/MS	By MS/MS	31.2	33.8	41.2	24.6	1295600000	229610000	202460000	549490000	314070000	13	5983100	1977300	7364100	4005800	11735000
553	B2UMR6	B2UMR6	10	10	10	tr|B2UMR6|B2UMR6_AKKM8 Ribonuclease OS=Akkermansia muciniphila (strain ATCC BAA-835 / Muc) OX=349741 GN=Amuc_0280 PE=3 SV=1	1	10	10	10	4	5	8	6	4	5	8	6	4	5	8	6	33	33	33	32.016	294	294	0	52.537	By MS/MS	By MS/MS	By MS/MS	By MS/MS	18.4	24.1	26.5	24.8	4685700000	1716700000	336790000	914960000	1717300000	17	210870000	97011000	7072100	10011000	96772000
554	B2UMR7	B2UMR7	14	14	14	tr|B2UMR7|B2UMR7_AKKM8 Histone family protein DNA-binding protein OS=Akkermansia muciniphila (strain ATCC BAA-835 / Muc) OX=349741 GN=Amuc_0281 PE=3 SV=1	1	14	14	14	14	12	12	10	14	12	12	10	14	12	12	10	87.1	87.1	87.1	11.251	101	101	0	323.31	By MS/MS	By MS/MS	By MS/MS	By MS/MS	87.1	81.2	81.2	76.2	228390000000	46227000000	62691000000	83308000000	36167000000	4	43082000000	8103200000	11686000000	15915000000	7377900000
555	B2UMR8	B2UMR8	8	8	8	tr|B2UMR8|B2UMR8_AKKM8 Uncharacterized protein OS=Akkermansia muciniphila (strain ATCC BAA-835 / Muc) OX=349741 GN=Amuc_0282 PE=4 SV=1	1	8	8	8	4	7	4	4	4	7	4	4	4	7	4	4	56.9	56.9	56.9	19.013	167	167	0	98.49	By MS/MS	By MS/MS	By MS/MS	By MS/MS	26.3	49.7	27.5	27.5	748600000	93713000	291030000	197430000	166420000	12	50402000	5569200	24252000	11110000	9470400
556	B2UMR9	B2UMR9	8	8	8	tr|B2UMR9|B2UMR9_AKKM8 Uncharacterized protein OS=Akkermansia muciniphila (strain ATCC BAA-835 / Muc) OX=349741 GN=Amuc_0283 PE=4 SV=1	1	8	8	8	5	8	7	5	5	8	7	5	5	8	7	5	72.4	72.4	72.4	10.085	87	87	0	72.819	By MS/MS	By MS/MS	By MS/MS	By MS/MS	71.3	72.4	72.4	48.3	7467800000	1552100000	1960000000	2283700000	1672000000	5	657290000	101630000	189270000	214740000	151650000
557	B2UMS0	B2UMS0	4	4	4	tr|B2UMS0|B2UMS0_AKKM8 Uncharacterized protein OS=Akkermansia muciniphila (strain ATCC BAA-835 / Muc) OX=349741 GN=Amuc_0284 PE=4 SV=1	1	4	4	4	2	4	4	3	2	4	4	3	2	4	4	3	43.5	43.5	43.5	16.179	147	147	0	81.123	By MS/MS	By MS/MS	By MS/MS	By MS/MS	32	43.5	43.5	43.5	3887900000	220070000	1118300000	1397300000	1152300000	5	121910000	5281100	39840000	44172000	32621000
558	B2UMS1	B2UMS1	7	7	7	tr|B2UMS1|B2UMS1_AKKM8 Uncharacterized protein OS=Akkermansia muciniphila (strain ATCC BAA-835 / Muc) OX=349741 GN=Amuc_0285 PE=4 SV=1	1	7	7	7	6	6	6	6	6	6	6	6	6	6	6	6	42.1	42.1	42.1	28.262	254	254	0	37.219	By MS/MS	By MS/MS	By MS/MS	By MS/MS	39.4	39.4	33.1	35.8	1235900000	262440000	282600000	382970000	307940000	12	63724000	14160000	14405000	20378000	14782000
559	B2UMS2	B2UMS2	4	4	4	tr|B2UMS2|B2UMS2_AKKM8 Uncharacterized protein OS=Akkermansia muciniphila (strain ATCC BAA-835 / Muc) OX=349741 GN=Amuc_0286 PE=4 SV=1	1	4	4	4	3	3	4	3	3	3	4	3	3	3	4	3	26.6	26.6	26.6	15.436	143	143	0	26.475	By MS/MS	By MS/MS	By MS/MS	By MS/MS	26.6	26.6	26.6	24.5	2297300000	288220000	536120000	975490000	497460000	6	356300000	43740000	77053000	152600000	82910000
560	B2UMS3	B2UMS3	9	9	9	tr|B2UMS3|B2UMS3_AKKM8 MotA/TolQ/ExbB proton channel OS=Akkermansia muciniphila (strain ATCC BAA-835 / Muc) OX=349741 GN=Amuc_0287 PE=3 SV=1	1	9	9	9	7	8	7	6	7	8	7	6	7	8	7	6	37.5	37.5	37.5	23.304	216	216	0	54.376	By MS/MS	By MS/MS	By MS/MS	By MS/MS	30.1	37.5	25	25	4283400000	641340000	1213700000	1585900000	842530000	9	361850000	54109000	101540000	136260000	69936000
562	B2UMS5	B2UMS5	34	34	34	tr|B2UMS5|B2UMS5_AKKM8 PpiC-type peptidyl-prolyl cis-trans isomerase OS=Akkermansia muciniphila (strain ATCC BAA-835 / Muc) OX=349741 GN=Amuc_0289 PE=4 SV=1	1	34	34	34	24	24	30	27	24	24	30	27	24	24	30	27	71.1	71.1	71.1	43.341	384	384	0	254.33	By MS/MS	By MS/MS	By MS/MS	By MS/MS	49.7	58.9	64.1	63	17436000000	2919800000	3638200000	6737500000	4140800000	19	615450000	109990000	128080000	214430000	162950000
563	B2UMS6	B2UMS6	70	70	70	tr|B2UMS6|B2UMS6_AKKM8 Glycoside hydrolase family 2 sugar binding OS=Akkermansia muciniphila (strain ATCC BAA-835 / Muc) OX=349741 GN=Amuc_0290 PE=3 SV=1	1	70	70	70	59	51	53	59	59	51	53	59	59	51	53	59	69	69	69	110.28	986	986	0	323.31	By MS/MS	By MS/MS	By MS/MS	By MS/MS	61.3	57.1	59	63.9	53495000000	10788000000	7493900000	20039000000	15174000000	61	547880000	101820000	71249000	220150000	154660000
564	B2UMS7	B2UMS7	70	70	70	tr|B2UMS7|B2UMS7_AKKM8 Valine--tRNA ligase OS=Akkermansia muciniphila (strain ATCC BAA-835 / Muc) OX=349741 GN=valS PE=3 SV=1	1	70	70	70	65	56	59	47	65	56	59	47	65	56	59	47	71	71	71	100.45	890	890	0	323.31	By MS/MS	By MS/MS	By MS/MS	By MS/MS	67.9	64.4	65.5	60.1	101950000000	21292000000	19371000000	31360000000	29924000000	46	1211900000	231410000	246670000	403110000	330710000
565	B2UMS8	B2UMS8	5	5	5	tr|B2UMS8|B2UMS8_AKKM8 DUF4332 domain-containing protein OS=Akkermansia muciniphila (strain ATCC BAA-835 / Muc) OX=349741 GN=Amuc_0292 PE=4 SV=1	1	5	5	5	2	2	4	3	2	2	4	3	2	2	4	3	18.2	18.2	18.2	31.847	280	280	0	22.555	By MS/MS	By MS/MS	By MS/MS	By MS/MS	8.6	8.6	15.7	11.1	435770000	75877000	66586000	130410000	162900000	9	38222000	7028200	5286100	10864000	15043000
566	B2UMS9	B2UMS9	13	13	13	sp|B2UMS9|RL14_AKKM8 50S ribosomal protein L14 OS=Akkermansia muciniphila (strain ATCC BAA-835 / Muc) OX=349741 GN=rplN PE=3 SV=1	1	13	13	13	12	10	13	11	12	10	13	11	12	10	13	11	73.6	73.6	73.6	13.216	121	121	0	156.92	By MS/MS	By MS/MS	By MS/MS	By MS/MS	73.6	73.6	73.6	71.9	137250000000	33342000000	26607000000	44876000000	32421000000	8	9468600000	2405900000	1841400000	3193900000	2027400000
567	B2UMT0	B2UMT0	16	16	16	tr|B2UMT0|B2UMT0_AKKM8 30S ribosomal protein S17 OS=Akkermansia muciniphila (strain ATCC BAA-835 / Muc) OX=349741 GN=rpsQ PE=3 SV=1	1	16	16	16	15	15	15	9	15	15	15	9	15	15	15	9	82.2	82.2	82.2	10.338	90	90	0	149.1	By MS/MS	By MS/MS	By MS/MS	By MS/MS	82.2	82.2	80	73.3	129020000000	27122000000	31866000000	37988000000	32045000000	5	19882000000	3984800000	5077300000	5906000000	4913600000
568	B2UMT1	B2UMT1	6	6	6	tr|B2UMT1|B2UMT1_AKKM8 50S ribosomal protein L29 OS=Akkermansia muciniphila (strain ATCC BAA-835 / Muc) OX=349741 GN=rpmC PE=3 SV=1	1	6	6	6	6	5	5	4	6	5	5	4	6	5	5	4	68.7	68.7	68.7	7.5846	67	67	0	89.995	By MS/MS	By MS/MS	By MS/MS	By MS/MS	68.7	68.7	52.2	50.7	67259000000	14581000000	13475000000	20890000000	18313000000	3	17346000000	3685600000	3739800000	5283100000	4637400000
569	B2UMT2	B2UMT2	9	9	9	sp|B2UMT2|RL16_AKKM8 50S ribosomal protein L16 OS=Akkermansia muciniphila (strain ATCC BAA-835 / Muc) OX=349741 GN=rplP PE=3 SV=1	1	9	9	9	7	4	5	5	7	4	5	5	7	4	5	5	69.3	69.3	69.3	15.7	140	140	0	121.49	By MS/MS	By MS/MS	By MS/MS	By MS/MS	69.3	48.6	52.9	45.7	17156000000	6756300000	3219200000	5055300000	2125400000	4	3188600000	1016500000	736800000	1186200000	249140000
570	B2UMT3	B2UMT3	33	33	33	sp|B2UMT3|RS3_AKKM8 30S ribosomal protein S3 OS=Akkermansia muciniphila (strain ATCC BAA-835 / Muc) OX=349741 GN=rpsC PE=3 SV=1	1	33	33	33	32	28	30	25	32	28	30	25	32	28	30	25	85.6	85.6	85.6	25.873	229	229	0	323.31	By MS/MS	By MS/MS	By MS/MS	By MS/MS	83	80.3	75.1	72.5	270290000000	55625000000	65603000000	89202000000	59856000000	14	14953000000	3014200000	3663900000	4832300000	3442300000
571	B2UMT4	B2UMT4	20	20	20	sp|B2UMT4|RL22_AKKM8 50S ribosomal protein L22 OS=Akkermansia muciniphila (strain ATCC BAA-835 / Muc) OX=349741 GN=rplV PE=3 SV=1	1	20	20	20	19	14	17	15	19	14	17	15	19	14	17	15	92.9	92.9	92.9	12.341	112	112	0	323.31	By MS/MS	By MS/MS	By MS/MS	By MS/MS	92.9	77.7	90.2	85.7	166470000000	38694000000	33616000000	56478000000	37685000000	6	21208000000	5024900000	4526200000	6794600000	4862400000
572	B2UMT5	B2UMT5	5	5	5	tr|B2UMT5|B2UMT5_AKKM8 Uncharacterized protein OS=Akkermansia muciniphila (strain ATCC BAA-835 / Muc) OX=349741 GN=Amuc_0299 PE=4 SV=1	1	5	5	5	3	5	5	3	3	5	5	3	3	5	5	3	24.6	24.6	24.6	24.855	236	236	0	33.996	By MS/MS	By MS/MS	By MS/MS	By MS/MS	14	24.6	24.6	16.5	613020000	47547000	196660000	280520000	88302000	16	31067000	2971700	9754400	15049000	3291800
573	B2UMT6	B2UMT6	9	9	9	sp|B2UMT6|RS19_AKKM8 30S ribosomal protein S19 OS=Akkermansia muciniphila (strain ATCC BAA-835 / Muc) OX=349741 GN=rpsS PE=3 SV=1	1	9	9	9	9	9	9	8	9	9	9	8	9	9	9	8	80.9	80.9	80.9	9.8014	89	89	0	73.791	By MS/MS	By MS/MS	By MS/MS	By MS/MS	80.9	80.9	80.9	80.9	140300000000	21190000000	31481000000	45810000000	41816000000	6	16637000000	3079700000	3572500000	5192000000	4792300000
574	B2UMT7	B2UMT7	36	36	36	sp|B2UMT7|RL2_AKKM8 50S ribosomal protein L2 OS=Akkermansia muciniphila (strain ATCC BAA-835 / Muc) OX=349741 GN=rplB PE=3 SV=1	1	36	36	36	31	36	30	28	31	36	30	28	31	36	30	28	80.9	80.9	80.9	30.66	278	278	0	323.31	By MS/MS	By MS/MS	By MS/MS	By MS/MS	71.2	80.9	72.3	70.9	422970000000	88799000000	83680000000	139620000000	110870000000	15	18725000000	3891500000	3658500000	5949700000	5225600000
575	B2UMT8	B2UMT8	15	15	15	sp|B2UMT8|RL23_AKKM8 50S ribosomal protein L23 OS=Akkermansia muciniphila (strain ATCC BAA-835 / Muc) OX=349741 GN=rplW PE=3 SV=1	1	15	15	15	15	13	14	12	15	13	14	12	15	13	14	12	72.3	72.3	72.3	10.696	94	94	0	118.87	By MS/MS	By MS/MS	By MS/MS	By MS/MS	72.3	72.3	72.3	68.1	119310000000	25084000000	20276000000	50082000000	23867000000	5	8906200000	1975100000	1541700000	3946700000	1442600000
576	B2UMT9	B2UMT9	20	20	20	tr|B2UMT9|B2UMT9_AKKM8 50S ribosomal protein L4 OS=Akkermansia muciniphila (strain ATCC BAA-835 / Muc) OX=349741 GN=rplD PE=3 SV=1	1	20	20	20	16	15	16	12	16	15	16	12	16	15	16	12	81.7	81.7	81.7	21.554	202	202	0	244.06	By MS/MS	By MS/MS	By MS/MS	By MS/MS	77.7	81.2	77.7	72.3	84296000000	20296000000	9239900000	34641000000	20120000000	8	8022400000	1899200000	771800000	3229800000	2121600000
577	B2UMU0	B2UMU0	33	33	33	sp|B2UMU0|RL3_AKKM8 50S ribosomal protein L3 OS=Akkermansia muciniphila (strain ATCC BAA-835 / Muc) OX=349741 GN=rplC PE=3 SV=1	1	33	33	33	32	27	26	22	32	27	26	22	32	27	26	22	95.3	95.3	95.3	22.632	211	211	0	323.31	By MS/MS	By MS/MS	By MS/MS	By MS/MS	95.3	94.8	92.9	89.1	255860000000	59399000000	47294000000	79450000000	69718000000	14	10105000000	2073600000	2066000000	3170000000	2795600000
578	B2UMU1	B2UMU1	19	19	19	sp|B2UMU1|RS10_AKKM8 30S ribosomal protein S10 OS=Akkermansia muciniphila (strain ATCC BAA-835 / Muc) OX=349741 GN=rpsJ PE=3 SV=1	1	19	19	19	19	17	17	15	19	17	17	15	19	17	17	15	87.3	87.3	87.3	11.711	102	102	0	195.63	By MS/MS	By MS/MS	By MS/MS	By MS/MS	87.3	84.3	84.3	84.3	118730000000	27182000000	27428000000	44624000000	19501000000	5	17516000000	3774100000	4288400000	6413200000	3040600000
579	B2UMU2	B2UMU2	86	86	86	tr|B2UMU2|B2UMU2_AKKM8 Elongation factor G OS=Akkermansia muciniphila (strain ATCC BAA-835 / Muc) OX=349741 GN=fusA PE=3 SV=1	1	86	86	86	79	73	74	65	79	73	74	65	79	73	74	65	89.7	89.7	89.7	78.782	715	715	0	323.31	By MS/MS	By MS/MS	By MS/MS	By MS/MS	89.7	83.1	87.1	83.9	797010000000	185260000000	167550000000	277690000000	166500000000	35	7698800000	1437400000	1754500000	2794800000	1712200000
580	B2UMU3	B2UMU3	20	20	20	sp|B2UMU3|RS7_AKKM8 30S ribosomal protein S7 OS=Akkermansia muciniphila (strain ATCC BAA-835 / Muc) OX=349741 GN=rpsG PE=3 SV=1	1	20	20	20	19	17	17	14	19	17	17	14	19	17	17	14	75.8	75.8	75.8	17.943	157	157	0	323.31	By MS/MS	By MS/MS	By MS/MS	By MS/MS	75.8	75.8	72	65.6	237540000000	50506000000	62457000000	73861000000	50720000000	7	21014000000	4407800000	5454200000	6382700000	4769000000
581	B2UMU4	B2UMU4	9	9	9	sp|B2UMU4|RS12_AKKM8 30S ribosomal protein S12 OS=Akkermansia muciniphila (strain ATCC BAA-835 / Muc) OX=349741 GN=rpsL PE=3 SV=1	1	9	9	9	8	8	7	8	8	8	7	8	8	8	7	8	55.1	55.1	55.1	14.099	127	127	0	117.47	By MS/MS	By MS/MS	By MS/MS	By MS/MS	45.7	45.7	44.9	54.3	142550000000	44231000000	20712000000	47760000000	29847000000	5	11262000000	2137900000	2787600000	3680400000	2656300000
582	B2UMU5	B2UMU5	36	36	36	sp|B2UMU5|GPMI_AKKM8 2,3-bisphosphoglycerate-independent phosphoglycerate mutase OS=Akkermansia muciniphila (strain ATCC BAA-835 / Muc) OX=349741 GN=gpmI PE=3 SV=1	1	36	36	36	35	28	33	30	35	28	33	30	35	28	33	30	62.3	62.3	62.3	56.144	514	514	0	323.31	By MS/MS	By MS/MS	By MS/MS	By MS/MS	58.6	48.1	58.8	48.2	114950000000	24157000000	21231000000	36631000000	32935000000	29	2029300000	402200000	371830000	661050000	594180000
583	B2UMU6	B2UMU6	5	5	5	tr|B2UMU6|B2UMU6_AKKM8 Thioesterase superfamily protein OS=Akkermansia muciniphila (strain ATCC BAA-835 / Muc) OX=349741 GN=Amuc_0310 PE=4 SV=1	1	5	5	5	5	4	4	4	5	4	4	4	5	4	4	4	41.9	41.9	41.9	14.996	136	136	0	93.959	By MS/MS	By MS/MS	By MS/MS	By MS/MS	41.9	40.4	31.6	40.4	4716100000	836330000	1065000000	1571300000	1243500000	6	123870000	25504000	42431000	36417000	19518000
584	B2UMU7	B2UMU7	10	10	10	tr|B2UMU7|B2UMU7_AKKM8 Signal transduction histidine kinase, nitrogen specific, NtrB OS=Akkermansia muciniphila (strain ATCC BAA-835 / Muc) OX=349741 GN=Amuc_0311 PE=4 SV=1	1	10	10	10	8	10	10	9	8	10	10	9	8	10	10	9	31.6	31.6	31.6	43.045	383	383	0	63.182	By MS/MS	By MS/MS	By MS/MS	By MS/MS	23.2	31.6	31.6	25.6	1813700000	234040000	433330000	703030000	443280000	18	76567000	7669500	18470000	32467000	17961000
585	B2UMU8	B2UMU8	12	12	12	tr|B2UMU8|B2UMU8_AKKM8 Two component, sigma54 specific, transcriptional regulator, Fis family OS=Akkermansia muciniphila (strain ATCC BAA-835 / Muc) OX=349741 GN=Amuc_0312 PE=4 SV=1	1	12	12	12	7	11	4	5	7	11	4	5	7	11	4	5	37.4	37.4	37.4	50.714	463	463	0	74.813	By MS/MS	By MS/MS	By MS/MS	By MS/MS	19.7	35.9	9.3	10.8	1572200000	188220000	306480000	200410000	877080000	23	32044000	6769100	10005000	8713600	6557000
586	B2UMU9	B2UMU9	10	10	10	tr|B2UMU9|B2UMU9_AKKM8 Uncharacterized protein OS=Akkermansia muciniphila (strain ATCC BAA-835 / Muc) OX=349741 GN=Amuc_0313 PE=4 SV=1	1	10	10	10	7	7	6	7	7	7	6	7	7	7	6	7	22.1	22.1	22.1	69.366	625	625	0	60.856	By MS/MS	By MS/MS	By MS/MS	By MS/MS	16.6	18.4	14.7	16	2374800000	256210000	823960000	911470000	383210000	25	34769000	4276900	11937000	11533000	7022000
587	B2UMV0	B2UMV0	6	6	6	sp|B2UMV0|EX7S_AKKM8 Exodeoxyribonuclease 7 small subunit OS=Akkermansia muciniphila (strain ATCC BAA-835 / Muc) OX=349741 GN=xseB PE=3 SV=1	1	6	6	6	6	6	5	5	6	6	5	5	6	6	5	5	59.3	59.3	59.3	9.7778	86	86	0	55.304	By MS/MS	By MS/MS	By MS/MS	By MS/MS	59.3	59.3	48.8	48.8	4298500000	429780000	877760000	1804400000	1186500000	5	190940000	13073000	56890000	69899000	51075000
588	B2UMV1	B2UMV1	23	23	23	tr|B2UMV1|B2UMV1_AKKM8 1-deoxy-D-xylulose-5-phosphate synthase OS=Akkermansia muciniphila (strain ATCC BAA-835 / Muc) OX=349741 GN=dxs PE=3 SV=1	1	23	23	23	22	19	16	19	22	19	16	19	22	19	16	19	45.7	45.7	45.7	68.737	628	628	0	194.3	By MS/MS	By MS/MS	By MS/MS	By MS/MS	43.3	40.6	33.8	42.7	8062600000	1714300000	1517600000	2475400000	2355400000	36	92449000	21250000	20203000	23245000	27751000
589	B2UMV2	B2UMV2	12	12	12	tr|B2UMV2|B2UMV2_AKKM8 TPR repeat-containing protein OS=Akkermansia muciniphila (strain ATCC BAA-835 / Muc) OX=349741 GN=Amuc_0316 PE=4 SV=1	1	12	12	12	8	12	9	6	8	12	9	6	8	12	9	6	48.2	48.2	48.2	29.009	257	257	0	150.08	By MS/MS	By MS/MS	By MS/MS	By MS/MS	37	48.2	31.9	30	4485000000	887070000	1020500000	1113200000	1464300000	14	172870000	28623000	35917000	49619000	58710000
590	B2UMV4	B2UMV4	8	8	8	tr|B2UMV4|B2UMV4_AKKM8 Permease YjgP/YjgQ family protein OS=Akkermansia muciniphila (strain ATCC BAA-835 / Muc) OX=349741 GN=Amuc_0318 PE=4 SV=1	1	8	8	8	4	7	5	6	4	7	5	6	4	7	5	6	25.1	25.1	25.1	40.56	363	363	0	38.692	By MS/MS	By MS/MS	By MS/MS	By MS/MS	13.2	22	16.3	22	1762100000	156520000	707150000	459740000	438680000	17	44211000	4277300	14829000	15118000	9987700
591	B2UMV5	B2UMV5	34	34	34	sp|B2UMV5|DER_AKKM8 GTPase Der OS=Akkermansia muciniphila (strain ATCC BAA-835 / Muc) OX=349741 GN=der PE=3 SV=1	1	34	34	34	29	31	28	27	29	31	28	27	29	31	28	27	78	78	78	51.388	464	464	0	323.31	By MS/MS	By MS/MS	By MS/MS	By MS/MS	68.1	69.6	71.3	64.2	26693000000	4749300000	6386800000	9458300000	6099000000	28	631620000	115130000	153670000	219620000	143200000
592	B2UMV6	B2UMV6	2	2	2	tr|B2UMV6|B2UMV6_AKKM8 Oligopeptide/dipeptide ABC transporter, ATPase subunit OS=Akkermansia muciniphila (strain ATCC BAA-835 / Muc) OX=349741 GN=Amuc_0320 PE=4 SV=1	1	2	2	2	1	1	0	0	1	1	0	0	1	1	0	0	15.8	15.8	15.8	34.977	322	322	0	11.933	By MS/MS	By MS/MS			10.9	5	0	0	107960000	38018000	69939000	0	0	17	4114000	2236300	4114000	0	0
594	B2UMV9	B2UMV9	14	14	14	tr|B2UMV9|B2UMV9_AKKM8 Site-specific DNA-methyltransferase (cytosine-N(4)-specific) OS=Akkermansia muciniphila (strain ATCC BAA-835 / Muc) OX=349741 GN=Amuc_0325 PE=3 SV=1	1	14	14	14	13	10	9	14	13	10	9	14	13	10	9	14	28.1	28.1	28.1	50.32	431	431	0	148.3	By MS/MS	By MS/MS	By MS/MS	By MS/MS	26	16.9	19.5	28.1	4803400000	1001000000	739470000	1403800000	1659100000	22	74343000	10280000	12604000	21347000	30113000
595	B2UMW0	B2UMW0	28	28	28	tr|B2UMW0|B2UMW0_AKKM8 Uncharacterized protein OS=Akkermansia muciniphila (strain ATCC BAA-835 / Muc) OX=349741 GN=Amuc_0326 PE=4 SV=1	1	28	28	28	23	23	23	22	23	23	23	22	23	23	23	22	71.4	71.4	71.4	43.265	371	371	0	323.31	By MS/MS	By MS/MS	By MS/MS	By MS/MS	68.7	65.5	66.3	62.5	15541000000	4135600000	3032600000	4145200000	4227100000	20	347410000	95337000	58667000	77967000	115440000
596	B2UMW1	B2UMW1	8	8	8	tr|B2UMW1|B2UMW1_AKKM8 Uncharacterized protein OS=Akkermansia muciniphila (strain ATCC BAA-835 / Muc) OX=349741 GN=Amuc_0327 PE=4 SV=1	1	8	8	8	8	6	7	5	8	6	7	5	8	6	7	5	39	39	39	22.513	195	195	0	105.31	By MS/MS	By MS/MS	By MS/MS	By MS/MS	39	38.5	38.5	35.4	4535600000	1102200000	1090300000	1357500000	985500000	9	332150000	74886000	77435000	89941000	89884000
597	B2UMW2	B2UMW2	40	40	40	tr|B2UMW2|B2UMW2_AKKM8 AAA_23 domain-containing protein OS=Akkermansia muciniphila (strain ATCC BAA-835 / Muc) OX=349741 GN=Amuc_0328 PE=4 SV=1	1	40	40	40	29	35	34	28	29	35	34	28	29	35	34	28	61.3	61.3	61.3	77.293	671	671	0	323.31	By MS/MS	By MS/MS	By MS/MS	By MS/MS	54.4	51	50.5	50.5	16507000000	2967000000	3229700000	5943900000	4367000000	38	250280000	37022000	53590000	90843000	68829000
598	B2UMW3	B2UMW3	8	8	8	tr|B2UMW3|B2UMW3_AKKM8 Putative transcriptional regulator OS=Akkermansia muciniphila (strain ATCC BAA-835 / Muc) OX=349741 GN=Amuc_0329 PE=4 SV=1	1	8	8	8	5	6	4	1	5	6	4	1	5	6	4	1	19.6	19.6	19.6	51.446	455	455	0	39.384	By MS/MS	By MS/MS	By MS/MS	By MS/MS	11.2	14.3	10.1	2.6	576680000	78992000	251920000	185020000	60743000	29	16594000	2723900	6559700	5216000	2094600
599	B2UMW5	B2UMW5	8	8	8	tr|B2UMW5|B2UMW5_AKKM8 Uncharacterized protein OS=Akkermansia muciniphila (strain ATCC BAA-835 / Muc) OX=349741 GN=Amuc_0332 PE=4 SV=1	1	8	8	8	8	6	6	7	8	6	6	7	8	6	6	7	45	45	45	17.23	149	149	0	57.821	By MS/MS	By MS/MS	By MS/MS	By MS/MS	45	33.6	33.6	38.9	2759300000	600960000	486700000	867390000	804230000	10	188630000	38983000	29271000	54984000	65392000
600	B2UMW6	B2UMW6	4	4	4	tr|B2UMW6|B2UMW6_AKKM8 Chloramphenicol acetyltransferase OS=Akkermansia muciniphila (strain ATCC BAA-835 / Muc) OX=349741 GN=Amuc_0333 PE=4 SV=1	1	4	4	4	2	3	2	3	2	3	2	3	2	3	2	3	18	18	18	24.139	211	211	0	15.616	By MS/MS	By MS/MS	By MS/MS	By MS/MS	9	12.8	8.5	14.2	435710000	57939000	149040000	100520000	128210000	11	39610000	5267200	13549000	9138200	11656000
601	B2UMW7	B2UMW7	19	19	19	tr|B2UMW7|B2UMW7_AKKM8 Uncharacterized protein OS=Akkermansia muciniphila (strain ATCC BAA-835 / Muc) OX=349741 GN=Amuc_0334 PE=4 SV=1	1	19	19	19	11	17	13	13	11	17	13	13	11	17	13	13	27.6	27.6	27.6	101.53	941	941	0	141.14	By MS/MS	By MS/MS	By MS/MS	By MS/MS	16.4	24.1	21.4	24	4229300000	413760000	1266200000	1639500000	909840000	34	74025000	6250800	19989000	30091000	17694000
602	B2UMW8	B2UMW8	13	13	13	tr|B2UMW8|B2UMW8_AKKM8 ABC transporter related OS=Akkermansia muciniphila (strain ATCC BAA-835 / Muc) OX=349741 GN=Amuc_0335 PE=4 SV=1	1	13	13	13	10	10	9	10	10	10	9	10	10	10	9	10	51.2	51.2	51.2	26.24	248	248	0	88.85	By MS/MS	By MS/MS	By MS/MS	By MS/MS	35.5	42.3	41.9	44.4	4562500000	996720000	994360000	1520400000	1051000000	12	312310000	67158000	68190000	100010000	76945000
603	B2UMW9	B2UMW9	35	35	35	tr|B2UMW9|B2UMW9_AKKM8 TonB-dependent receptor OS=Akkermansia muciniphila (strain ATCC BAA-835 / Muc) OX=349741 GN=Amuc_0336 PE=4 SV=1	1	35	35	35	25	31	31	28	25	31	31	28	25	31	31	28	52.6	52.6	52.6	82.01	740	740	0	323.31	By MS/MS	By MS/MS	By MS/MS	By MS/MS	38.6	45.8	46.9	46.1	27720000000	3360300000	8031800000	10913000000	5414600000	41	505590000	53826000	158830000	183320000	109610000
604	B2UMX0	B2UMX0	14	14	14	tr|B2UMX0|B2UMX0_AKKM8 Prephenate dehydrogenase OS=Akkermansia muciniphila (strain ATCC BAA-835 / Muc) OX=349741 GN=Amuc_0337 PE=4 SV=1	1	14	14	14	10	7	8	11	10	7	8	11	10	7	8	11	57.3	57.3	57.3	31.806	295	295	0	180.98	By MS/MS	By MS/MS	By MS/MS	By MS/MS	40.7	39	52.2	53.9	5704500000	922770000	986400000	2131000000	1664300000	18	130370000	20428000	26116000	43746000	40076000
605	B2UMX1	B2UMX1	6	6	6	tr|B2UMX1|B2UMX1_AKKM8 Uncharacterized protein OS=Akkermansia muciniphila (strain ATCC BAA-835 / Muc) OX=349741 GN=Amuc_0338 PE=4 SV=1	1	6	6	6	5	5	6	4	5	5	6	4	5	5	6	4	40.4	40.4	40.4	21.029	198	198	0	86.556	By MS/MS	By MS/MS	By MS/MS	By MS/MS	40.4	38.4	40.4	38.4	21794000000	4786500000	2664500000	10702000000	3640400000	9	1235800000	252610000	135430000	547620000	300130000
606	B2UMX2	B2UMX2	13	13	13	tr|B2UMX2|B2UMX2_AKKM8 Phospholipid/glycerol acyltransferase OS=Akkermansia muciniphila (strain ATCC BAA-835 / Muc) OX=349741 GN=Amuc_0339 PE=4 SV=1	1	13	13	13	8	10	11	7	8	10	11	7	8	10	11	7	12.3	12.3	12.3	99.24	888	888	0	65.894	By MS/MS	By MS/MS	By MS/MS	By MS/MS	8.7	10.1	9.8	7.7	3147200000	605290000	856830000	941260000	743830000	31	95306000	17682000	26192000	28564000	22867000
607	B2UMX3	B2UMX3	8	8	8	tr|B2UMX3|B2UMX3_AKKM8 CMP/dCMP deaminase zinc-binding OS=Akkermansia muciniphila (strain ATCC BAA-835 / Muc) OX=349741 GN=Amuc_0340 PE=4 SV=1	1	8	8	8	8	5	7	5	8	5	7	5	8	5	7	5	44.5	44.5	44.5	17.234	155	155	0	49.558	By MS/MS	By MS/MS	By MS/MS	By MS/MS	44.5	35.5	44.5	40.6	3329700000	460960000	645390000	1054800000	1168500000	10	274420000	42224000	55289000	72279000	104630000
608	B2UMX4	B2UMX4	2	2	2	tr|B2UMX4|B2UMX4_AKKM8 Uncharacterized protein OS=Akkermansia muciniphila (strain ATCC BAA-835 / Muc) OX=349741 GN=Amuc_0341 PE=4 SV=1	1	2	2	2	2	2	2	2	2	2	2	2	2	2	2	2	23.5	23.5	23.5	15.883	153	153	0	40.286	By MS/MS	By MS/MS	By MS/MS	By MS/MS	23.5	23.5	23.5	23.5	843160000	131250000	185760000	272160000	254000000	4	210790000	32811000	46440000	68040000	63500000
609	B2UMX5	B2UMX5	5	5	5	tr|B2UMX5|B2UMX5_AKKM8 OsmC family protein OS=Akkermansia muciniphila (strain ATCC BAA-835 / Muc) OX=349741 GN=Amuc_0342 PE=4 SV=1	1	5	5	5	4	4	3	5	4	4	3	5	4	4	3	5	34.8	34.8	34.8	14.478	135	135	0	52.46	By MS/MS	By MS/MS	By MS/MS	By MS/MS	24.4	24.4	15.6	34.8	2110800000	123410000	765470000	546550000	675390000	6	331820000	20568000	107600000	91092000	112570000
610	B2UMX6	B2UMX6	20	20	20	tr|B2UMX6|B2UMX6_AKKM8 Thiol:disulfide interchange protein-like protein OS=Akkermansia muciniphila (strain ATCC BAA-835 / Muc) OX=349741 GN=Amuc_0343 PE=4 SV=1	1	20	20	20	17	16	16	14	17	16	16	14	17	16	16	14	26	26	26	84.329	776	776	0	167.95	By MS/MS	By MS/MS	By MS/MS	By MS/MS	26	23.5	22.3	23.2	11806000000	2382100000	1914500000	4074300000	3435500000	26	284500000	55101000	52728000	95776000	80897000
611	B2UMX9	B2UMX9	27	27	27	tr|B2UMX9|B2UMX9_AKKM8 DNA mismatch repair protein MutS OS=Akkermansia muciniphila (strain ATCC BAA-835 / Muc) OX=349741 GN=mutS PE=3 SV=1	1	27	27	27	21	24	20	18	21	24	20	18	21	24	20	18	44	44	44	92.408	823	823	0	151.85	By MS/MS	By MS/MS	By MS/MS	By MS/MS	30.5	39.4	27.9	27.1	7122400000	1060500000	2205400000	2476800000	1379800000	45	115530000	18220000	32611000	41261000	23441000
612	B2UMY0	B2UMY0	7	7	7	tr|B2UMY0|B2UMY0_AKKM8 Ribosomal silencing factor RsfS OS=Akkermansia muciniphila (strain ATCC BAA-835 / Muc) OX=349741 GN=rsfS PE=3 SV=1	1	7	7	7	4	6	6	6	4	6	6	6	4	6	6	6	64.7	64.7	64.7	13.031	116	116	0	74.555	By MS/MS	By MS/MS	By MS/MS	By MS/MS	35.3	35.3	64.7	59.5	5595200000	591650000	1883500000	2207400000	912630000	5	886170000	83793000	326870000	317610000	157890000
613	B2UMY1	B2UMY1	58	58	58	sp|B2UMY1|FTSH_AKKM8 ATP-dependent zinc metalloprotease FtsH OS=Akkermansia muciniphila (strain ATCC BAA-835 / Muc) OX=349741 GN=ftsH PE=3 SV=1	1	58	58	58	46	45	43	46	46	45	43	46	46	45	43	46	71.8	71.8	71.8	89.454	812	812	0	323.31	By MS/MS	By MS/MS	By MS/MS	By MS/MS	59.4	58.7	55.2	59.1	51858000000	8703000000	11839000000	19696000000	11619000000	49	496210000	70626000	119740000	186630000	119210000
614	B2UMY3	B2UMY3	10	10	10	tr|B2UMY3|B2UMY3_AKKM8 Putative ATP-binding protein OS=Akkermansia muciniphila (strain ATCC BAA-835 / Muc) OX=349741 GN=Amuc_0350 PE=4 SV=1	1	10	10	10	8	8	9	8	8	8	9	8	8	8	9	8	42.5	42.5	42.5	39.805	358	358	0	81.213	By MS/MS	By MS/MS	By MS/MS	By MS/MS	35.8	35.8	38.3	36.6	2654900000	390190000	524530000	1082700000	657460000	17	80016000	11371000	16967000	32423000	19256000
615	B2UMY4	B2UMY4	15	15	15	tr|B2UMY4|B2UMY4_AKKM8 1,4-dihydroxy-2-naphthoyl-CoA synthase OS=Akkermansia muciniphila (strain ATCC BAA-835 / Muc) OX=349741 GN=menB PE=3 SV=1	1	15	15	15	13	12	12	9	13	12	12	9	13	12	12	9	52.2	52.2	52.2	29.951	274	274	0	163.16	By MS/MS	By MS/MS	By MS/MS	By MS/MS	39.8	52.2	39.8	36.5	16993000000	3674900000	3785900000	4816800000	4715800000	11	1307800000	239430000	300850000	412900000	354630000
616	B2UMY5	B2UMY5	6	6	6	tr|B2UMY5|B2UMY5_AKKM8 Uncharacterized protein OS=Akkermansia muciniphila (strain ATCC BAA-835 / Muc) OX=349741 GN=Amuc_0352 PE=4 SV=1	1	6	6	6	5	5	6	5	5	5	6	5	5	5	6	5	29.3	29.3	29.3	30.781	276	276	0	46.114	By MS/MS	By MS/MS	By MS/MS	By MS/MS	20.7	26.1	29.3	26.1	1683400000	311540000	292300000	585350000	494230000	10	44372000	4361900	7763300	18139000	14108000
617	B2UMY6	B2UMY6	6	6	6	tr|B2UMY6|B2UMY6_AKKM8 Uncharacterized protein OS=Akkermansia muciniphila (strain ATCC BAA-835 / Muc) OX=349741 GN=Amuc_0353 PE=4 SV=1	1	6	6	6	3	4	2	4	3	4	2	4	3	4	2	4	22.5	22.5	22.5	38.171	342	342	0	38.464	By MS/MS	By MS/MS	By MS/MS	By MS/MS	7.6	12	10.5	15.8	641250000	71991000	149960000	183790000	235500000	12	20127000	3137500	6968900	5910700	4109600
618	B2UMY7	B2UMY7	13	13	13	tr|B2UMY7|B2UMY7_AKKM8 Uncharacterized protein OS=Akkermansia muciniphila (strain ATCC BAA-835 / Muc) OX=349741 GN=Amuc_0354 PE=4 SV=1	1	13	13	13	8	11	10	7	8	11	10	7	8	11	10	7	36.4	36.4	36.4	49.683	429	429	0	109.33	By MS/MS	By MS/MS	By MS/MS	By MS/MS	26.3	33.1	23.8	18.6	1690100000	266300000	584120000	551380000	288330000	24	49817000	8667100	15842000	16715000	8592800
619	B2UMY8	B2UMY8	3	3	3	tr|B2UMY8|B2UMY8_AKKM8 Uncharacterized protein OS=Akkermansia muciniphila (strain ATCC BAA-835 / Muc) OX=349741 GN=Amuc_0355 PE=4 SV=1	1	3	3	3	3	3	3	2	3	3	3	2	3	3	3	2	34.5	34.5	34.5	17.814	171	171	0	56.493	By MS/MS	By MS/MS	By MS/MS	By MS/MS	34.5	34.5	34.5	26.3	1379600000	178040000	375920000	448800000	376870000	4	155550000	15716000	38134000	42453000	59247000
620	B2UMY9	B2UMY9	3	3	3	tr|B2UMY9|B2UMY9_AKKM8 Uncharacterized protein OS=Akkermansia muciniphila (strain ATCC BAA-835 / Muc) OX=349741 GN=Amuc_0356 PE=4 SV=1	1	3	3	3	2	3	2	3	2	3	2	3	2	3	2	3	24.4	24.4	24.4	17.072	160	160	0	82.723	By MS/MS	By MS/MS	By MS/MS	By MS/MS	12.5	24.4	18.1	24.4	1314600000	67109000	700790000	274860000	271810000	4	328640000	16777000	175200000	68716000	67952000
622	B2UMZ2	B2UMZ2	7	7	7	tr|B2UMZ2|B2UMZ2_AKKM8 Uncharacterized protein OS=Akkermansia muciniphila (strain ATCC BAA-835 / Muc) OX=349741 GN=Amuc_0359 PE=4 SV=1	1	7	7	7	1	7	7	5	1	7	7	5	1	7	7	5	21.2	21.2	21.2	41.291	368	368	0	43.919	By MS/MS	By MS/MS	By MS/MS	By MS/MS	5.2	21.2	21.2	17.9	1137200000	50824000	355390000	461420000	269580000	12	67201000	4235400	22258000	26543000	14165000
623	B2UMZ3	B2UMZ3	6	6	6	tr|B2UMZ3|B2UMZ3_AKKM8 Uncharacterized protein OS=Akkermansia muciniphila (strain ATCC BAA-835 / Muc) OX=349741 GN=Amuc_0360 PE=4 SV=1	1	6	6	6	3	4	5	3	3	4	5	3	3	4	5	3	34.8	34.8	34.8	19.02	184	184	0	85.992	By MS/MS	By MS/MS	By MS/MS	By MS/MS	33.7	33.7	34.8	33.7	6521600000	567280000	1980000000	2462100000	1512200000	3	1681800000	155810000	545670000	588700000	391610000
624	B2UMZ4	B2UMZ4	20	20	20	tr|B2UMZ4|B2UMZ4_AKKM8 ABC transporter related OS=Akkermansia muciniphila (strain ATCC BAA-835 / Muc) OX=349741 GN=Amuc_0361 PE=4 SV=1	1	20	20	20	12	16	14	13	12	16	14	13	12	16	14	13	20.6	20.6	20.6	133.24	1194	1194	0	105.96	By MS/MS	By MS/MS	By MS/MS	By MS/MS	13.6	18.3	14.9	14.7	4187800000	539180000	922960000	1156800000	1568800000	51	42186000	3880700	6588800	9483200	22233000
625	B2UMZ5	B2UMZ5	11	11	11	tr|B2UMZ5|B2UMZ5_AKKM8 Uncharacterized protein OS=Akkermansia muciniphila (strain ATCC BAA-835 / Muc) OX=349741 GN=Amuc_0362 PE=4 SV=1	1	11	11	11	8	9	10	7	8	9	10	7	8	9	10	7	100	100	100	15.357	140	140	0	87.299	By MS/MS	By MS/MS	By MS/MS	By MS/MS	84.3	87.1	87.1	92.1	13387000000	1690500000	4465300000	5531300000	1700200000	8	1304300000	150580000	419730000	568880000	165060000
626	B2UMZ6	B2UMZ6	8	8	8	tr|B2UMZ6|B2UMZ6_AKKM8 Short-chain dehydrogenase/reductase SDR OS=Akkermansia muciniphila (strain ATCC BAA-835 / Muc) OX=349741 GN=Amuc_0363 PE=3 SV=1	1	8	8	8	6	7	7	7	6	7	7	7	6	7	7	7	35.6	35.6	35.6	30.067	281	281	0	42.456	By MS/MS	By MS/MS	By MS/MS	By MS/MS	22.4	32.7	27.8	31.3	2095800000	289620000	559480000	656610000	590050000	14	92127000	10008000	22803000	29186000	30129000
627	B2UMZ7	B2UMZ7	20	20	20	tr|B2UMZ7|B2UMZ7_AKKM8 Uncharacterized protein OS=Akkermansia muciniphila (strain ATCC BAA-835 / Muc) OX=349741 GN=Amuc_0364 PE=4 SV=1	1	20	20	20	12	17	17	14	12	17	17	14	12	17	17	14	48.7	48.7	48.7	58.244	526	526	0	132.41	By MS/MS	By MS/MS	By MS/MS	By MS/MS	30.2	42	44.1	35	6617400000	951390000	1443300000	2803100000	1419600000	23	186030000	23020000	43333000	80163000	39518000
628	B2UMZ8	B2UMZ8	7	7	7	tr|B2UMZ8|B2UMZ8_AKKM8 Squalene/phytoene synthase OS=Akkermansia muciniphila (strain ATCC BAA-835 / Muc) OX=349741 GN=Amuc_0365 PE=4 SV=1	1	7	7	7	7	6	6	6	7	6	6	6	7	6	6	6	26.4	26.4	26.4	34.004	299	299	0	40.75	By MS/MS	By MS/MS	By MS/MS	By MS/MS	26.4	26.4	25.4	23.1	1939200000	405420000	408850000	528140000	596800000	15	73685000	14309000	16221000	20867000	22288000
629	B2UMZ9	B2UMZ9	34	34	34	tr|B2UMZ9|B2UMZ9_AKKM8 Transcriptional regulator, NifA subfamily, Fis Family OS=Akkermansia muciniphila (strain ATCC BAA-835 / Muc) OX=349741 GN=Amuc_0366 PE=4 SV=1	1	34	34	34	30	31	27	25	30	31	27	25	30	31	27	25	56.9	56.9	56.9	56.851	508	508	0	276.35	By MS/MS	By MS/MS	By MS/MS	By MS/MS	51.4	55.7	54.3	47.2	16416000000	3603600000	4329300000	5071100000	3412100000	29	282620000	47153000	62009000	92525000	80929000
630	B2UN00	B2UN00	7	7	7	tr|B2UN00|B2UN00_AKKM8 Chloride channel core OS=Akkermansia muciniphila (strain ATCC BAA-835 / Muc) OX=349741 GN=Amuc_0367 PE=4 SV=1	1	7	7	7	6	4	5	5	6	4	5	5	6	4	5	5	12.3	12.3	12.3	63.502	595	595	0	33.205	By MS/MS	By MS/MS	By MS/MS	By MS/MS	8.7	8.7	8.7	10.4	820000000	242210000	91942000	256140000	229710000	20	21889000	7210900	1897100	6743600	6037000
632	B2UN05	B2UN05	10	10	10	tr|B2UN05|B2UN05_AKKM8 Aminotransferase class I and II OS=Akkermansia muciniphila (strain ATCC BAA-835 / Muc) OX=349741 GN=Amuc_1798 PE=4 SV=1	1	10	10	10	7	8	9	6	7	8	9	6	7	8	9	6	27.9	27.9	27.9	44.991	401	401	0	38.461	By MS/MS	By MS/MS	By MS/MS	By MS/MS	25.2	24.9	27.7	20.7	1225900000	204400000	255920000	543740000	221860000	21	22538000	2424900	5077400	10978000	4058100
633	B2UN06	B2UN06	3	3	3	tr|B2UN06|B2UN06_AKKM8 Uncharacterized Fe-S center protein, putative ferredoxin OS=Akkermansia muciniphila (strain ATCC BAA-835 / Muc) OX=349741 GN=Amuc_1799 PE=4 SV=1	1	3	3	3	2	2	3	1	2	2	3	1	2	2	3	1	9.9	9.9	9.9	36.525	335	335	0	11.771	By MS/MS	By MS/MS	By MS/MS	By matching	6.3	6.3	9.9	2.7	304330000	28760000	67400000	194160000	14014000	18	16907000	1597800	3744400	10787000	778560
634	B2UN07	B2UN07	12	12	12	tr|B2UN07|B2UN07_AKKM8 2,5-didehydrogluconate reductase OS=Akkermansia muciniphila (strain ATCC BAA-835 / Muc) OX=349741 GN=Amuc_1800 PE=4 SV=1	1	12	12	12	12	8	9	10	12	8	9	10	12	8	9	10	47.2	47.2	47.2	32.171	282	282	0	134.66	By MS/MS	By MS/MS	By MS/MS	By MS/MS	47.2	30.9	42.9	43.3	3330900000	535420000	582910000	1318200000	894400000	18	154700000	23531000	31232000	60937000	38999000
635	B2UN08	B2UN08	11	11	11	tr|B2UN08|B2UN08_AKKM8 Peptidase S15 OS=Akkermansia muciniphila (strain ATCC BAA-835 / Muc) OX=349741 GN=Amuc_1801 PE=4 SV=1	1	11	11	11	8	9	9	7	8	9	9	7	8	9	9	7	42.9	42.9	42.9	39.75	359	359	0	73.654	By MS/MS	By MS/MS	By MS/MS	By MS/MS	34	40.1	35.9	27	2717500000	433770000	563510000	1150200000	570010000	18	113860000	18033000	21167000	53787000	20875000
636	B2UN11	B2UN11	5	5	5	tr|B2UN11|B2UN11_AKKM8 Flavodoxin-like domain-containing protein OS=Akkermansia muciniphila (strain ATCC BAA-835 / Muc) OX=349741 GN=Amuc_1804 PE=4 SV=1	1	5	5	5	4	5	5	3	4	5	5	3	4	5	5	3	37.6	37.6	37.6	19.216	178	178	0	27.448	By MS/MS	By MS/MS	By MS/MS	By MS/MS	33.1	37.6	37.6	24.7	1258600000	147670000	556150000	390620000	164120000	11	25574000	3314400	22260000	35511000	14920000
637	B2UN13	B2UN13	10	10	10	tr|B2UN13|B2UN13_AKKM8 Carboxymuconolactone decarboxylase OS=Akkermansia muciniphila (strain ATCC BAA-835 / Muc) OX=349741 GN=Amuc_1806 PE=4 SV=1	1	10	10	10	9	8	7	6	9	8	7	6	9	8	7	6	49	49	49	28.209	255	255	0	97.263	By MS/MS	By MS/MS	By MS/MS	By MS/MS	46.3	39.2	32.2	29	2417200000	645030000	505960000	828350000	437880000	14	171830000	45243000	36140000	59168000	31277000
638	B2UN14	B2UN14	11	11	11	tr|B2UN14|B2UN14_AKKM8 Aldo/keto reductase OS=Akkermansia muciniphila (strain ATCC BAA-835 / Muc) OX=349741 GN=Amuc_1807 PE=4 SV=1	1	11	11	11	10	11	10	10	10	11	10	10	10	11	10	10	42.4	42.4	42.4	34.572	314	314	0	89.021	By MS/MS	By MS/MS	By MS/MS	By MS/MS	42.4	42.4	38.9	42.4	3450600000	520260000	817440000	1407300000	705590000	17	140450000	19418000	34799000	51309000	34925000
639	B2UN16	B2UN16	4	4	4	tr|B2UN16|B2UN16_AKKM8 NAD(P)H dehydrogenase (Quinone) OS=Akkermansia muciniphila (strain ATCC BAA-835 / Muc) OX=349741 GN=Amuc_1809 PE=4 SV=1	1	4	4	4	4	4	3	3	4	4	3	3	4	4	3	3	22.7	22.7	22.7	20.952	185	185	0	29.129	By MS/MS	By MS/MS	By MS/MS	By MS/MS	22.7	22.7	22.7	22.7	956970000	250030000	173580000	208840000	324530000	13	43308000	6022000	7300100	10768000	19217000
640	B2UN17	B2UN17	4	4	4	tr|B2UN17|B2UN17_AKKM8 Transcriptional regulator, MerR family OS=Akkermansia muciniphila (strain ATCC BAA-835 / Muc) OX=349741 GN=Amuc_1810 PE=4 SV=1	1	4	4	4	4	4	1	4	4	4	1	4	4	4	1	4	31.7	31.7	31.7	18.848	161	161	0	14.833	By MS/MS	By MS/MS	By MS/MS	By MS/MS	31.7	31.7	6.2	31.7	419540000	141850000	72543000	32454000	172700000	8	42011000	10901000	9067900	4056800	17986000
641	B2UN18	B2UN18	11	11	11	tr|B2UN18|B2UN18_AKKM8 Uncharacterized protein OS=Akkermansia muciniphila (strain ATCC BAA-835 / Muc) OX=349741 GN=Amuc_1811 PE=4 SV=1	1	11	11	11	7	8	9	4	7	8	9	4	7	8	9	4	59.3	59.3	59.3	17.222	150	150	0	96.333	By MS/MS	By MS/MS	By MS/MS	By MS/MS	40	54	52.7	32.7	2416700000	305450000	1065400000	804070000	241810000	9	217980000	18600000	91825000	83248000	24308000
642	B2UN19	B2UN19	29	29	29	tr|B2UN19|B2UN19_AKKM8 Alpha amylase catalytic region OS=Akkermansia muciniphila (strain ATCC BAA-835 / Muc) OX=349741 GN=Amuc_1812 PE=3 SV=1	1	29	29	29	26	13	26	23	26	13	26	23	26	13	26	23	72.8	72.8	72.8	56.719	492	492	0	323.31	By MS/MS	By MS/MS	By MS/MS	By MS/MS	65	29.9	64.4	66.1	14146000000	3580800000	811820000	5354000000	4399300000	24	180630000	50118000	17538000	60938000	52041000
643	B2UN20	B2UN20	3	3	3	tr|B2UN20|B2UN20_AKKM8 MATE efflux family protein OS=Akkermansia muciniphila (strain ATCC BAA-835 / Muc) OX=349741 GN=Amuc_1813 PE=4 SV=1	1	3	3	3	3	3	3	2	3	3	3	2	3	3	3	2	4.8	4.8	4.8	49.73	461	461	0	16.364	By MS/MS	By MS/MS	By MS/MS	By MS/MS	4.8	4.8	4.8	2.2	575530000	112640000	153310000	238830000	70758000	13	44272000	8664500	11793000	18372000	5442900
644	B2UN21	B2UN21	5	5	5	tr|B2UN21|B2UN21_AKKM8 Uncharacterized protein OS=Akkermansia muciniphila (strain ATCC BAA-835 / Muc) OX=349741 GN=Amuc_1814 PE=4 SV=1	1	5	5	5	1	4	2	3	1	4	2	3	1	4	2	3	42.6	42.6	42.6	15.719	148	148	0	23.847	By MS/MS	By MS/MS	By MS/MS	By MS/MS	7.4	42.6	7.4	24.3	572950000	41195000	161510000	268220000	102020000	7	78730000	5007600	20830000	38318000	14575000
645	B2UN22	B2UN22	8	8	8	tr|B2UN22|B2UN22_AKKM8 Beta-N-acetylhexosaminidase OS=Akkermansia muciniphila (strain ATCC BAA-835 / Muc) OX=349741 GN=Amuc_1815 PE=3 SV=1	1	8	8	8	4	3	3	4	4	3	3	4	4	3	3	4	12.8	12.8	12.8	83.361	728	728	0	20.408	By MS/MS	By MS/MS	By MS/MS	By MS/MS	4.8	5.4	5.2	6.5	255940000	51110000	39722000	51805000	113300000	49	2954700	1043100	414100	651260	846310
646	B2UN23	B2UN23	9	9	9	tr|B2UN23|B2UN23_AKKM8 Uncharacterized protein OS=Akkermansia muciniphila (strain ATCC BAA-835 / Muc) OX=349741 GN=Amuc_1816 PE=4 SV=1	1	9	9	9	7	6	5	9	7	6	5	9	7	6	5	9	51.6	51.6	51.6	34.922	316	316	0	69.623	By MS/MS	By MS/MS	By MS/MS	By MS/MS	40.2	37.7	30.7	51.6	5049100000	1035100000	1024200000	1273400000	1716300000	12	132090000	21741000	26274000	38124000	45949000
647	B2UN25	B2UN25	24	24	24	tr|B2UN25|B2UN25_AKKM8 PUA domain containing protein OS=Akkermansia muciniphila (strain ATCC BAA-835 / Muc) OX=349741 GN=Amuc_1818 PE=4 SV=1	1	24	24	24	22	21	19	21	22	21	19	21	22	21	19	21	58.2	58.2	58.2	48.542	433	433	0	226.54	By MS/MS	By MS/MS	By MS/MS	By MS/MS	52.7	52.9	47.6	52.4	13675000000	2593800000	3610700000	4380000000	3090100000	23	304020000	55922000	76144000	96892000	75066000
648	B2UN27	B2UN27	6	6	6	tr|B2UN27|B2UN27_AKKM8 KH domain protein OS=Akkermansia muciniphila (strain ATCC BAA-835 / Muc) OX=349741 GN=Amuc_1820 PE=4 SV=1	1	6	6	6	6	5	6	6	6	5	6	6	6	5	6	6	79.6	79.6	79.6	10.345	93	93	0	118.59	By MS/MS	By MS/MS	By MS/MS	By MS/MS	79.6	67.7	79.6	79.6	11334000000	2732700000	2047400000	4639100000	1914700000	5	1980300000	431100000	360970000	805300000	382940000
649	B2UN28	B2UN28	23	23	23	tr|B2UN28|B2UN28_AKKM8 Putative SAM-dependent methyltransferase OS=Akkermansia muciniphila (strain ATCC BAA-835 / Muc) OX=349741 GN=Amuc_1821 PE=4 SV=1	1	23	23	23	22	22	21	20	22	22	21	20	22	22	21	20	54.3	54.3	54.3	43.79	394	394	0	168.14	By MS/MS	By MS/MS	By MS/MS	By MS/MS	50.3	54.3	49.7	51.8	17542000000	1624600000	4175600000	8536000000	3205400000	22	550820000	46461000	122170000	272850000	109350000
650	B2UN29	B2UN29	22	22	22	tr|B2UN29|B2UN29_AKKM8 Glucosamine-6-phosphate deaminase OS=Akkermansia muciniphila (strain ATCC BAA-835 / Muc) OX=349741 GN=nagB PE=3 SV=1	1	22	22	22	21	17	18	17	21	17	18	17	21	17	18	17	65.7	65.7	65.7	32.839	303	303	0	323.31	By MS/MS	By MS/MS	By MS/MS	By MS/MS	60.1	61.4	59.4	59.4	288540000000	72250000000	49884000000	85002000000	81403000000	16	11202000000	2574100000	1787200000	3397700000	3442700000
651	B2UN30;B2ULD8	B2UN30	26;1	26;1	3;0	tr|B2UN30|B2UN30_AKKM8 Uncharacterized protein OS=Akkermansia muciniphila (strain ATCC BAA-835 / Muc) OX=349741 GN=Amuc_1823 PE=4 SV=1	2	26	26	3	16	14	13	21	16	14	13	21	2	1	0	2	47.9	47.9	7.5	61.69	545	545;191	0	309.08	By MS/MS	By MS/MS	By MS/MS	By MS/MS	35.8	31.7	24.4	45.5	12368000000	2721100000	2148500000	1745600000	5753000000	27	328240000	56850000	58465000	55429000	157490000
652	B2UN32	B2UN32	7	7	7	tr|B2UN32|B2UN32_AKKM8 Hemolysin A OS=Akkermansia muciniphila (strain ATCC BAA-835 / Muc) OX=349741 GN=Amuc_1825 PE=4 SV=1	1	7	7	7	6	5	6	5	6	5	6	5	6	5	6	5	45.9	45.9	45.9	26.565	242	242	0	37.955	By MS/MS	By MS/MS	By MS/MS	By MS/MS	37.6	27.7	36	33.5	940930000	186780000	139040000	342480000	272630000	12	60558000	11987000	9762400	22079000	16730000
653	B2UN34	B2UN34	8	8	8	tr|B2UN34|B2UN34_AKKM8 Pirin domain protein OS=Akkermansia muciniphila (strain ATCC BAA-835 / Muc) OX=349741 GN=Amuc_1827 PE=3 SV=1	1	8	8	8	8	6	7	8	8	6	7	8	8	6	7	8	33.6	33.6	33.6	26.336	232	232	0	83.561	By MS/MS	By MS/MS	By MS/MS	By MS/MS	33.6	30.6	29.7	33.6	5675900000	1365600000	518210000	2105300000	1686800000	11	313940000	84049000	23650000	118680000	87563000
654	B2UN35	B2UN35	35	35	35	tr|B2UN35|B2UN35_AKKM8 AsmA_2 domain-containing protein OS=Akkermansia muciniphila (strain ATCC BAA-835 / Muc) OX=349741 GN=Amuc_1828 PE=4 SV=1	1	35	35	35	27	21	29	31	27	21	29	31	27	21	29	31	35.1	35.1	35.1	115.22	1053	1053	0	237.57	By MS/MS	By MS/MS	By MS/MS	By MS/MS	31.1	24.4	31.8	32.2	7410200000	1855300000	848760000	2582300000	2123900000	57	78757000	19290000	10002000	26101000	23365000
655	B2UN36	B2UN36	18	18	18	tr|B2UN36|B2UN36_AKKM8 Class II aldolase/adducin family protein OS=Akkermansia muciniphila (strain ATCC BAA-835 / Muc) OX=349741 GN=Amuc_1829 PE=4 SV=1	1	18	18	18	16	16	16	15	16	16	16	15	16	16	16	15	59.8	59.8	59.8	29.808	271	271	0	323.31	By MS/MS	By MS/MS	By MS/MS	By MS/MS	59.8	59	53.5	54.2	28393000000	5674000000	5114500000	9741300000	7863200000	13	1349400000	280490000	277890000	450700000	340300000
656	B2UN37	B2UN37	12	12	12	tr|B2UN37|B2UN37_AKKM8 L-fuculokinase OS=Akkermansia muciniphila (strain ATCC BAA-835 / Muc) OX=349741 GN=fucK PE=3 SV=1	1	12	12	12	10	11	10	10	10	11	10	10	10	11	10	10	25.3	25.3	25.3	51.25	474	474	0	135.98	By MS/MS	By MS/MS	By MS/MS	By MS/MS	25.3	24.3	24.3	22.4	6459400000	1229600000	1599400000	2111800000	1518700000	18	290260000	62324000	69246000	96707000	61983000
657	B2UN39	B2UN39	45	45	45	tr|B2UN39|B2UN39_AKKM8 L-fucose isomerase OS=Akkermansia muciniphila (strain ATCC BAA-835 / Muc) OX=349741 GN=fucI PE=3 SV=1	1	45	45	45	43	37	39	30	43	37	39	30	43	37	39	30	65.2	65.2	65.2	64.695	592	592	0	323.31	By MS/MS	By MS/MS	By MS/MS	By MS/MS	63.9	58.3	62.2	59	113640000000	25665000000	18723000000	35909000000	33343000000	31	1983000000	459350000	348010000	624340000	551280000
658	B2UN40	B2UN40	11	11	11	tr|B2UN40|B2UN40_AKKM8 L-fucose transporter OS=Akkermansia muciniphila (strain ATCC BAA-835 / Muc) OX=349741 GN=Amuc_1833 PE=4 SV=1	1	11	11	11	9	9	7	9	9	9	7	9	9	9	7	9	24.5	24.5	24.5	71.045	644	644	0	89.792	By MS/MS	By MS/MS	By MS/MS	By MS/MS	21	21.4	17.9	20.5	5832300000	785380000	1412500000	2134200000	1500200000	23	171270000	18518000	42665000	58153000	51936000
660	B2UN42	B2UN42	13	13	13	tr|B2UN42|B2UN42_AKKM8 Exo-alpha-sialidase OS=Akkermansia muciniphila (strain ATCC BAA-835 / Muc) OX=349741 GN=Amuc_1835 PE=4 SV=1	1	13	13	13	9	8	10	11	9	8	10	11	9	8	10	11	23.9	23.9	23.9	72.839	674	674	0	53.18	By MS/MS	By MS/MS	By MS/MS	By MS/MS	16.8	14.2	18	21.4	7927500000	265620000	471030000	3678600000	3512200000	43	163510000	2456800	7277700	79687000	74090000
661	B2UN43	B2UN43	4	4	4	tr|B2UN43|B2UN43_AKKM8 RNA polymerase, sigma-24 subunit, ECF subfamily OS=Akkermansia muciniphila (strain ATCC BAA-835 / Muc) OX=349741 GN=Amuc_1836 PE=3 SV=1	1	4	4	4	4	2	2	2	4	2	2	2	4	2	2	2	26.4	26.4	26.4	22.297	197	197	0	30.07	By MS/MS	By MS/MS	By MS/MS	By MS/MS	26.4	11.2	11.2	12.2	249500000	93491000	35778000	104460000	15765000	10	19238000	6663600	2128100	10446000	1576500
662	B2UN45	B2UN45	6	6	6	tr|B2UN45|B2UN45_AKKM8 Heavy metal translocating P-type ATPase OS=Akkermansia muciniphila (strain ATCC BAA-835 / Muc) OX=349741 GN=Amuc_1839 PE=3 SV=1	1	6	6	6	2	2	5	4	2	2	5	4	2	2	5	4	10.7	10.7	10.7	67.062	625	625	0	25.835	By MS/MS	By MS/MS	By MS/MS	By MS/MS	5.9	3.4	10.7	7.7	301180000	56448000	31739000	89668000	123320000	25	7670200	2257900	1269600	2409500	3991100
663	B2UN46	B2UN46	42	42	42	tr|B2UN46|B2UN46_AKKM8 Phosphomethylpyrimidine synthase OS=Akkermansia muciniphila (strain ATCC BAA-835 / Muc) OX=349741 GN=thiC PE=3 SV=1	1	42	42	42	35	36	38	34	35	36	38	34	35	36	38	34	61.8	61.8	61.8	67.661	607	607	0	323.31	By MS/MS	By MS/MS	By MS/MS	By MS/MS	56.8	56.2	58.6	57.5	53982000000	10138000000	11495000000	19699000000	12651000000	29	745070000	136680000	157020000	266330000	185050000
664	B2UN47	B2UN47	22	22	22	tr|B2UN47|B2UN47_AKKM8 Thioredoxin domain OS=Akkermansia muciniphila (strain ATCC BAA-835 / Muc) OX=349741 GN=Amuc_1841 PE=4 SV=1	1	22	22	22	18	20	19	16	18	20	19	16	18	20	19	16	52.9	52.9	52.9	35.267	314	314	0	144.65	By MS/MS	By MS/MS	By MS/MS	By MS/MS	52.2	52.5	45.5	44.6	9863100000	1422900000	2308100000	3997900000	2134200000	20	354850000	53095000	88790000	131650000	81319000
665	B2UN48	B2UN48	2	2	2	tr|B2UN48|B2UN48_AKKM8 RNA polymerase, sigma-24 subunit, ECF subfamily OS=Akkermansia muciniphila (strain ATCC BAA-835 / Muc) OX=349741 GN=Amuc_1842 PE=3 SV=1	1	2	2	2	2	0	0	2	2	0	0	2	2	0	0	2	19.1	19.1	19.1	23.755	204	204	0	12.092	By MS/MS			By MS/MS	19.1	0	0	19.1	116570000	55829000	0	0	60737000	12	6025900	2964200	0	0	3061700
666	B2UN50	B2UN50	24	24	24	tr|B2UN50|B2UN50_AKKM8 PDZ/DHR/GLGF domain protein OS=Akkermansia muciniphila (strain ATCC BAA-835 / Muc) OX=349741 GN=Amuc_1844 PE=4 SV=1	1	24	24	24	22	22	21	23	22	22	21	23	22	22	21	23	74.9	74.9	74.9	34.084	319	319	0	323.31	By MS/MS	By MS/MS	By MS/MS	By MS/MS	72.4	74.9	70.8	71.2	41976000000	7892200000	9771800000	15003000000	9308700000	20	1078200000	167640000	267590000	396040000	246980000
667	B2UN51	B2UN51	12	12	12	tr|B2UN51|B2UN51_AKKM8 Deoxyguanosinetriphosphate triphosphohydrolase OS=Akkermansia muciniphila (strain ATCC BAA-835 / Muc) OX=349741 GN=Amuc_1847 PE=4 SV=1	1	12	12	12	8	8	8	12	8	8	8	12	8	8	8	12	40.8	40.8	40.8	48.674	439	439	0	103.68	By MS/MS	By MS/MS	By MS/MS	By MS/MS	27.6	28.5	30.5	40.8	2234400000	551830000	330890000	661420000	690300000	23	63680000	13209000	12258000	18576000	19637000
668	B2UN53	B2UN53	14	14	14	tr|B2UN53|B2UN53_AKKM8 Alanine racemase OS=Akkermansia muciniphila (strain ATCC BAA-835 / Muc) OX=349741 GN=Amuc_1850 PE=3 SV=1	1	14	14	14	12	13	11	12	12	13	11	12	12	13	11	12	54.2	54.2	54.2	40.523	367	367	0	201.77	By MS/MS	By MS/MS	By MS/MS	By MS/MS	41.1	44.4	39.5	49.3	24178000000	5461300000	4146200000	8395800000	6174600000	18	851460000	183450000	145480000	282060000	240460000
669	B2UN54	B2UN54	8	8	8	tr|B2UN54|B2UN54_AKKM8 Oligopeptide/dipeptide ABC transporter, ATPase subunit OS=Akkermansia muciniphila (strain ATCC BAA-835 / Muc) OX=349741 GN=Amuc_1851 PE=4 SV=1	1	8	8	8	6	8	6	5	6	8	6	5	6	8	6	5	38.8	38.8	38.8	37.252	335	335	0	68.081	By MS/MS	By MS/MS	By MS/MS	By MS/MS	29	38.8	23.6	20.6	3108700000	455900000	746460000	1132600000	773750000	14	147080000	18314000	44622000	50671000	33472000
670	B2UN55	B2UN55	11	11	11	tr|B2UN55|B2UN55_AKKM8 Oligopeptide/dipeptide ABC transporter, ATPase subunit OS=Akkermansia muciniphila (strain ATCC BAA-835 / Muc) OX=349741 GN=Amuc_1852 PE=4 SV=1	1	11	11	11	7	8	9	5	7	8	9	5	7	8	9	5	40.3	40.3	40.3	35.18	325	325	0	70.63	By MS/MS	By MS/MS	By MS/MS	By MS/MS	24.6	32.3	33.8	14.8	2054900000	462800000	496750000	813060000	282290000	18	84850000	18718000	17145000	34685000	14303000
671	B2UN56	B2UN56	18	18	18	tr|B2UN56|B2UN56_AKKM8 Extracellular solute-binding protein family 5 OS=Akkermansia muciniphila (strain ATCC BAA-835 / Muc) OX=349741 GN=Amuc_1853 PE=4 SV=1	1	18	18	18	13	14	15	13	13	14	15	13	13	14	15	13	32.3	32.3	32.3	84.34	734	734	0	112.12	By MS/MS	By MS/MS	By MS/MS	By MS/MS	22.2	24.4	25.6	25.2	3123200000	447440000	855790000	1211600000	608370000	40	53064000	7114600	13786000	21570000	10593000
672	B2UN57	B2UN57	5	5	5	tr|B2UN57|B2UN57_AKKM8 Binding-protein-dependent transport systems inner membrane component OS=Akkermansia muciniphila (strain ATCC BAA-835 / Muc) OX=349741 GN=Amuc_1854 PE=3 SV=1	1	5	5	5	3	4	3	3	3	4	3	3	3	4	3	3	12.5	12.5	12.5	59.475	535	535	0	24.283	By MS/MS	By MS/MS	By MS/MS	By MS/MS	6.7	11	8.4	7.9	716520000	72265000	250780000	184090000	209380000	17	26549000	3320500	8275500	8910900	6042200
673	B2UN58	B2UN58	2	2	2	tr|B2UN58|B2UN58_AKKM8 Binding-protein-dependent transport systems inner membrane component OS=Akkermansia muciniphila (strain ATCC BAA-835 / Muc) OX=349741 GN=Amuc_1855 PE=3 SV=1	1	2	2	2	0	2	0	0	0	2	0	0	0	2	0	0	4.5	4.5	4.5	51.336	462	462	0.0013063	6.7963		By MS/MS			0	4.5	0	0	36456000	0	36456000	0	0	16	2278500	0	2278500	0	0
674	B2UN59	B2UN59	12	12	12	tr|B2UN59|B2UN59_AKKM8 Metallophosphoesterase OS=Akkermansia muciniphila (strain ATCC BAA-835 / Muc) OX=349741 GN=Amuc_1856 PE=3 SV=1	1	12	12	12	12	11	10	7	12	11	10	7	12	11	10	7	59.5	59.5	59.5	28.634	252	252	0	123.65	By MS/MS	By MS/MS	By MS/MS	By MS/MS	59.5	57.9	59.5	43.3	6583400000	1327500000	1809100000	2189500000	1257200000	12	259010000	54027000	76678000	68143000	60164000
675	B2UN60	B2UN60	4	4	4	tr|B2UN60|B2UN60_AKKM8 Uncharacterized protein OS=Akkermansia muciniphila (strain ATCC BAA-835 / Muc) OX=349741 GN=Amuc_1857 PE=4 SV=1	1	4	4	4	0	1	3	3	0	1	3	3	0	1	3	3	15.1	15.1	15.1	33.288	291	291	0	20.496		By matching	By MS/MS	By MS/MS	0	2.7	12.4	12.4	248060000	0	6387600	82782000	158900000	13	11829000	0	491350	2925300	8412000
676	B2UN61	B2UN61	4	4	4	tr|B2UN61|B2UN61_AKKM8 DUF2075 domain-containing protein OS=Akkermansia muciniphila (strain ATCC BAA-835 / Muc) OX=349741 GN=Amuc_1858 PE=4 SV=1	1	4	4	4	2	1	4	2	2	1	4	2	2	1	4	2	6.2	6.2	6.2	75.841	660	660	0	21.205	By MS/MS	By MS/MS	By MS/MS	By MS/MS	3.3	2.1	6.2	3.6	313750000	51187000	57615000	144760000	60180000	31	10121000	1651200	1858500	4669800	1941300
677	B2UN62	B2UN62	16	16	16	tr|B2UN62|B2UN62_AKKM8 2-dehydropantoate 2-reductase OS=Akkermansia muciniphila (strain ATCC BAA-835 / Muc) OX=349741 GN=Amuc_1859 PE=3 SV=1	1	16	16	16	11	14	11	9	11	14	11	9	11	14	11	9	69.5	69.5	69.5	34.279	311	311	0	138.52	By MS/MS	By MS/MS	By MS/MS	By MS/MS	48.6	68.5	56.3	46.9	6330300000	1119700000	1714500000	2127600000	1368500000	18	200320000	38701000	55771000	63484000	42361000
678	B2UN63	B2UN63	32	32	32	tr|B2UN63|B2UN63_AKKM8 Formate--tetrahydrofolate ligase OS=Akkermansia muciniphila (strain ATCC BAA-835 / Muc) OX=349741 GN=fhs PE=3 SV=1	1	32	32	32	30	30	28	28	30	30	28	28	30	30	28	28	55.8	55.8	55.8	59.796	557	557	0	303.06	By MS/MS	By MS/MS	By MS/MS	By MS/MS	53.3	55.8	51	52.6	38883000000	7519900000	8573800000	11519000000	11271000000	30	803610000	149890000	160980000	263190000	229550000
680	B2UN65	B2UN65	39	39	39	tr|B2UN65|B2UN65_AKKM8 Phosphoribosylamine--glycine ligase OS=Akkermansia muciniphila (strain ATCC BAA-835 / Muc) OX=349741 GN=purD PE=3 SV=1	1	39	39	39	31	36	31	31	31	36	31	31	31	36	31	31	69.1	69.1	69.1	45.534	418	418	0	323.31	By MS/MS	By MS/MS	By MS/MS	By MS/MS	57.9	62.9	64.4	57.4	36142000000	6575500000	8080900000	12595000000	8891400000	26	986880000	187370000	204290000	348800000	246410000
681	B2UN66	B2UN66	17	17	17	tr|B2UN66|B2UN66_AKKM8 Single-stranded DNA-binding protein OS=Akkermansia muciniphila (strain ATCC BAA-835 / Muc) OX=349741 GN=Amuc_1863 PE=3 SV=1	1	17	17	17	15	16	13	12	15	16	13	12	15	16	13	12	95.2	95.2	95.2	18.629	166	166	0	172.54	By MS/MS	By MS/MS	By MS/MS	By MS/MS	72.9	95.2	69.9	62	34370000000	4561500000	15054000000	9482500000	5271600000	12	2277200000	253250000	952880000	694910000	376120000
682	B2UN67	B2UN67	8	8	8	tr|B2UN67|B2UN67_AKKM8 Uncharacterized protein OS=Akkermansia muciniphila (strain ATCC BAA-835 / Muc) OX=349741 GN=Amuc_1864 PE=4 SV=1	1	8	8	8	3	5	7	6	3	5	7	6	3	5	7	6	24.9	24.9	24.9	45.203	405	405	0	37.503	By matching	By MS/MS	By MS/MS	By MS/MS	7.7	16.5	20.7	20.7	961320000	31034000	161830000	628790000	139670000	17	47890000	1825500	6423800	33057000	6584100
683	B2UN68	B2UN68	5	5	5	tr|B2UN68|B2UN68_AKKM8 MotA/TolQ/ExbB proton channel OS=Akkermansia muciniphila (strain ATCC BAA-835 / Muc) OX=349741 GN=Amuc_1865 PE=3 SV=1	1	5	5	5	4	5	5	4	4	5	5	4	4	5	5	4	24.3	24.3	24.3	22.946	210	210	0	42.05	By MS/MS	By MS/MS	By MS/MS	By MS/MS	19	24.3	24.3	19.5	4666500000	760540000	1516200000	1158500000	1231200000	7	397910000	45952000	162890000	71971000	117090000
684	B2UN69	B2UN69	4	4	4	tr|B2UN69|B2UN69_AKKM8 Biopolymer transport protein ExbD/TolR OS=Akkermansia muciniphila (strain ATCC BAA-835 / Muc) OX=349741 GN=Amuc_1866 PE=3 SV=1	1	4	4	4	4	4	3	2	4	4	3	2	4	4	3	2	34.5	34.5	34.5	15.512	142	142	0	41.017	By MS/MS	By MS/MS	By MS/MS	By MS/MS	34.5	34.5	28.2	17.6	1334600000	249950000	554970000	458650000	71044000	6	90965000	18334000	38465000	22326000	11841000
685	B2UN70	B2UN70	5	5	5	tr|B2UN70|B2UN70_AKKM8 Peptide deformylase OS=Akkermansia muciniphila (strain ATCC BAA-835 / Muc) OX=349741 GN=def PE=3 SV=1	1	5	5	5	5	4	4	4	5	4	4	4	5	4	4	4	25.8	25.8	25.8	20.382	182	182	0	55.485	By MS/MS	By MS/MS	By MS/MS	By MS/MS	25.8	24.7	20.3	24.7	4775800000	1014400000	944140000	1577800000	1239500000	6	627720000	113990000	157360000	149800000	206580000
686	B2UN71	B2UN71	24	24	24	tr|B2UN71|B2UN71_AKKM8 Glycoside hydrolase family 57 OS=Akkermansia muciniphila (strain ATCC BAA-835 / Muc) OX=349741 GN=Amuc_1868 PE=4 SV=1	1	24	24	24	20	21	22	18	20	21	22	18	20	21	22	18	50.4	50.4	50.4	45.095	395	395	0	297	By MS/MS	By MS/MS	By MS/MS	By MS/MS	44.3	48.4	48.6	44.3	51731000000	10891000000	10226000000	18862000000	11751000000	19	1433100000	301050000	274120000	565130000	292770000
687	B2UN72	B2UN72	50	50	50	tr|B2UN72|B2UN72_AKKM8 Glycosyl transferase group 1 OS=Akkermansia muciniphila (strain ATCC BAA-835 / Muc) OX=349741 GN=Amuc_1869 PE=4 SV=1	1	50	50	50	47	44	46	36	47	44	46	36	47	44	46	36	77.5	77.5	77.5	47.868	432	432	0	323.31	By MS/MS	By MS/MS	By MS/MS	By MS/MS	76.6	76.4	75.2	68.5	99808000000	19778000000	19972000000	37764000000	22294000000	25	2401300000	388220000	515200000	906080000	591760000
688	B2UN73	B2UN73	13	13	13	tr|B2UN73|B2UN73_AKKM8 Alpha-glucosidase OS=Akkermansia muciniphila (strain ATCC BAA-835 / Muc) OX=349741 GN=Amuc_1870 PE=3 SV=1	1	13	13	13	12	11	9	11	12	11	9	11	12	11	9	11	17.9	17.9	17.9	90.913	798	798	0	55.021	By MS/MS	By MS/MS	By MS/MS	By MS/MS	16.7	16.2	11.3	16.3	1305600000	250360000	359870000	360260000	335110000	45	21856000	4437800	6169400	6350800	4897500
689	B2UN74	B2UN74	6	6	6	tr|B2UN74|B2UN74_AKKM8 Chorismate binding-like protein OS=Akkermansia muciniphila (strain ATCC BAA-835 / Muc) OX=349741 GN=Amuc_1871 PE=4 SV=1	1	6	6	6	5	5	6	5	5	5	6	5	5	5	6	5	27.3	27.3	27.3	37.756	337	337	0	35.958	By MS/MS	By MS/MS	By MS/MS	By MS/MS	24.6	24.6	27.3	23.4	1148800000	183540000	223530000	473490000	268220000	18	25911000	3141100	5341400	11191000	6237100
690	B2UN79	B2UN79	2	2	2	tr|B2UN79|B2UN79_AKKM8 Uncharacterized protein OS=Akkermansia muciniphila (strain ATCC BAA-835 / Muc) OX=349741 GN=Amuc_1876 PE=4 SV=1	1	2	2	2	1	2	1	1	1	2	1	1	1	2	1	1	2.5	2.5	2.5	83.515	775	775	0	12.277	By MS/MS	By MS/MS	By MS/MS	By MS/MS	1.3	2.5	1.3	1.3	86990000	18091000	9643500	37337000	21918000	29	2999700	623840	332540	1287500	755810
691	B2UN83	B2UN83	35	35	35	tr|B2UN83|B2UN83_AKKM8 Isocitrate dehydrogenase [NADP] OS=Akkermansia muciniphila (strain ATCC BAA-835 / Muc) OX=349741 GN=Amuc_1880 PE=3 SV=1	1	35	35	35	29	30	28	27	29	30	28	27	29	30	28	27	74.9	74.9	74.9	45.307	415	415	0	323.31	By MS/MS	By MS/MS	By MS/MS	By MS/MS	66.3	68.9	68	61.4	45609000000	8711500000	10964000000	14344000000	11589000000	24	1312600000	234440000	321260000	397990000	358950000
692	B2UN86	B2UN86	24	24	24	tr|B2UN86|B2UN86_AKKM8 Beta-lactamase domain protein OS=Akkermansia muciniphila (strain ATCC BAA-835 / Muc) OX=349741 GN=Amuc_1883 PE=4 SV=1	1	24	24	24	18	21	23	21	18	21	23	21	18	21	23	21	63.2	63.2	63.2	50.21	456	456	0	236.61	By MS/MS	By MS/MS	By MS/MS	By MS/MS	52.2	61.6	61.4	55.3	21810000000	3324000000	4409200000	8183700000	5893400000	19	487210000	68248000	127460000	172700000	118800000
693	B2UN87	B2UN87	9	9	9	sp|B2UN87|KTHY_AKKM8 Thymidylate kinase OS=Akkermansia muciniphila (strain ATCC BAA-835 / Muc) OX=349741 GN=tmk PE=3 SV=1	1	9	9	9	6	7	7	7	6	7	7	7	6	7	7	7	45.6	45.6	45.6	23.01	206	206	0	72.418	By MS/MS	By MS/MS	By MS/MS	By MS/MS	29.6	35.9	34	35.9	2892300000	464370000	508710000	1258500000	660720000	15	137920000	19519000	25615000	61586000	31201000
694	B2UN88	B2UN88	5	5	5	tr|B2UN88|B2UN88_AKKM8 7-cyano-7-deazaguanine synthase OS=Akkermansia muciniphila (strain ATCC BAA-835 / Muc) OX=349741 GN=queC PE=3 SV=1	1	5	5	5	5	5	4	5	5	5	4	5	5	5	4	5	34.5	34.5	34.5	23.979	223	223	0	51.196	By MS/MS	By MS/MS	By MS/MS	By MS/MS	34.5	34.5	28.3	34.5	2648800000	433490000	647100000	740990000	827230000	12	132370000	20480000	35618000	36263000	40009000
695	B2UN89	B2UN89	9	9	9	tr|B2UN89|B2UN89_AKKM8 NADPH-dependent 7-cyano-7-deazaguanine reductase OS=Akkermansia muciniphila (strain ATCC BAA-835 / Muc) OX=349741 GN=queF PE=3 SV=1	1	9	9	9	7	7	8	5	7	7	8	5	7	7	8	5	62.5	62.5	62.5	15.306	136	136	0	98.891	By MS/MS	By MS/MS	By MS/MS	By MS/MS	53.7	62.5	62.5	44.1	5291000000	1097600000	1305400000	2006100000	881940000	6	591520000	78999000	150020000	255260000	107240000
696	B2UN90	B2UN90	10	10	10	tr|B2UN90|B2UN90_AKKM8 MscS Mechanosensitive ion channel OS=Akkermansia muciniphila (strain ATCC BAA-835 / Muc) OX=349741 GN=Amuc_1887 PE=3 SV=1	1	10	10	10	5	6	5	7	5	6	5	7	5	6	5	7	14.3	14.3	14.3	91.792	811	811	0	47.257	By MS/MS	By MS/MS	By MS/MS	By MS/MS	8.9	10.2	8.8	8.9	1403300000	385320000	193820000	376800000	447350000	35	30657000	10227000	2983600	9468800	7978000
697	B2UN91	B2UN91	37	37	37	sp|B2UN91|SYE_AKKM8 Glutamate--tRNA ligase OS=Akkermansia muciniphila (strain ATCC BAA-835 / Muc) OX=349741 GN=gltX PE=3 SV=1	1	37	37	37	33	33	30	30	33	33	30	30	33	33	30	30	81.1	81.1	81.1	48.606	433	433	0	323.31	By MS/MS	By MS/MS	By MS/MS	By MS/MS	74.4	77.8	72.7	75.8	61165000000	11051000000	11511000000	20305000000	18299000000	24	1022800000	191110000	218730000	340390000	272530000
698	B2UN92	B2UN92	9	9	9	sp|B2UN92|TATC_AKKM8 Sec-independent protein translocase protein TatC OS=Akkermansia muciniphila (strain ATCC BAA-835 / Muc) OX=349741 GN=tatC PE=3 SV=1	1	9	9	9	6	8	5	7	6	8	5	7	6	8	5	7	20.4	20.4	20.4	38.944	348	348	0	55.581	By MS/MS	By MS/MS	By MS/MS	By MS/MS	17	17.5	14.7	20.4	2570300000	364620000	920100000	836190000	449380000	14	172020000	26044000	61728000	54019000	30233000
700	B2UN94	B2UN94	18	18	18	tr|B2UN94|B2UN94_AKKM8 Uncharacterized protein OS=Akkermansia muciniphila (strain ATCC BAA-835 / Muc) OX=349741 GN=Amuc_1891 PE=4 SV=1	1	18	18	18	17	13	15	16	17	13	15	16	17	13	15	16	59	59	59	32.167	295	295	0	103.95	By MS/MS	By MS/MS	By MS/MS	By MS/MS	59	47.5	51.5	56.6	27062000000	6767300000	4004200000	6650600000	9639900000	12	522990000	111060000	64950000	162010000	184970000
701	B2UN95	B2UN95	7	7	7	tr|B2UN95|B2UN95_AKKM8 Uncharacterized protein OS=Akkermansia muciniphila (strain ATCC BAA-835 / Muc) OX=349741 GN=Amuc_1892 PE=4 SV=1	1	7	7	7	6	7	5	5	6	7	5	5	6	7	5	5	32.5	32.5	32.5	31.322	277	277	0	68.499	By MS/MS	By MS/MS	By MS/MS	By MS/MS	30	32.5	21.7	24.9	2513200000	569540000	568800000	937880000	436980000	10	105480000	29444000	29040000	18109000	28891000
702	B2UN97	B2UN97	16	16	16	sp|B2UN97|AROA_AKKM8 3-phosphoshikimate 1-carboxyvinyltransferase OS=Akkermansia muciniphila (strain ATCC BAA-835 / Muc) OX=349741 GN=aroA PE=3 SV=1	1	16	16	16	14	16	14	14	14	16	14	14	14	16	14	14	47.1	47.1	47.1	46.105	435	435	0	157.36	By MS/MS	By MS/MS	By MS/MS	By MS/MS	43.4	47.1	43.7	43.7	8912800000	2236600000	1671500000	2351000000	2653700000	16	294500000	74329000	55546000	64656000	99966000
703	B2UN98	B2UN98	5	5	5	tr|B2UN98|B2UN98_AKKM8 Two component regulator propeller domain protein OS=Akkermansia muciniphila (strain ATCC BAA-835 / Muc) OX=349741 GN=Amuc_0371 PE=4 SV=1	1	5	5	5	1	4	4	1	1	4	4	1	1	4	4	1	6.1	6.1	6.1	97.186	858	858	0	17.64	By matching	By MS/MS	By MS/MS	By matching	1	4.5	5	1.3	532990000	12101000	124110000	375170000	21608000	41	7124600	295150	3027100	3275300	527030
704	B2UN99	B2UN99	33	33	33	tr|B2UN99|B2UN99_AKKM8 Glutamate decarboxylase OS=Akkermansia muciniphila (strain ATCC BAA-835 / Muc) OX=349741 GN=Amuc_0372 PE=3 SV=1	1	33	33	33	28	28	30	27	28	28	30	27	28	28	30	27	63.5	63.5	63.5	52.457	466	466	0	323.31	By MS/MS	By MS/MS	By MS/MS	By MS/MS	54.5	60.9	59.4	57.3	213410000000	58030000000	17564000000	75880000000	61931000000	27	3313300000	785240000	293840000	1175300000	1058900000
705	B2UNA0	B2UNA0	3	3	3	tr|B2UNA0|B2UNA0_AKKM8 GCN5-related N-acetyltransferase OS=Akkermansia muciniphila (strain ATCC BAA-835 / Muc) OX=349741 GN=Amuc_0373 PE=4 SV=1	1	3	3	3	3	2	2	1	3	2	2	1	3	2	2	1	17.6	17.6	17.6	21.633	187	187	0	10.329	By MS/MS	By MS/MS	By MS/MS	By MS/MS	17.6	13.4	13.4	8.6	1206600000	208110000	237860000	341010000	419600000	10	120660000	20811000	23786000	34101000	41960000
706	B2UNA1	B2UNA1	45	45	45	tr|B2UNA1|B2UNA1_AKKM8 DNA polymerase III subunit alpha OS=Akkermansia muciniphila (strain ATCC BAA-835 / Muc) OX=349741 GN=Amuc_0374 PE=4 SV=1	1	45	45	45	36	28	29	34	36	28	29	34	36	28	29	34	44.7	44.7	44.7	132.43	1174	1174	0	303.23	By MS/MS	By MS/MS	By MS/MS	By MS/MS	37.5	26.7	31	36.1	9935300000	2141600000	1751400000	3021700000	3020600000	69	79507000	16977000	11697000	25673000	25160000
707	B2UNA2	B2UNA2	24	24	24	sp|B2UNA2|PYRD_AKKM8 Dihydroorotate dehydrogenase (quinone) OS=Akkermansia muciniphila (strain ATCC BAA-835 / Muc) OX=349741 GN=pyrD PE=3 SV=1	1	24	24	24	22	22	24	21	22	22	24	21	22	22	24	21	74.4	74.4	74.4	37.23	348	348	0	323.31	By MS/MS	By MS/MS	By MS/MS	By MS/MS	63.8	71.3	74.4	62.6	23979000000	3669400000	5967900000	8571800000	5769800000	23	779960000	108740000	186630000	293570000	191020000
708	B2UNA3	B2UNA3	3	3	3	tr|B2UNA3|B2UNA3_AKKM8 Thiamine-phosphate synthase OS=Akkermansia muciniphila (strain ATCC BAA-835 / Muc) OX=349741 GN=thiE PE=3 SV=1	1	3	3	3	2	3	2	2	2	3	2	2	2	3	2	2	23.4	23.4	23.4	23.007	214	214	0	17.366	By MS/MS	By MS/MS	By MS/MS	By MS/MS	15	23.4	13.6	13.6	493750000	90457000	186860000	151570000	64858000	6	51161000	15076000	12410000	18724000	4951500
709	B2UNA4	B2UNA4	3	3	3	tr|B2UNA4|B2UNA4_AKKM8 Transcriptional regulator, TetR family OS=Akkermansia muciniphila (strain ATCC BAA-835 / Muc) OX=349741 GN=Amuc_0377 PE=4 SV=1	1	3	3	3	1	1	2	1	1	1	2	1	1	1	2	1	12.1	12.1	12.1	25.882	224	224	0	13.362	By matching	By MS/MS	By MS/MS	By MS/MS	3.6	3.6	8	4	194220000	40235000	55246000	67335000	31400000	14	13873000	2874000	3946100	4809600	2242900
710	B2UNA5	B2UNA5	9	9	9	tr|B2UNA5|B2UNA5_AKKM8 Redoxin domain protein OS=Akkermansia muciniphila (strain ATCC BAA-835 / Muc) OX=349741 GN=Amuc_0378 PE=4 SV=1	1	9	9	9	7	7	9	7	7	7	9	7	7	7	9	7	42.6	42.6	42.6	25.51	230	230	0	121.06	By MS/MS	By MS/MS	By MS/MS	By MS/MS	36.5	36.5	42.6	36.5	6974100000	1144500000	1215900000	2539100000	2074700000	14	144530000	22735000	42473000	40990000	38335000
711	B2UNA6	B2UNA6	20	20	20	tr|B2UNA6|B2UNA6_AKKM8 Cytochrome C family protein OS=Akkermansia muciniphila (strain ATCC BAA-835 / Muc) OX=349741 GN=Amuc_0379 PE=4 SV=1	1	20	20	20	15	19	18	11	15	19	18	11	15	19	18	11	29.7	29.7	29.7	85.492	767	767	0	154.92	By MS/MS	By MS/MS	By MS/MS	By MS/MS	21.8	28.4	27.2	15.5	3975600000	373630000	1032200000	1625200000	944630000	46	57459000	5729900	10792000	23824000	17113000
712	B2UNA7	B2UNA7	11	11	11	tr|B2UNA7|B2UNA7_AKKM8 Uncharacterized protein OS=Akkermansia muciniphila (strain ATCC BAA-835 / Muc) OX=349741 GN=Amuc_0380 PE=3 SV=1	1	11	11	11	9	10	10	10	9	10	10	10	9	10	10	10	22.7	22.7	22.7	49.203	441	441	0	93.422	By MS/MS	By MS/MS	By MS/MS	By MS/MS	20.4	20.9	22.2	20.9	4652900000	638590000	1433400000	1619900000	961070000	14	131960000	20878000	49311000	41472000	20303000
713	B2UNA8	B2UNA8	8	8	8	tr|B2UNA8|B2UNA8_AKKM8 Uncharacterized protein OS=Akkermansia muciniphila (strain ATCC BAA-835 / Muc) OX=349741 GN=Amuc_0381 PE=3 SV=1	1	8	8	8	6	6	7	3	6	6	7	3	6	6	7	3	16.7	16.7	16.7	49.813	444	444	0	40.579	By MS/MS	By MS/MS	By MS/MS	By MS/MS	13.1	13.1	14.2	8.6	1690000000	165570000	391160000	855160000	278100000	22	73444000	7525900	16694000	36583000	12641000
714	B2UNA9	B2UNA9	62	62	62	sp|B2UNA9|PNP_AKKM8 Polyribonucleotide nucleotidyltransferase OS=Akkermansia muciniphila (strain ATCC BAA-835 / Muc) OX=349741 GN=pnp PE=3 SV=1	1	62	62	62	58	55	50	46	58	55	50	46	58	55	50	46	80.5	80.5	80.5	77.479	714	714	0	323.31	By MS/MS	By MS/MS	By MS/MS	By MS/MS	74.4	74.8	70	69.2	200640000000	38923000000	49073000000	72768000000	39880000000	34	3445500000	597970000	900650000	1258400000	688540000
715	B2UNB0	B2UNB0	13	13	13	sp|B2UNB0|RS15_AKKM8 30S ribosomal protein S15 OS=Akkermansia muciniphila (strain ATCC BAA-835 / Muc) OX=349741 GN=rpsO PE=3 SV=1	1	13	13	13	12	13	12	10	12	13	12	10	12	13	12	10	76.2	76.2	76.2	9.9263	84	84	0	244.59	By MS/MS	By MS/MS	By MS/MS	By MS/MS	76.2	76.2	76.2	75	133760000000	28076000000	24419000000	51974000000	29292000000	4	19546000000	3669500000	4333500000	7035300000	4507900000
716	B2UNB1	B2UNB1	8	8	8	tr|B2UNB1|B2UNB1_AKKM8 Acetyltransferase OS=Akkermansia muciniphila (strain ATCC BAA-835 / Muc) OX=349741 GN=Amuc_0384 PE=3 SV=1	1	8	8	8	5	7	7	7	5	7	7	7	5	7	7	7	40.4	40.4	40.4	23.03	213	213	0	105.28	By MS/MS	By MS/MS	By MS/MS	By MS/MS	31	34.7	36.6	36.6	5323700000	582570000	1289000000	2430200000	1021800000	9	372190000	30587000	64389000	189650000	87561000
717	B2UNB2	B2UNB2	3	3	3	tr|B2UNB2|B2UNB2_AKKM8 ErfK/YbiS/YcfS/YnhG family protein OS=Akkermansia muciniphila (strain ATCC BAA-835 / Muc) OX=349741 GN=Amuc_0385 PE=4 SV=1	1	3	3	3	2	2	2	2	2	2	2	2	2	2	2	2	10.6	10.6	10.6	31.873	292	292	0	9.0791	By MS/MS	By MS/MS	By MS/MS	By MS/MS	7.2	7.2	7.2	7.2	320640000	53763000	82979000	114830000	69060000	14	22903000	3840200	5927100	8202500	4932900
718	B2UNB4	B2UNB4	7	7	7	tr|B2UNB4|B2UNB4_AKKM8 Uncharacterized protein OS=Akkermansia muciniphila (strain ATCC BAA-835 / Muc) OX=349741 GN=Amuc_0387 PE=4 SV=1	1	7	7	7	3	4	4	2	3	4	4	2	3	4	4	2	6.1	6.1	6.1	192.52	1727	1727	0	17.23	By MS/MS	By MS/MS	By MS/MS	By MS/MS	2.3	2.8	3.9	2.3	8275800000	789690000	6422800000	1022900000	40425000	103	58517000	124050	57520000	715220	158040
721	B2UNB8	B2UNB8	7	7	7	tr|B2UNB8|B2UNB8_AKKM8 Peptidase M23 OS=Akkermansia muciniphila (strain ATCC BAA-835 / Muc) OX=349741 GN=Amuc_0391 PE=4 SV=1	1	7	7	7	6	5	3	5	6	5	3	5	6	5	3	5	31.6	31.6	31.6	24.996	225	225	0	49.05	By MS/MS	By MS/MS	By MS/MS	By MS/MS	20.4	27.1	11.1	27.1	1596900000	422750000	464700000	250070000	459340000	10	146050000	39422000	41656000	25007000	39963000
722	B2UNB9	B2UNB9	39	39	39	tr|B2UNB9|B2UNB9_AKKM8 Coagulation factor 5/8 type domain protein OS=Akkermansia muciniphila (strain ATCC BAA-835 / Muc) OX=349741 GN=Amuc_0392 PE=4 SV=1	1	39	39	39	33	29	27	35	33	29	27	35	33	29	27	35	64.9	64.9	64.9	78.565	709	709	0	323.31	By MS/MS	By MS/MS	By MS/MS	By MS/MS	54.2	48.8	48.5	60.6	23548000000	5889900000	3153800000	6546100000	7958100000	43	283760000	65596000	43738000	77835000	96590000
723	B2UNC1	B2UNC1	24	24	24	tr|B2UNC1|B2UNC1_AKKM8 Uncharacterized protein OS=Akkermansia muciniphila (strain ATCC BAA-835 / Muc) OX=349741 GN=Amuc_0394 PE=4 SV=1	1	24	24	24	21	21	18	17	21	21	18	17	21	21	18	17	81	81	81	27.222	252	252	0	323.31	By MS/MS	By MS/MS	By MS/MS	By MS/MS	80.6	79	79.8	79	83373000000	10093000000	27421000000	28721000000	17138000000	10	6167300000	736600000	2010200000	2118700000	1301700000
724	B2UNC2	B2UNC2	15	15	15	tr|B2UNC2|B2UNC2_AKKM8 Ribonuclease PH OS=Akkermansia muciniphila (strain ATCC BAA-835 / Muc) OX=349741 GN=rph PE=3 SV=1	1	15	15	15	10	12	14	10	10	12	14	10	10	12	14	10	57.4	57.4	57.4	29.436	270	270	0	126.52	By MS/MS	By MS/MS	By MS/MS	By MS/MS	47	52.2	54.4	42.6	18458000000	2494800000	3911600000	7930500000	4121500000	12	803930000	91144000	178500000	362760000	171530000
725	B2UNC3	B2UNC3	10	10	10	tr|B2UNC3|B2UNC3_AKKM8 Type I phosphodiesterase/nucleotide pyrophosphatase OS=Akkermansia muciniphila (strain ATCC BAA-835 / Muc) OX=349741 GN=Amuc_0396 PE=4 SV=1	1	10	10	10	9	6	5	7	9	6	5	7	9	6	5	7	39.9	39.9	39.9	53.415	471	471	0	114.63	By MS/MS	By MS/MS	By MS/MS	By MS/MS	33.5	19.7	20	32.1	3522000000	841930000	436510000	1069900000	1173700000	22	63702000	13092000	13968000	20537000	16105000
726	B2UNC5	B2UNC5	15	15	15	sp|B2UNC5|BIOD_AKKM8 ATP-dependent dethiobiotin synthetase BioD OS=Akkermansia muciniphila (strain ATCC BAA-835 / Muc) OX=349741 GN=bioD PE=3 SV=1	1	15	15	15	10	12	12	10	10	12	12	10	10	12	12	10	77.9	77.9	77.9	23.328	213	213	0	172.11	By MS/MS	By MS/MS	By MS/MS	By MS/MS	57.7	64.8	67.1	59.2	7425500000	1373100000	1433400000	3128000000	1491000000	13	314540000	64068000	82621000	118080000	49774000
727	B2UNC6	B2UNC6	2	2	2	tr|B2UNC6|B2UNC6_AKKM8 Uncharacterized protein OS=Akkermansia muciniphila (strain ATCC BAA-835 / Muc) OX=349741 GN=Amuc_0399 PE=4 SV=1	1	2	2	2	1	2	1	0	1	2	1	0	1	2	1	0	16	16	16	5.8419	50	50	0	8.0602	By MS/MS	By MS/MS	By MS/MS		16	16	16	0	912640000	332650000	579990000	0	0	3	304210000	110880000	193330000	0	0
728	B2UNC7	B2UNC7	11	11	11	tr|B2UNC7|B2UNC7_AKKM8 Diadenylate cyclase OS=Akkermansia muciniphila (strain ATCC BAA-835 / Muc) OX=349741 GN=dacA PE=3 SV=1	1	11	11	11	10	8	9	7	10	8	9	7	10	8	9	7	36.1	36.1	36.1	31.804	291	291	0	131.64	By MS/MS	By MS/MS	By MS/MS	By MS/MS	33.3	33.3	31.6	28.9	8604500000	1374000000	1529800000	4017200000	1683600000	15	310480000	47993000	59681000	137660000	65141000
729	B2UNC9	B2UNC9	16	16	16	tr|B2UNC9|B2UNC9_AKKM8 ABC transporter related OS=Akkermansia muciniphila (strain ATCC BAA-835 / Muc) OX=349741 GN=Amuc_0403 PE=4 SV=1	1	16	16	16	16	13	13	12	16	13	13	12	16	13	13	12	67.3	67.3	67.3	23.711	217	217	0	177.45	By MS/MS	By MS/MS	By MS/MS	By MS/MS	67.3	62.7	59.9	54.8	7696500000	1765600000	1708200000	2606100000	1616700000	11	339780000	75078000	77074000	120150000	67475000
730	B2UND0	B2UND0	28	28	28	sp|B2UND0|PANC_AKKM8 Pantothenate synthetase OS=Akkermansia muciniphila (strain ATCC BAA-835 / Muc) OX=349741 GN=panC PE=3 SV=1	1	28	28	28	26	21	20	21	26	21	20	21	26	21	20	21	70.1	70.1	70.1	30.917	281	281	0	312.07	By MS/MS	By MS/MS	By MS/MS	By MS/MS	70.1	62.6	61.9	59.1	21144000000	5248800000	3637800000	6112900000	6144300000	19	705100000	148170000	109070000	208120000	239740000
731	B2UND1	B2UND1	41	41	41	tr|B2UND1|B2UND1_AKKM8 Outer membrane chaperone Skp (OmpH) OS=Akkermansia muciniphila (strain ATCC BAA-835 / Muc) OX=349741 GN=Amuc_0405 PE=3 SV=1	1	41	41	41	39	33	33	36	39	33	33	36	39	33	33	36	86.7	86.7	86.7	23.491	211	211	0	323.31	By MS/MS	By MS/MS	By MS/MS	By MS/MS	82.9	77.7	77.7	81.5	172190000000	31286000000	40528000000	55964000000	44413000000	16	5567600000	982970000	1289300000	1734700000	1560600000
732	B2UND2	B2UND2	16	16	16	tr|B2UND2|B2UND2_AKKM8 UDP-3-O-acylglucosamine N-acyltransferase OS=Akkermansia muciniphila (strain ATCC BAA-835 / Muc) OX=349741 GN=lpxD PE=3 SV=1	1	16	16	16	15	13	9	10	15	13	9	10	15	13	9	10	52.8	52.8	52.8	36.361	345	345	0	199.16	By MS/MS	By MS/MS	By MS/MS	By MS/MS	52.8	51	34.8	36.8	10894000000	2457800000	2866200000	3105600000	2464800000	14	337550000	46641000	98708000	101370000	90828000
733	B2UND4	B2UND4	5	5	5	tr|B2UND4|B2UND4_AKKM8 ABC transporter related OS=Akkermansia muciniphila (strain ATCC BAA-835 / Muc) OX=349741 GN=Amuc_0408 PE=4 SV=1	1	5	5	5	3	1	2	3	3	1	2	3	3	1	2	3	30.9	30.9	30.9	28.246	262	262	0	37.99	By MS/MS	By MS/MS	By MS/MS	By MS/MS	22.9	6.1	11.1	13.7	1990000000	149860000	53755000	1661600000	124790000	14	138400000	6956800	3839600	118690000	8913600
734	B2UND5	B2UND5	17	17	17	tr|B2UND5|B2UND5_AKKM8 Putative substrate-binding protein of aliphatic sulfonate ABC transporter OS=Akkermansia muciniphila (strain ATCC BAA-835 / Muc) OX=349741 GN=Amuc_0409 PE=4 SV=1	1	17	17	17	14	13	17	15	14	13	17	15	14	13	17	15	59.8	59.8	59.8	38.4	348	348	0	138.39	By MS/MS	By MS/MS	By MS/MS	By MS/MS	50	47.4	59.8	49.7	5695500000	935440000	963190000	2156400000	1640500000	17	246710000	38492000	40276000	93222000	74719000
735	B2UND9	B2UND9	4	4	4	tr|B2UND9|B2UND9_AKKM8 D,D-heptose 1,7-bisphosphate phosphatase OS=Akkermansia muciniphila (strain ATCC BAA-835 / Muc) OX=349741 GN=Amuc_0413 PE=3 SV=1	1	4	4	4	1	2	2	3	1	2	2	3	1	2	2	3	22	22	22	18.15	168	168	0	30.266	By MS/MS	By MS/MS	By MS/MS	By MS/MS	16.1	15.5	15.5	22	378390000	18720000	71183000	142750000	145730000	11	32697000	1701900	6471200	12977000	13248000
736	B2UNE0	B2UNE0	11	11	11	sp|B2UNE0|GMHA_AKKM8 Phosphoheptose isomerase OS=Akkermansia muciniphila (strain ATCC BAA-835 / Muc) OX=349741 GN=gmhA PE=3 SV=1	1	11	11	11	9	10	9	7	9	10	9	7	9	10	9	7	69.8	69.8	69.8	20.109	189	189	0	128.87	By MS/MS	By MS/MS	By MS/MS	By MS/MS	48.7	69.8	64.6	55	12902000000	1747300000	4354000000	4212900000	2588300000	9	943600000	120560000	323340000	303340000	196360000
737	B2UNE1	B2UNE1	20	20	20	tr|B2UNE1|B2UNE1_AKKM8 Bifunctional protein HldE OS=Akkermansia muciniphila (strain ATCC BAA-835 / Muc) OX=349741 GN=hldE PE=3 SV=1	1	20	20	20	18	20	18	12	18	20	18	12	18	20	18	12	44.2	44.2	44.2	54.441	496	496	0	190	By MS/MS	By MS/MS	By MS/MS	By MS/MS	42.5	44.2	40.5	26.4	12270000000	2006500000	3265700000	4906100000	2091900000	23	340890000	50999000	100760000	134380000	54747000
738	B2UNE2	B2UNE2	14	14	14	sp|B2UNE2|RS21_AKKM8 30S ribosomal protein S21 OS=Akkermansia muciniphila (strain ATCC BAA-835 / Muc) OX=349741 GN=rpsU PE=3 SV=1	1	14	14	14	12	13	13	13	12	13	13	13	12	13	13	13	78.3	78.3	78.3	9.7039	83	83	0	187.34	By MS/MS	By MS/MS	By MS/MS	By MS/MS	69.9	69.9	78.3	69.9	81235000000	18574000000	17725000000	24531000000	20405000000	3	17836000000	3406500000	3519500000	6117400000	4792300000
739	B2UNE3	B2UNE3	11	11	11	sp|B2UNE3|GSA_AKKM8 Glutamate-1-semialdehyde 2,1-aminomutase OS=Akkermansia muciniphila (strain ATCC BAA-835 / Muc) OX=349741 GN=hemL PE=3 SV=1	1	11	11	11	5	9	9	7	5	9	9	7	5	9	9	7	42.5	42.5	42.5	46.334	426	426	0	53.019	By MS/MS	By MS/MS	By MS/MS	By MS/MS	17.8	37.8	31.7	26.5	1827900000	151940000	807890000	704000000	164030000	12	116340000	9982500	51048000	47718000	7590900
740	B2UNE5	B2UNE5	26	26	26	tr|B2UNE5|B2UNE5_AKKM8 General substrate transporter OS=Akkermansia muciniphila (strain ATCC BAA-835 / Muc) OX=349741 GN=Amuc_0419 PE=4 SV=1	1	26	26	26	21	24	21	19	21	24	21	19	21	24	21	19	25.6	25.6	25.6	70.711	653	653	0	323.31	By MS/MS	By MS/MS	By MS/MS	By MS/MS	22.8	25.3	20.7	23.3	37553000000	5075200000	11512000000	13982000000	6983700000	17	1199300000	157340000	330800000	455660000	255490000
741	B2UNE6	B2UNE6	27	27	27	tr|B2UNE6|B2UNE6_AKKM8 Uncharacterized protein OS=Akkermansia muciniphila (strain ATCC BAA-835 / Muc) OX=349741 GN=Amuc_0420 PE=4 SV=1	1	27	27	27	20	23	21	17	20	23	21	17	20	23	21	17	55.2	55.2	55.2	55.508	505	505	0	166.65	By MS/MS	By MS/MS	By MS/MS	By MS/MS	47.9	46.1	44	34.7	7473200000	1194200000	2012400000	2711600000	1555000000	28	164650000	25119000	44715000	59529000	35289000
742	B2UNE7	B2UNE7	47	47	47	tr|B2UNE7|B2UNE7_AKKM8 Glutamine--tRNA ligase OS=Akkermansia muciniphila (strain ATCC BAA-835 / Muc) OX=349741 GN=glnS PE=3 SV=1	1	47	47	47	44	45	41	38	44	45	41	38	44	45	41	38	67.6	67.6	67.6	64.11	559	559	0	323.31	By MS/MS	By MS/MS	By MS/MS	By MS/MS	64.8	67.6	63.9	61.4	58629000000	10209000000	15397000000	19713000000	13310000000	31	1150100000	205630000	293900000	368000000	282620000
743	B2UNE8	B2UNE8	31	31	31	tr|B2UNE8|B2UNE8_AKKM8 Riboflavin biosynthesis protein RibBA OS=Akkermansia muciniphila (strain ATCC BAA-835 / Muc) OX=349741 GN=ribBA PE=3 SV=1	1	31	31	31	28	30	25	21	28	30	25	21	28	30	25	21	85.2	85.2	85.2	43.813	400	400	0	323.31	By MS/MS	By MS/MS	By MS/MS	By MS/MS	79.8	85.2	71.2	65.8	62082000000	11795000000	16200000000	22441000000	11646000000	25	1112900000	212450000	259920000	399320000	241210000
744	B2UNE9	B2UNE9	8	8	8	tr|B2UNE9|B2UNE9_AKKM8 6,7-dimethyl-8-ribityllumazine synthase OS=Akkermansia muciniphila (strain ATCC BAA-835 / Muc) OX=349741 GN=ribH PE=3 SV=1	1	8	8	8	8	8	6	5	8	8	6	5	8	8	6	5	37.7	37.7	37.7	17.898	162	162	0	78.714	By MS/MS	By MS/MS	By MS/MS	By MS/MS	37.7	37.7	30.2	22.2	9089100000	1289300000	2736000000	3443500000	1620200000	7	656640000	96448000	124870000	300500000	134820000
745	B2UNF0	B2UNF0	26	26	26	tr|B2UNF0|B2UNF0_AKKM8 Transcription antitermination protein NusB OS=Akkermansia muciniphila (strain ATCC BAA-835 / Muc) OX=349741 GN=nusB PE=3 SV=1	1	26	26	26	20	24	22	17	20	24	22	17	20	24	22	17	72.1	72.1	72.1	33.095	294	294	0	264.95	By MS/MS	By MS/MS	By MS/MS	By MS/MS	49.3	65	61.6	55.1	20884000000	3628900000	4958200000	7980300000	4316900000	19	738960000	122720000	171940000	279280000	165020000
746	B2UNF1	B2UNF1	18	18	18	tr|B2UNF1|B2UNF1_AKKM8 Signal recognition particle-docking protein FtsY OS=Akkermansia muciniphila (strain ATCC BAA-835 / Muc) OX=349741 GN=Amuc_0425 PE=4 SV=1	1	18	18	18	14	13	14	10	14	13	14	10	14	13	14	10	64.9	64.9	64.9	30.467	282	282	0	165.03	By MS/MS	By MS/MS	By MS/MS	By MS/MS	48.2	62.1	60.6	43.3	7685500000	1714300000	1702300000	2539800000	1729100000	14	318330000	65190000	80880000	101680000	70580000
747	B2UNF2	B2UNF2	17	17	17	sp|B2UNF2|RLMN_AKKM8 Probable dual-specificity RNA methyltransferase RlmN OS=Akkermansia muciniphila (strain ATCC BAA-835 / Muc) OX=349741 GN=rlmN PE=3 SV=1	1	17	17	17	10	12	12	11	10	12	12	11	10	12	12	11	63	63	63	40.162	359	359	0	152.6	By MS/MS	By MS/MS	By MS/MS	By MS/MS	45.7	46.5	44.8	42.6	4557300000	536000000	752840000	2213000000	1055500000	21	94865000	7469700	17924000	41213000	28259000
748	B2UNF3	B2UNF3	27	27	27	tr|B2UNF3|B2UNF3_AKKM8 Replicative DNA helicase OS=Akkermansia muciniphila (strain ATCC BAA-835 / Muc) OX=349741 GN=Amuc_0427 PE=3 SV=1	1	27	27	27	24	22	20	18	24	22	20	18	24	22	20	18	59.3	59.3	59.3	53.835	484	484	0	262.65	By MS/MS	By MS/MS	By MS/MS	By MS/MS	56.6	51.2	41.7	44	15071000000	2722400000	3725600000	4838400000	3784200000	20	339840000	54261000	90403000	121240000	73931000
749	B2UNF4	B2UNF4	2	2	2	tr|B2UNF4|B2UNF4_AKKM8 Uncharacterized protein OS=Akkermansia muciniphila (strain ATCC BAA-835 / Muc) OX=349741 GN=Amuc_0428 PE=4 SV=1	1	2	2	2	2	2	2	1	2	2	2	1	2	2	2	1	17.8	17.8	17.8	28.101	275	275	0	59.027	By MS/MS	By MS/MS	By MS/MS	By MS/MS	17.8	17.8	17.8	10.2	5521500000	667030000	2731700000	1508100000	614760000	5	849540000	91612000	434790000	234590000	88542000
751	B2UNF6	B2UNF6	18	18	18	sp|B2UNF6|CINAL_AKKM8 CinA-like protein OS=Akkermansia muciniphila (strain ATCC BAA-835 / Muc) OX=349741 GN=Amuc_0430 PE=3 SV=1	1	18	18	18	16	14	16	14	16	14	16	14	16	14	16	14	47.3	47.3	47.3	44.253	414	414	0	210.78	By MS/MS	By MS/MS	By MS/MS	By MS/MS	38.9	37.7	41.1	34.3	9320900000	1601000000	2372400000	3373200000	1974200000	22	332750000	55142000	82351000	121980000	73274000
752	B2UNF7	B2UNF7	28	28	28	tr|B2UNF7|B2UNF7_AKKM8 Pyruvate kinase OS=Akkermansia muciniphila (strain ATCC BAA-835 / Muc) OX=349741 GN=Amuc_0431 PE=3 SV=1	1	28	28	28	24	25	21	24	24	25	21	24	24	25	21	24	65.5	65.5	65.5	51.689	473	473	0	306.78	By MS/MS	By MS/MS	By MS/MS	By MS/MS	55	62.2	48.4	62.4	30610000000	5964500000	7337700000	10913000000	6394500000	23	775090000	117750000	211520000	288190000	157630000
753	B2UNF9	B2UNF9	5	5	5	tr|B2UNF9|B2UNF9_AKKM8 Uncharacterized protein OS=Akkermansia muciniphila (strain ATCC BAA-835 / Muc) OX=349741 GN=Amuc_0433 PE=4 SV=1	1	5	5	5	4	5	4	4	4	5	4	4	4	5	4	4	24	24	24	30.24	275	275	0	36.51	By MS/MS	By MS/MS	By MS/MS	By MS/MS	18.2	24	18.2	18.2	1664100000	122690000	602180000	671120000	268090000	15	78724000	5928300	29537000	29530000	13729000
754	B2UNG0	B2UNG0	4	4	4	tr|B2UNG0|B2UNG0_AKKM8 Uncharacterized protein OS=Akkermansia muciniphila (strain ATCC BAA-835 / Muc) OX=349741 GN=Amuc_0434 PE=4 SV=1	1	4	4	4	1	4	3	4	1	4	3	4	1	4	3	4	22.9	22.9	22.9	33.295	306	306	0	32.732	By MS/MS	By MS/MS	By MS/MS	By MS/MS	5.2	22.9	18.3	22.9	346120000	15069000	97845000	115320000	117890000	10	8454000	1506900	3112900	11532000	5341100
755	B2UNG1	B2UNG1	9	9	9	tr|B2UNG1|B2UNG1_AKKM8 Uncharacterized protein OS=Akkermansia muciniphila (strain ATCC BAA-835 / Muc) OX=349741 GN=Amuc_0435 PE=4 SV=1	1	9	9	9	7	9	7	8	7	9	7	8	7	9	7	8	54.1	54.1	54.1	31.189	294	294	0	323.31	By MS/MS	By MS/MS	By MS/MS	By MS/MS	34.4	54.1	39.8	43.2	58970000000	1489400000	22116000000	27555000000	7809500000	7	3276400000	79294000	1008400000	1521100000	667590000
757	B2UNG3	B2UNG3	33	33	33	sp|B2UNG3|RS4_AKKM8 30S ribosomal protein S4 OS=Akkermansia muciniphila (strain ATCC BAA-835 / Muc) OX=349741 GN=rpsD PE=3 SV=1	1	33	33	33	30	32	32	26	30	32	32	26	30	32	32	26	89.7	89.7	89.7	22.801	203	203	0	323.31	By MS/MS	By MS/MS	By MS/MS	By MS/MS	86.2	89.7	89.7	83.3	301470000000	53869000000	77337000000	107600000000	62660000000	14	15404000000	2632800000	4086600000	5363600000	3320600000
758	B2UNG4	B2UNG4	13	13	13	tr|B2UNG4|B2UNG4_AKKM8 30S ribosomal protein S11 OS=Akkermansia muciniphila (strain ATCC BAA-835 / Muc) OX=349741 GN=rpsK PE=3 SV=1	1	13	13	13	12	12	11	8	12	12	11	8	12	12	11	8	83.6	83.6	83.6	19.187	183	183	0	323.31	By MS/MS	By MS/MS	By MS/MS	By MS/MS	83.6	83.6	82	76	204150000000	45453000000	65628000000	66432000000	26637000000	7	9786900000	2039200000	3346700000	3387400000	1013700000
759	B2UNG5	B2UNG5	19	19	19	sp|B2UNG5|RS13_AKKM8 30S ribosomal protein S13 OS=Akkermansia muciniphila (strain ATCC BAA-835 / Muc) OX=349741 GN=rpsM PE=3 SV=1	1	19	19	19	19	16	18	13	19	16	18	13	19	16	18	13	67.2	67.2	67.2	14.212	125	125	0	272.96	By MS/MS	By MS/MS	By MS/MS	By MS/MS	67.2	67.2	67.2	67.2	164120000000	37114000000	38916000000	61059000000	27032000000	7	17065000000	3291800000	4152100000	6306900000	3314500000
760	B2UNG7	B2UNG7	6	6	6	tr|B2UNG7|B2UNG7_AKKM8 Uncharacterized protein OS=Akkermansia muciniphila (strain ATCC BAA-835 / Muc) OX=349741 GN=Amuc_0441 PE=4 SV=1	1	6	6	6	6	6	6	5	6	6	6	5	6	6	6	5	30.3	30.3	30.3	33.548	307	307	0	86.341	By MS/MS	By MS/MS	By MS/MS	By MS/MS	30.3	30.3	30.3	28.3	3428200000	783650000	795670000	1081100000	767820000	16	94610000	19275000	18279000	30720000	26336000
761	B2UNG8	B2UNG8	14	14	14	tr|B2UNG8|B2UNG8_AKKM8 Glycosyl transferase group 1 OS=Akkermansia muciniphila (strain ATCC BAA-835 / Muc) OX=349741 GN=Amuc_0442 PE=4 SV=1	1	14	14	14	11	8	10	9	11	8	10	9	11	8	10	9	47.3	47.3	47.3	40.891	370	370	0	120.62	By MS/MS	By MS/MS	By MS/MS	By MS/MS	36.5	33.5	34.9	33.8	3090700000	817470000	473940000	1050600000	748680000	24	46969000	11855000	8587400	13880000	12646000
763	B2UNH0	B2UNH0	5	5	5	tr|B2UNH0|B2UNH0_AKKM8 Serine-type D-Ala-D-Ala carboxypeptidase OS=Akkermansia muciniphila (strain ATCC BAA-835 / Muc) OX=349741 GN=Amuc_0444 PE=3 SV=1	1	5	5	5	2	3	2	3	2	3	2	3	2	3	2	3	19.5	19.5	19.5	33.578	307	307	0	13.726	By MS/MS	By MS/MS	By MS/MS	By MS/MS	10.7	12.1	10.7	11.1	475110000	113020000	80268000	131990000	149830000	21	508540	5382000	508540	6285400	7134700
764	B2UNH1	B2UNH1	30	30	30	tr|B2UNH1|B2UNH1_AKKM8 Ribosome-binding ATPase YchF OS=Akkermansia muciniphila (strain ATCC BAA-835 / Muc) OX=349741 GN=ychF PE=3 SV=1	1	30	30	30	23	25	26	25	23	25	26	25	23	25	26	25	77.2	77.2	77.2	40.817	373	373	0	323.31	By MS/MS	By MS/MS	By MS/MS	By MS/MS	70	69.7	72.4	74.8	51524000000	7579700000	13538000000	18223000000	12184000000	23	1085200000	177330000	204730000	391450000	311660000
765	B2UNH2	B2UNH2	19	19	19	tr|B2UNH2|B2UNH2_AKKM8 Aminomethyltransferase OS=Akkermansia muciniphila (strain ATCC BAA-835 / Muc) OX=349741 GN=gcvT PE=3 SV=1	1	19	19	19	15	16	14	11	15	16	14	11	15	16	14	11	57.3	57.3	57.3	38.913	361	361	0	200.98	By MS/MS	By MS/MS	By MS/MS	By MS/MS	43.5	49	47.4	40.2	32702000000	6266600000	7563300000	10528000000	8343400000	19	1155900000	229470000	255240000	395120000	276050000
766	B2UNH3	B2UNH3	2	2	2	tr|B2UNH3|B2UNH3_AKKM8 Glycine cleavage system H protein OS=Akkermansia muciniphila (strain ATCC BAA-835 / Muc) OX=349741 GN=gcvH PE=3 SV=1	1	2	2	2	1	0	0	2	1	0	0	2	1	0	0	2	39.7	39.7	39.7	13.719	126	126	0	19.189	By MS/MS			By MS/MS	8.7	0	0	39.7	140760000	0	0	0	140760000	2	70378000	0	0	0	70378000
767	B2UNH4	B2UNH4	46	46	46	sp|B2UNH4|GCSP_AKKM8 Glycine dehydrogenase (decarboxylating) OS=Akkermansia muciniphila (strain ATCC BAA-835 / Muc) OX=349741 GN=gcvP PE=3 SV=1	1	46	46	46	39	37	38	37	39	37	38	37	39	37	38	37	50	50	50	102.65	948	948	0	323.31	By MS/MS	By MS/MS	By MS/MS	By MS/MS	44.9	48.2	45.7	46.3	51013000000	12396000000	8538400000	16604000000	13475000000	39	867760000	182880000	143100000	281310000	260460000
768	B2UNH7	B2UNH7	9	9	9	tr|B2UNH7|B2UNH7_AKKM8 Sulfatase OS=Akkermansia muciniphila (strain ATCC BAA-835 / Muc) OX=349741 GN=Amuc_0451 PE=4 SV=1	1	9	9	9	4	8	6	6	4	8	6	6	4	8	6	6	17.4	17.4	17.4	78.831	719	719	0	41.49	By MS/MS	By MS/MS	By MS/MS	By MS/MS	7.8	14.2	13.2	12.7	1610800000	91522000	1073300000	270500000	175500000	40	32737000	1903800	24289000	3492100	3051400
769	B2UNH8	B2UNH8	50	50	50	tr|B2UNH8|B2UNH8_AKKM8 DEAD/DEAH box helicase domain protein OS=Akkermansia muciniphila (strain ATCC BAA-835 / Muc) OX=349741 GN=Amuc_0452 PE=3 SV=1	1	50	50	50	45	43	43	43	45	43	43	43	45	43	43	43	72	72	72	67.114	604	604	0	323.31	By MS/MS	By MS/MS	By MS/MS	By MS/MS	61.6	60.3	64.1	69	81897000000	17405000000	13530000000	28528000000	22435000000	31	1467100000	297360000	264460000	443450000	461810000
770	B2UNI0	B2UNI0	15	15	15	tr|B2UNI0|B2UNI0_AKKM8 SASA domain-containing protein OS=Akkermansia muciniphila (strain ATCC BAA-835 / Muc) OX=349741 GN=Amuc_0454 PE=4 SV=1	1	15	15	15	9	10	13	13	9	10	13	13	9	10	13	13	39.6	39.6	39.6	55.762	512	512	0	129.63	By MS/MS	By MS/MS	By MS/MS	By MS/MS	29.5	28.3	38.3	34.2	3876100000	738710000	509510000	1520200000	1107800000	28	63006000	7817900	12354000	23123000	19711000
771	B2UNI1	B2UNI1	11	11	11	tr|B2UNI1|B2UNI1_AKKM8 Lipolytic protein G-D-S-L family OS=Akkermansia muciniphila (strain ATCC BAA-835 / Muc) OX=349741 GN=Amuc_0455 PE=4 SV=1	1	11	11	11	10	8	9	11	10	8	9	11	10	8	9	11	48	48	48	35.407	325	325	0	96.034	By MS/MS	By MS/MS	By MS/MS	By MS/MS	42.2	37.2	39.4	48	4152100000	810070000	664820000	1012700000	1664500000	17	114330000	27627000	11727000	18791000	56188000
772	B2UNI3	B2UNI3	28	28	28	tr|B2UNI3|B2UNI3_AKKM8 AIR synthase OS=Akkermansia muciniphila (strain ATCC BAA-835 / Muc) OX=349741 GN=Amuc_0457 PE=3 SV=1	1	28	28	28	25	23	26	19	25	23	26	19	25	23	26	19	67	67	67	36.493	333	333	0	323.31	By MS/MS	By MS/MS	By MS/MS	By MS/MS	64.3	55.9	66.1	61	95341000000	15862000000	20622000000	38065000000	20792000000	16	3495200000	506130000	804980000	1350600000	833530000
773	B2UNI4	B2UNI4	42	42	42	tr|B2UNI4|B2UNI4_AKKM8 Glutamine amidotransferase class-II OS=Akkermansia muciniphila (strain ATCC BAA-835 / Muc) OX=349741 GN=Amuc_0458 PE=4 SV=1	1	42	42	42	34	34	34	26	34	34	34	26	34	34	34	26	58.8	58.8	58.8	72.221	639	639	0	323.31	By MS/MS	By MS/MS	By MS/MS	By MS/MS	52.9	54	47.3	45.7	54778000000	10686000000	10078000000	18946000000	15068000000	29	761970000	113830000	172650000	305280000	170210000
774	B2UNI5	B2UNI5	15	15	15	tr|B2UNI5|B2UNI5_AKKM8 RNA polymerase, sigma-24 subunit, ECF subfamily OS=Akkermansia muciniphila (strain ATCC BAA-835 / Muc) OX=349741 GN=Amuc_0459 PE=3 SV=1	1	15	15	15	13	12	14	12	13	12	14	12	13	12	14	12	76.9	76.9	76.9	23.018	199	199	0	226.67	By MS/MS	By MS/MS	By MS/MS	By MS/MS	75.9	70.4	73.4	72.4	20367000000	3683800000	4073200000	8502700000	4106900000	10	1201500000	179790000	258310000	520990000	242390000
775	B2UNI6	B2UNI6	3	3	3	tr|B2UNI6|B2UNI6_AKKM8 Uncharacterized protein OS=Akkermansia muciniphila (strain ATCC BAA-835 / Muc) OX=349741 GN=Amuc_0460 PE=4 SV=1	1	3	3	3	3	3	2	3	3	3	2	3	3	3	2	3	31.2	31.2	31.2	19.708	173	173	0	15.942	By MS/MS	By MS/MS	By MS/MS	By MS/MS	31.2	31.2	16.8	31.2	491730000	127430000	97364000	140550000	126380000	8	3698100	1855800	1842300	5560900	8339500
776	B2UNI7	B2UNI7	6	6	6	tr|B2UNI7|B2UNI7_AKKM8 PDZ/DHR/GLGF domain protein OS=Akkermansia muciniphila (strain ATCC BAA-835 / Muc) OX=349741 GN=Amuc_0461 PE=4 SV=1	1	6	6	6	3	5	3	4	3	5	3	4	3	5	3	4	25.4	25.4	25.4	31.101	291	291	0	39.793	By MS/MS	By MS/MS	By MS/MS	By MS/MS	15.5	19.2	7.6	22	1053900000	215370000	285640000	271860000	281010000	19	33753000	7348000	9338600	11407000	5659700
777	B2UNI8	B2UNI8	8	8	8	tr|B2UNI8|B2UNI8_AKKM8 Uncharacterized protein OS=Akkermansia muciniphila (strain ATCC BAA-835 / Muc) OX=349741 GN=Amuc_0462 PE=4 SV=1	1	8	8	8	7	6	7	5	7	6	7	5	7	6	7	5	85.2	85.2	85.2	13.91	122	122	0	68.858	By MS/MS	By MS/MS	By MS/MS	By MS/MS	56.6	76.2	82	67.2	18837000000	3019900000	4262000000	7676600000	3878100000	4	3008300000	541590000	609860000	1265700000	591220000
778	B2UNI9	B2UNI9	3	3	3	tr|B2UNI9|B2UNI9_AKKM8 Phosphopantothenoylcysteine decarboxylase OS=Akkermansia muciniphila (strain ATCC BAA-835 / Muc) OX=349741 GN=Amuc_0463 PE=4 SV=1	1	3	3	3	3	3	3	3	3	3	3	3	3	3	3	3	27.4	27.4	27.4	19.177	179	179	0	22.269	By MS/MS	By MS/MS	By MS/MS	By MS/MS	27.4	27.4	27.4	27.4	1277200000	87654000	338840000	592270000	258390000	7	49520000	3768100	17414000	15939000	12398000
779	B2UNJ0	B2UNJ0	15	15	15	tr|B2UNJ0|B2UNJ0_AKKM8 Uncharacterized protein OS=Akkermansia muciniphila (strain ATCC BAA-835 / Muc) OX=349741 GN=Amuc_0464 PE=4 SV=1	1	15	15	15	14	13	13	11	14	13	13	11	14	13	13	11	63.6	63.6	63.6	23.3	209	209	0	178.04	By MS/MS	By MS/MS	By MS/MS	By MS/MS	63.6	61.2	63.6	53.6	20799000000	4441900000	5458100000	4993400000	5905200000	9	1422900000	272220000	338290000	418550000	393830000
780	B2UNJ1	B2UNJ1	7	7	7	tr|B2UNJ1|B2UNJ1_AKKM8 Peptidase M23 OS=Akkermansia muciniphila (strain ATCC BAA-835 / Muc) OX=349741 GN=Amuc_0465 PE=4 SV=1	1	7	7	7	5	2	2	7	5	2	2	7	5	2	2	7	25.4	25.4	25.4	38.099	347	347	0	31.265	By MS/MS	By MS/MS	By MS/MS	By MS/MS	21.9	12.1	12.1	25.4	713670000	228580000	50330000	58155000	376610000	20	27361000	8361900	1010300	1767900	16221000
781	B2UNJ2	B2UNJ2	50	50	50	tr|B2UNJ2|B2UNJ2_AKKM8 TPR repeat-containing protein OS=Akkermansia muciniphila (strain ATCC BAA-835 / Muc) OX=349741 GN=Amuc_0466 PE=4 SV=1	1	50	50	50	40	41	40	39	40	41	40	39	40	41	40	39	69.5	69.5	69.5	97.522	884	884	0	323.31	By MS/MS	By MS/MS	By MS/MS	By MS/MS	56.8	64.1	59.3	58.7	18826000000	3776700000	3512700000	7004200000	4532000000	51	225910000	43324000	43628000	81523000	57437000
782	B2UNJ3	B2UNJ3	24	24	24	sp|B2UNJ3|MURA_AKKM8 UDP-N-acetylglucosamine 1-carboxyvinyltransferase OS=Akkermansia muciniphila (strain ATCC BAA-835 / Muc) OX=349741 GN=murA PE=3 SV=1	1	24	24	24	24	22	21	20	24	22	21	20	24	22	21	20	60.2	60.2	60.2	45.408	425	425	0	246.71	By MS/MS	By MS/MS	By MS/MS	By MS/MS	60.2	57.9	56.5	57.9	14127000000	2869900000	3968700000	4452000000	2836800000	25	333460000	66261000	99690000	101670000	65833000
783	B2UNJ4	B2UNJ4	13	13	13	tr|B2UNJ4|B2UNJ4_AKKM8 Histone family protein DNA-binding protein OS=Akkermansia muciniphila (strain ATCC BAA-835 / Muc) OX=349741 GN=Amuc_1896 PE=3 SV=1	1	13	13	13	12	12	11	9	12	12	11	9	12	12	11	9	87.6	87.6	87.6	9.4558	89	89	0	323.31	By MS/MS	By MS/MS	By MS/MS	By MS/MS	74.2	87.6	74.2	66.3	199670000000	36567000000	45106000000	85489000000	32507000000	5	16638000000	3710300000	3068400000	5844100000	4014800000
784	B2UNJ5	B2UNJ5	18	18	18	sp|B2UNJ5|AROC_AKKM8 Chorismate synthase OS=Akkermansia muciniphila (strain ATCC BAA-835 / Muc) OX=349741 GN=aroC PE=3 SV=1	1	18	18	18	14	16	15	17	14	16	15	17	14	16	15	17	71.5	71.5	71.5	38.86	361	361	0	228.88	By MS/MS	By MS/MS	By MS/MS	By MS/MS	48.5	68.7	57.3	68.7	21908000000	4256400000	6114100000	6405000000	5132200000	19	574520000	112830000	155790000	160570000	145330000
785	B2UNJ6	B2UNJ6	3	3	3	tr|B2UNJ6|B2UNJ6_AKKM8 Uncharacterized protein OS=Akkermansia muciniphila (strain ATCC BAA-835 / Muc) OX=349741 GN=Amuc_1898 PE=4 SV=1	1	3	3	3	1	2	3	1	1	2	3	1	1	2	3	1	9.4	9.4	9.4	33.418	297	297	0	17.562	By MS/MS	By MS/MS	By MS/MS	By MS/MS	2.7	9.4	9.4	6.4	290080000	17179000	37820000	185720000	49365000	16	8182700	1073700	1656600	5452400	3085300
787	B2UNJ9	B2UNJ9	5	5	5	tr|B2UNJ9|B2UNJ9_AKKM8 Metallophosphoesterase OS=Akkermansia muciniphila (strain ATCC BAA-835 / Muc) OX=349741 GN=Amuc_1901 PE=4 SV=1	1	5	5	5	3	4	2	2	3	4	2	2	3	4	2	2	28.4	28.4	28.4	29.952	264	264	0	22.755	By MS/MS	By MS/MS	By MS/MS	By MS/MS	12.5	18.9	9.1	13.3	1130400000	236430000	370610000	396000000	127360000	15	44769000	5309600	18949000	16121000	4389700
788	B2UNK0	B2UNK0	23	23	23	tr|B2UNK0|B2UNK0_AKKM8 Uncharacterized protein OS=Akkermansia muciniphila (strain ATCC BAA-835 / Muc) OX=349741 GN=Amuc_1902 PE=4 SV=1	1	23	23	23	21	21	20	18	21	21	20	18	21	21	20	18	93.9	93.9	93.9	24.926	230	230	0	323.31	By MS/MS	By MS/MS	By MS/MS	By MS/MS	77.8	93.9	77.8	87	199280000000	35375000000	47720000000	67485000000	48704000000	12	14281000000	2478900000	3332200000	4853300000	3617200000
789	B2UNK1	B2UNK1	30	30	30	tr|B2UNK1|B2UNK1_AKKM8 Uncharacterized protein OS=Akkermansia muciniphila (strain ATCC BAA-835 / Muc) OX=349741 GN=Amuc_1903 PE=4 SV=1	1	30	30	30	29	28	30	28	29	28	30	28	29	28	30	28	81.8	81.8	81.8	35.413	335	335	0	323.31	By MS/MS	By MS/MS	By MS/MS	By MS/MS	81.8	68.1	81.8	66	257390000000	52754000000	66947000000	86347000000	51341000000	17	11252000000	2100400000	2994600000	3892300000	2264300000
790	B2UNK2	B2UNK2	3	3	3	tr|B2UNK2|B2UNK2_AKKM8 Uncharacterized protein OS=Akkermansia muciniphila (strain ATCC BAA-835 / Muc) OX=349741 GN=Amuc_1904 PE=4 SV=1	1	3	3	3	2	2	0	3	2	2	0	3	2	2	0	3	19.9	19.9	19.9	21.467	196	196	0	9.5501	By MS/MS	By MS/MS		By MS/MS	15.8	15.8	0	19.9	241860000	78378000	29742000	0	133740000	7	15006000	5075500	4248900	0	9930500
791	B2UNK3	B2UNK3	10	10	10	tr|B2UNK3|B2UNK3_AKKM8 Site-specific DNA-methyltransferase (Adenine-specific) OS=Akkermansia muciniphila (strain ATCC BAA-835 / Muc) OX=349741 GN=Amuc_1905 PE=4 SV=1	1	10	10	10	3	9	5	6	3	9	5	6	3	9	5	6	41.2	41.2	41.2	41.83	364	364	0	54.331	By MS/MS	By MS/MS	By MS/MS	By MS/MS	11.5	36	24.5	29.9	2806300000	272620000	1298000000	983020000	252620000	18	44757000	4030000	18340000	16519000	5867800
792	B2UNK4	B2UNK4	3	3	3	tr|B2UNK4|B2UNK4_AKKM8 Tyrosine recombinase XerC OS=Akkermansia muciniphila (strain ATCC BAA-835 / Muc) OX=349741 GN=xerC PE=3 SV=1	1	3	3	3	1	1	2	2	1	1	2	2	1	1	2	2	15.9	15.9	15.9	33.908	295	295	0	7.6464	By MS/MS	By MS/MS	By MS/MS	By MS/MS	7.1	7.1	11.2	11.9	870550000	145240000	77856000	334350000	313100000	17	51209000	8543500	4579700	19668000	18418000
794	B2UNK8	B2UNK8	12	12	12	tr|B2UNK8|B2UNK8_AKKM8 Uncharacterized protein OS=Akkermansia muciniphila (strain ATCC BAA-835 / Muc) OX=349741 GN=Amuc_1910 PE=4 SV=1	1	12	12	12	10	10	10	8	10	10	10	8	10	10	10	8	32.4	32.4	32.4	46.875	426	426	0	111.01	By MS/MS	By MS/MS	By MS/MS	By MS/MS	30.3	30.8	30.3	27.2	2953200000	464220000	901980000	1112900000	474130000	23	81025000	14118000	19246000	33825000	13835000
795	B2UNK9	B2UNK9	22	22	22	tr|B2UNK9|B2UNK9_AKKM8 Iron-containing alcohol dehydrogenase OS=Akkermansia muciniphila (strain ATCC BAA-835 / Muc) OX=349741 GN=Amuc_1911 PE=4 SV=1	1	22	22	22	22	21	19	20	22	21	19	20	22	21	19	20	60.6	60.6	60.6	41.349	386	386	0	295.75	By MS/MS	By MS/MS	By MS/MS	By MS/MS	60.6	60.6	59.8	51.6	18595000000	4021400000	3471900000	6295900000	4805400000	14	839730000	155840000	160960000	272490000	250450000
796	B2UNL0	B2UNL0	48	48	48	tr|B2UNL0|B2UNL0_AKKM8 Type I restriction enzyme R Protein OS=Akkermansia muciniphila (strain ATCC BAA-835 / Muc) OX=349741 GN=Amuc_1913 PE=3 SV=1	1	48	48	48	37	40	42	39	37	40	42	39	37	40	42	39	48.2	48.2	48.2	117.96	1039	1039	0	323.31	By MS/MS	By MS/MS	By MS/MS	By MS/MS	40.7	43	45.6	42.3	18675000000	3419000000	3286000000	6688700000	5281700000	55	207460000	38816000	38533000	72875000	57233000
797	B2UNL1	B2UNL1	12	12	12	tr|B2UNL1|B2UNL1_AKKM8 Restriction modification system DNA specificity domain OS=Akkermansia muciniphila (strain ATCC BAA-835 / Muc) OX=349741 GN=Amuc_1914 PE=4 SV=1	1	12	12	12	11	11	10	11	11	11	10	11	11	11	10	11	33.4	33.4	33.4	43.902	386	386	0	126.42	By MS/MS	By MS/MS	By MS/MS	By MS/MS	30.8	29	28.8	30.8	2888900000	508970000	524760000	1095500000	759720000	25	84339000	14556000	16861000	29669000	23253000
798	B2UNL2	B2UNL2	49	49	49	tr|B2UNL2|B2UNL2_AKKM8 Site-specific DNA-methyltransferase (adenine-specific) OS=Akkermansia muciniphila (strain ATCC BAA-835 / Muc) OX=349741 GN=Amuc_1915 PE=3 SV=1	1	49	49	49	38	36	39	30	38	36	39	30	38	36	39	30	53.9	53.9	53.9	95.767	853	853	0	323.31	By MS/MS	By MS/MS	By MS/MS	By MS/MS	45.7	45.1	48.1	40.3	15494000000	2550900000	3289600000	6366600000	3287200000	49	223410000	34784000	50247000	91747000	46629000
799	B2UNL4	B2UNL4	5	5	5	tr|B2UNL4|B2UNL4_AKKM8 PfkB domain protein OS=Akkermansia muciniphila (strain ATCC BAA-835 / Muc) OX=349741 GN=Amuc_1917 PE=4 SV=1	1	5	5	5	4	5	5	4	4	5	5	4	4	5	5	4	34.1	34.1	34.1	34.575	320	320	0	79.711	By MS/MS	By MS/MS	By MS/MS	By MS/MS	27.5	34.1	34.1	27.5	3078700000	501010000	861000000	952000000	764700000	17	67666000	10372000	19451000	27747000	10096000
800	B2UNL5	B2UNL5	34	34	34	tr|B2UNL5|B2UNL5_AKKM8 Multifunctional fusion protein OS=Akkermansia muciniphila (strain ATCC BAA-835 / Muc) OX=349741 GN=lpxC PE=3 SV=1	1	34	34	34	27	28	30	28	27	28	30	28	27	28	30	28	81.1	81.1	81.1	47.829	438	438	0	323.31	By MS/MS	By MS/MS	By MS/MS	By MS/MS	70.5	75.1	77.9	74.7	119190000000	23325000000	25425000000	41208000000	29235000000	25	1524200000	275560000	369910000	499170000	379570000
801	B2UNL6	B2UNL6	5	5	5	tr|B2UNL6|B2UNL6_AKKM8 Nucleotidyl transferase OS=Akkermansia muciniphila (strain ATCC BAA-835 / Muc) OX=349741 GN=Amuc_1919 PE=4 SV=1	1	5	5	5	5	2	5	2	5	2	5	2	5	2	5	2	23.1	23.1	23.1	33.306	303	303	0	21.814	By MS/MS	By MS/MS	By MS/MS	By MS/MS	23.1	6.3	23.1	8.9	499490000	185040000	53843000	190580000	70022000	16	19813000	8553700	3365200	6560800	1333200
803	B2UNL8	B2UNL8	10	10	10	tr|B2UNL8|B2UNL8_AKKM8 Apolipoprotein N-acyltransferase OS=Akkermansia muciniphila (strain ATCC BAA-835 / Muc) OX=349741 GN=lnt PE=3 SV=1	1	10	10	10	7	8	7	7	7	8	7	7	7	8	7	7	25.4	25.4	25.4	69.58	629	629	0	82.965	By MS/MS	By MS/MS	By MS/MS	By MS/MS	18.4	21	17.8	18.3	1659800000	418170000	413710000	333950000	494000000	24	51626000	15296000	12237000	6995500	17097000
804	B2UNL9	B2UNL9	7	7	7	tr|B2UNL9|B2UNL9_AKKM8 Putative ferredoxin OS=Akkermansia muciniphila (strain ATCC BAA-835 / Muc) OX=349741 GN=Amuc_1922 PE=4 SV=1	1	7	7	7	7	5	4	6	7	5	4	6	7	5	4	6	44.2	44.2	44.2	8.404	77	77	0	50.98	By MS/MS	By MS/MS	By MS/MS	By MS/MS	44.2	44.2	44.2	44.2	15903000000	2019300000	3062200000	5448200000	5373200000	6	1304200000	154620000	216280000	457760000	475510000
805	B2UNM1	B2UNM1	10	10	10	tr|B2UNM1|B2UNM1_AKKM8 Beta-N-acetylhexosaminidase OS=Akkermansia muciniphila (strain ATCC BAA-835 / Muc) OX=349741 GN=Amuc_1924 PE=3 SV=1	1	10	10	10	7	8	7	6	7	8	7	6	7	8	7	6	20.6	20.6	20.6	75.139	664	664	0	36.422	By MS/MS	By MS/MS	By MS/MS	By MS/MS	15.1	15.8	13.1	11.6	1127100000	210000000	318020000	431100000	168010000	35	20139000	2890700	6945900	7264800	3037200
806	B2UNN3	B2UNN3	7	7	7	tr|B2UNN3|B2UNN3_AKKM8 Uncharacterized protein OS=Akkermansia muciniphila (strain ATCC BAA-835 / Muc) OX=349741 GN=Amuc_1936 PE=4 SV=1	1	7	7	7	6	7	6	6	6	7	6	6	6	7	6	6	38.5	38.5	38.5	16.559	143	143	0	75.509	By MS/MS	By MS/MS	By MS/MS	By MS/MS	32.9	38.5	38.5	32.9	8278800000	863480000	3096700000	3173200000	1145400000	7	768820000	96382000	268940000	260870000	142630000
807	B2UNN5	B2UNN5	52	52	52	tr|B2UNN5|B2UNN5_AKKM8 DNA polymerase I OS=Akkermansia muciniphila (strain ATCC BAA-835 / Muc) OX=349741 GN=polA PE=3 SV=1	1	52	52	52	37	46	43	40	37	46	43	40	37	46	43	40	64.8	64.8	64.8	104.42	945	945	0	323.31	By MS/MS	By MS/MS	By MS/MS	By MS/MS	55.2	62.3	57.2	57.5	25441000000	3517300000	8179200000	8919400000	4825100000	57	151050000	21726000	43946000	55379000	30003000
808	B2UNN6	B2UNN6	14	14	14	tr|B2UNN6|B2UNN6_AKKM8 Efflux transporter, RND family, MFP subunit OS=Akkermansia muciniphila (strain ATCC BAA-835 / Muc) OX=349741 GN=Amuc_1939 PE=4 SV=1	1	14	14	14	12	14	11	10	12	14	11	10	12	14	11	10	41.1	41.1	41.1	39.221	370	370	0	90.266	By MS/MS	By MS/MS	By MS/MS	By MS/MS	38.4	41.1	32.4	32.7	4450900000	572840000	1733100000	1395000000	749910000	21	165330000	23458000	62561000	49394000	29914000
809	B2UNN7	B2UNN7	10	10	10	tr|B2UNN7|B2UNN7_AKKM8 Uncharacterized protein OS=Akkermansia muciniphila (strain ATCC BAA-835 / Muc) OX=349741 GN=Amuc_1940 PE=4 SV=1	1	10	10	10	10	9	10	10	10	9	10	10	10	9	10	10	72.8	72.8	72.8	17.211	151	151	0	226.58	By MS/MS	By MS/MS	By MS/MS	By MS/MS	72.8	51.7	72.8	72.8	74875000000	12619000000	14590000000	30978000000	16688000000	6	4404100000	601650000	988500000	1853900000	959980000
810	B2UNN8	B2UNN8	37	37	37	tr|B2UNN8|B2UNN8_AKKM8 Adenylosuccinate lyase OS=Akkermansia muciniphila (strain ATCC BAA-835 / Muc) OX=349741 GN=Amuc_1941 PE=3 SV=1	1	37	37	37	27	33	33	25	27	33	33	25	27	33	33	25	72.8	72.8	72.8	52.422	474	474	0	323.31	By MS/MS	By MS/MS	By MS/MS	By MS/MS	53.4	59.9	72.2	53.8	48044000000	7393600000	12583000000	18238000000	9829600000	28	1135700000	168270000	301930000	428360000	237150000
811	B2UNN9	B2UNN9	21	21	21	tr|B2UNN9|B2UNN9_AKKM8 Peptidase T OS=Akkermansia muciniphila (strain ATCC BAA-835 / Muc) OX=349741 GN=pepT PE=3 SV=1	1	21	21	21	17	18	18	17	17	18	18	17	17	18	18	17	45.1	45.1	45.1	45.118	417	417	0	207.16	By MS/MS	By MS/MS	By MS/MS	By MS/MS	43.4	39.1	45.1	45.1	13012000000	2677000000	2867200000	4412300000	3055900000	17	409570000	81815000	95331000	130600000	101820000
812	B2UNP0	B2UNP0	21	21	21	tr|B2UNP0|B2UNP0_AKKM8 Tetratricopeptide TPR_2 repeat protein OS=Akkermansia muciniphila (strain ATCC BAA-835 / Muc) OX=349741 GN=Amuc_1943 PE=4 SV=1	1	21	21	21	11	13	11	12	11	13	11	12	11	13	11	12	30.4	30.4	30.4	101.18	917	917	0	85.704	By MS/MS	By MS/MS	By MS/MS	By MS/MS	20.2	21.2	17.1	18.3	3037900000	326260000	808430000	552080000	1351100000	50	25455000	1396000	11045000	4229700	8784000
813	B2UNP1	B2UNP1	19	19	19	tr|B2UNP1|B2UNP1_AKKM8 6-phosphogluconate dehydrogenase NAD-binding OS=Akkermansia muciniphila (strain ATCC BAA-835 / Muc) OX=349741 GN=Amuc_1944 PE=4 SV=1	1	19	19	19	15	16	15	14	15	16	15	14	15	16	15	14	75	75	75	31.341	288	288	0	179.85	By MS/MS	By MS/MS	By MS/MS	By MS/MS	70.5	67.7	58	58.7	6804600000	1421800000	1386800000	2246700000	1749300000	16	188740000	36687000	41167000	62797000	48086000
814	B2UNP2	B2UNP2	6	6	6	tr|B2UNP2|B2UNP2_AKKM8 Uncharacterized protein OS=Akkermansia muciniphila (strain ATCC BAA-835 / Muc) OX=349741 GN=Amuc_1945 PE=4 SV=1	1	6	6	6	0	6	2	0	0	6	2	0	0	6	2	0	13.5	13.5	13.5	57.532	518	518	0	26.776		By MS/MS	By matching		0	13.5	6.2	0	275370000	0	171170000	104190000	0	27	7309400	0	4635200	2674200	0
815	B2UNP3	B2UNP3	25	25	25	tr|B2UNP3|B2UNP3_AKKM8 Dihydrodipicolinate synthetase OS=Akkermansia muciniphila (strain ATCC BAA-835 / Muc) OX=349741 GN=Amuc_1946 PE=3 SV=1	1	25	25	25	22	21	21	19	22	21	21	19	22	21	21	19	75.4	75.4	75.4	33.031	305	305	0	323.31	By MS/MS	By MS/MS	By MS/MS	By MS/MS	67.9	73.4	63.6	58	36468000000	6056400000	8684900000	12334000000	9392500000	17	1542500000	235420000	373610000	507960000	425480000
816	B2UNP4	B2UNP4	19	19	19	tr|B2UNP4|B2UNP4_AKKM8 N-acylglucosamine 2-epimerase OS=Akkermansia muciniphila (strain ATCC BAA-835 / Muc) OX=349741 GN=Amuc_1947 PE=4 SV=1	1	19	19	19	19	15	14	15	19	15	14	15	19	15	14	15	50.1	50.1	50.1	45.6	393	393	0	291.76	By MS/MS	By MS/MS	By MS/MS	By MS/MS	50.1	37.7	44.8	47.6	18528000000	4840100000	3294000000	5388500000	5005400000	23	377110000	77256000	79578000	116820000	103450000
817	B2UNP8	B2UNP8	34	34	34	tr|B2UNP8|B2UNP8_AKKM8 NADH:flavin oxidoreductase/NADH oxidase OS=Akkermansia muciniphila (strain ATCC BAA-835 / Muc) OX=349741 GN=Amuc_1951 PE=4 SV=1	1	34	34	34	30	22	24	28	30	22	24	28	30	22	24	28	88.3	88.3	88.3	40.824	367	367	0	315.4	By MS/MS	By MS/MS	By MS/MS	By MS/MS	78.5	56.7	58.9	65.1	23753000000	6233900000	2527400000	8093900000	6897800000	18	845730000	212280000	97521000	276640000	259290000
818	B2UNQ3	B2UNQ3	4	4	4	tr|B2UNQ3|B2UNQ3_AKKM8 Cys-tRNA(Pro)/Cys-tRNA(Cys) deacylase OS=Akkermansia muciniphila (strain ATCC BAA-835 / Muc) OX=349741 GN=Amuc_1956 PE=3 SV=1	1	4	4	4	2	3	2	3	2	3	2	3	2	3	2	3	24.4	24.4	24.4	17.99	164	164	0	21.567	By matching	By MS/MS	By MS/MS	By MS/MS	17.1	24.4	13.4	18.3	1061900000	49846000	198340000	304420000	509250000	11	73133000	2197700	7840500	19839000	43256000
819	B2UNQ8	B2UNQ8	54	54	54	tr|B2UNQ8|B2UNQ8_AKKM8 Methionine synthase OS=Akkermansia muciniphila (strain ATCC BAA-835 / Muc) OX=349741 GN=Amuc_1961 PE=3 SV=1	1	54	54	54	41	37	42	39	41	37	42	39	41	37	42	39	47.9	47.9	47.9	138.23	1253	1253	0	323.31	By MS/MS	By MS/MS	By MS/MS	By MS/MS	38.6	34.2	33.3	39.1	25301000000	4623500000	4312900000	10252000000	6112600000	58	247440000	42664000	50122000	100540000	54114000
820	B2UNR1	B2UNR1	21	21	21	tr|B2UNR1|B2UNR1_AKKM8 Homoserine dehydrogenase OS=Akkermansia muciniphila (strain ATCC BAA-835 / Muc) OX=349741 GN=Amuc_1964 PE=3 SV=1	1	21	21	21	17	17	19	13	17	17	19	13	17	17	19	13	52.3	52.3	52.3	48.193	442	442	0	184.01	By MS/MS	By MS/MS	By MS/MS	By MS/MS	44.3	39.1	49.8	38	13195000000	2478900000	3560600000	4573400000	2582400000	17	481950000	95433000	130650000	153770000	102100000
821	B2UNR2	B2UNR2	32	32	32	tr|B2UNR2|B2UNR2_AKKM8 Aspartokinase OS=Akkermansia muciniphila (strain ATCC BAA-835 / Muc) OX=349741 GN=Amuc_1965 PE=3 SV=1	1	32	32	32	30	25	27	24	30	25	27	24	30	25	27	24	74.8	74.8	74.8	43.066	405	405	0	323.31	By MS/MS	By MS/MS	By MS/MS	By MS/MS	64.2	60.5	72.3	69.4	69547000000	12200000000	16017000000	25431000000	15899000000	21	2426200000	409720000	590900000	855460000	570160000
822	B2UNR4	B2UNR4	9	9	9	tr|B2UNR4|B2UNR4_AKKM8 Thioredoxin domain OS=Akkermansia muciniphila (strain ATCC BAA-835 / Muc) OX=349741 GN=Amuc_1967 PE=4 SV=1	1	9	9	9	7	8	8	7	7	8	8	7	7	8	8	7	51.5	51.5	51.5	18.907	169	169	0	83.893	By MS/MS	By MS/MS	By MS/MS	By MS/MS	47.3	46.2	46.2	45	3880000000	793620000	1117500000	1269500000	699380000	10	222350000	23435000	70021000	83712000	45180000
823	B2UNR6	B2UNR6	12	12	12	tr|B2UNR6|B2UNR6_AKKM8 Uncharacterized protein OS=Akkermansia muciniphila (strain ATCC BAA-835 / Muc) OX=349741 GN=Amuc_1969 PE=4 SV=1	1	12	12	12	8	9	10	8	8	9	10	8	8	9	10	8	46.1	46.1	46.1	51.589	471	471	0	173.95	By MS/MS	By MS/MS	By MS/MS	By MS/MS	31	35.7	39.7	37.2	5456100000	938590000	1251500000	1969300000	1296700000	28	132340000	19416000	34073000	47675000	31175000
824	B2UNR7	B2UNR7	70	70	70	tr|B2UNR7|B2UNR7_AKKM8 Vitamin B12-dependent ribonucleotide reductase OS=Akkermansia muciniphila (strain ATCC BAA-835 / Muc) OX=349741 GN=Amuc_1970 PE=3 SV=1	1	70	70	70	63	57	56	53	63	57	56	53	63	57	56	53	62	62	62	129.06	1180	1180	0	323.31	By MS/MS	By MS/MS	By MS/MS	By MS/MS	56.6	58	55.3	56.9	123480000000	26709000000	19572000000	41998000000	35202000000	45	1050400000	211270000	206990000	361440000	270730000
825	B2UNR8	B2UNR8	11	11	11	tr|B2UNR8|B2UNR8_AKKM8 Shikimate dehydrogenase (NADP(+)) OS=Akkermansia muciniphila (strain ATCC BAA-835 / Muc) OX=349741 GN=aroE PE=3 SV=1	1	11	11	11	7	6	7	6	7	6	7	6	7	6	7	6	48.4	48.4	48.4	33.771	310	310	0	88.822	By MS/MS	By MS/MS	By MS/MS	By MS/MS	37.1	28.1	28.4	31.9	4193300000	634500000	917920000	1694500000	946350000	15	95068000	16231000	29016000	29785000	20037000
826	B2UNR9	B2UNR9	4	4	4	tr|B2UNR9|B2UNR9_AKKM8 Adenine DNA glycosylase OS=Akkermansia muciniphila (strain ATCC BAA-835 / Muc) OX=349741 GN=Amuc_1972 PE=4 SV=1	1	4	4	4	1	3	2	3	1	3	2	3	1	3	2	3	13.8	13.8	13.8	39.026	341	341	0	10.567	By MS/MS	By MS/MS	By MS/MS	By MS/MS	4.4	10.3	8.2	11.7	329090000	33069000	63784000	113200000	119040000	22	7395700	1503200	1370000	2541900	1980700
827	B2UNS0	B2UNS0	5	5	5	sp|B2UNS0|LFTR_AKKM8 Leucyl/phenylalanyl-tRNA--protein transferase OS=Akkermansia muciniphila (strain ATCC BAA-835 / Muc) OX=349741 GN=aat PE=3 SV=1	1	5	5	5	4	4	4	4	4	4	4	4	4	4	4	4	30.1	30.1	30.1	22.173	193	193	0	22.519	By MS/MS	By MS/MS	By MS/MS	By MS/MS	22.3	22.3	24.9	24.9	465750000	69274000	130710000	162160000	103600000	9	20752000	3555100	5832200	5164000	6200500
828	B2UNS1	B2UNS1	105	105	105	tr|B2UNS1|B2UNS1_AKKM8 Pyruvate, phosphate dikinase OS=Akkermansia muciniphila (strain ATCC BAA-835 / Muc) OX=349741 GN=Amuc_1974 PE=3 SV=1	1	105	105	105	99	90	92	79	99	90	92	79	99	90	92	79	89.2	89.2	89.2	100.12	914	914	0	323.31	By MS/MS	By MS/MS	By MS/MS	By MS/MS	81.8	80.4	83.5	76.7	755650000000	153000000000	158900000000	256240000000	187500000000	50	8377100000	1674100000	1746200000	2786700000	2170100000
829	B2UNS2	B2UNS2	46	46	46	tr|B2UNS2|B2UNS2_AKKM8 Glucose-6-phosphate isomerase OS=Akkermansia muciniphila (strain ATCC BAA-835 / Muc) OX=349741 GN=pgi PE=3 SV=1	1	46	46	46	46	40	41	36	46	40	41	36	46	40	41	36	72.2	72.2	72.2	55.473	515	515	0	323.31	By MS/MS	By MS/MS	By MS/MS	By MS/MS	72.2	69.9	70.7	63.9	148990000000	35495000000	30711000000	49083000000	33700000000	30	3320900000	809780000	691850000	1113600000	705690000
830	B2UNS3	B2UNS3	23	23	23	tr|B2UNS3|B2UNS3_AKKM8 Sel1 domain protein repeat-containing protein OS=Akkermansia muciniphila (strain ATCC BAA-835 / Muc) OX=349741 GN=Amuc_1976 PE=4 SV=1	1	23	23	23	21	19	18	17	21	19	18	17	21	19	18	17	67.7	67.7	67.7	40.307	362	362	0	271.44	By MS/MS	By MS/MS	By MS/MS	By MS/MS	67.1	64.9	57.7	56.4	22344000000	3878600000	9394400000	4687800000	4382900000	20	710550000	150740000	162170000	199950000	197690000
831	B2UNS4	B2UNS4	12	12	12	tr|B2UNS4|B2UNS4_AKKM8 Methyltrans_SAM domain-containing protein OS=Akkermansia muciniphila (strain ATCC BAA-835 / Muc) OX=349741 GN=Amuc_1977 PE=4 SV=1	1	12	12	12	9	9	5	7	9	9	5	7	9	9	5	7	41.1	41.1	41.1	33.911	297	297	0	58.901	By MS/MS	By MS/MS	By MS/MS	By MS/MS	33.3	37.4	21.9	34.7	1659300000	287580000	519040000	430370000	422310000	13	65155000	8153200	22183000	17513000	17305000
832	B2UNS8	B2UNS8	61	61	61	tr|B2UNS8|B2UNS8_AKKM8 Methylmalonyl-CoA mutase, large subunit OS=Akkermansia muciniphila (strain ATCC BAA-835 / Muc) OX=349741 GN=Amuc_1983 PE=4 SV=1	1	61	61	61	57	55	52	49	57	55	52	49	57	55	52	49	80	80	80	78.414	714	714	0	323.31	By MS/MS	By MS/MS	By MS/MS	By MS/MS	71.3	72.8	73.1	72	261880000000	46607000000	64861000000	87949000000	62466000000	34	4781500000	873680000	1249400000	1364200000	1294200000
833	B2UNS9	B2UNS9	66	66	66	tr|B2UNS9|B2UNS9_AKKM8 Methylmalonyl-CoA mutase OS=Akkermansia muciniphila (strain ATCC BAA-835 / Muc) OX=349741 GN=Amuc_1984 PE=4 SV=1	1	66	66	66	56	63	56	53	56	63	56	53	56	63	56	53	77.8	77.8	77.8	74.099	684	684	0	323.31	By MS/MS	By MS/MS	By MS/MS	By MS/MS	55.1	76.2	65.4	65.6	266170000000	47312000000	64867000000	94438000000	59554000000	40	4745500000	824300000	1219800000	1654600000	1046900000
834	B2UNT0	B2UNT0	32	32	32	tr|B2UNT0|B2UNT0_AKKM8 Uncharacterized protein OS=Akkermansia muciniphila (strain ATCC BAA-835 / Muc) OX=349741 GN=Amuc_1985 PE=4 SV=1	1	32	32	32	23	27	19	19	23	27	19	19	23	27	19	19	50.2	50.2	50.2	94.305	848	848	0	197.86	By MS/MS	By MS/MS	By MS/MS	By MS/MS	35.4	47.4	30.8	28.8	5945300000	802890000	1725600000	2292000000	1124800000	47	56599000	9852500	18640000	18350000	9756100
835	B2UNT1	B2UNT1	2	2	2	tr|B2UNT1|B2UNT1_AKKM8 Uncharacterized protein OS=Akkermansia muciniphila (strain ATCC BAA-835 / Muc) OX=349741 GN=Amuc_1986 PE=4 SV=1	1	2	2	2	1	2	1	0	1	2	1	0	1	2	1	0	13.4	13.4	13.4	23.042	217	217	0.0025773	5.5917	By MS/MS	By MS/MS	By matching		3.7	13.4	3.7	0	34300000	7313400	13597000	13390000	0	11	1882100	664860	1236100	1217200	0
836	B2UNT2	B2UNT2	3	3	3	tr|B2UNT2|B2UNT2_AKKM8 Squalene-hopene cyclase-like protein OS=Akkermansia muciniphila (strain ATCC BAA-835 / Muc) OX=349741 GN=Amuc_1987 PE=4 SV=1	1	3	3	3	2	0	2	2	2	0	2	2	2	0	2	2	7.8	7.8	7.8	36.789	333	333	0	9.0408	By MS/MS		By MS/MS	By MS/MS	7.8	0	3.9	7.8	274640000	43923000	0	133240000	97480000	15	5928300	2928200	0	8882500	3000100
837	B2UNT3	B2UNT3	10	10	10	tr|B2UNT3|B2UNT3_AKKM8 Uncharacterized protein OS=Akkermansia muciniphila (strain ATCC BAA-835 / Muc) OX=349741 GN=Amuc_1988 PE=4 SV=1	1	10	10	10	4	8	4	5	4	8	4	5	4	8	4	5	22.3	22.3	22.3	53.151	480	480	0	39.767	By MS/MS	By MS/MS	By MS/MS	By MS/MS	8.8	17.5	7.3	10.8	580760000	49162000	255540000	176430000	99629000	28	20741000	1755800	9126500	6301000	3558200
838	B2UNT4	B2UNT4	9	9	9	tr|B2UNT4|B2UNT4_AKKM8 Uncharacterized protein OS=Akkermansia muciniphila (strain ATCC BAA-835 / Muc) OX=349741 GN=Amuc_1989 PE=4 SV=1	1	9	9	9	3	7	8	4	3	7	8	4	3	7	8	4	29.3	29.3	29.3	53.637	475	475	0	63.662	By MS/MS	By MS/MS	By MS/MS	By MS/MS	9.5	24.6	26.3	16.6	952690000	74488000	299570000	401690000	176940000	28	18058000	1952800	5942000	5976300	4187200
839	B2UNT5	B2UNT5	23	23	23	tr|B2UNT5|B2UNT5_AKKM8 Nudix hydrolase domain-containing protein OS=Akkermansia muciniphila (strain ATCC BAA-835 / Muc) OX=349741 GN=Amuc_0467 PE=4 SV=1	1	23	23	23	18	17	17	15	18	17	17	15	18	17	17	15	49	49	49	52.074	447	447	0	124.14	By MS/MS	By MS/MS	By MS/MS	By MS/MS	41.6	43.4	40.9	36.7	11957000000	1724400000	2046400000	4886500000	3299500000	27	262330000	30002000	54265000	114360000	63697000
840	B2UNT6	B2UNT6	25	25	25	tr|B2UNT6|B2UNT6_AKKM8 Transcriptional regulator, DeoR family OS=Akkermansia muciniphila (strain ATCC BAA-835 / Muc) OX=349741 GN=Amuc_0468 PE=4 SV=1	1	25	25	25	22	22	19	18	22	22	19	18	22	22	19	18	91.2	91.2	91.2	27.119	249	249	0	323.31	By MS/MS	By MS/MS	By MS/MS	By MS/MS	62.2	73.9	62.2	73.9	126850000000	30479000000	20624000000	45459000000	30291000000	13	4960900000	1202100000	766480000	1596600000	1395700000
841	B2UNT7	B2UNT7	4	4	4	tr|B2UNT7|B2UNT7_AKKM8 GCN5-related N-acetyltransferase OS=Akkermansia muciniphila (strain ATCC BAA-835 / Muc) OX=349741 GN=Amuc_0469 PE=4 SV=1	1	4	4	4	3	4	4	4	3	4	4	4	3	4	4	4	33.3	33.3	33.3	16.921	147	147	0	30.222	By MS/MS	By MS/MS	By MS/MS	By MS/MS	21.1	33.3	33.3	33.3	3015300000	472620000	825760000	1124500000	592430000	8	166470000	25071000	42501000	67023000	31874000
842	B2UNT8	B2UNT8	11	11	11	tr|B2UNT8|B2UNT8_AKKM8 Aminotransferase class V OS=Akkermansia muciniphila (strain ATCC BAA-835 / Muc) OX=349741 GN=Amuc_0470 PE=3 SV=1	1	11	11	11	11	9	7	7	11	9	7	7	11	9	7	7	45.8	45.8	45.8	40.518	384	384	0	97.337	By MS/MS	By MS/MS	By MS/MS	By MS/MS	45.8	39.1	33.1	32.6	3643600000	1234800000	583700000	1131300000	693800000	16	149070000	50010000	24167000	54767000	20126000
843	B2UNT9	B2UNT9	7	7	7	tr|B2UNT9|B2UNT9_AKKM8 Phosphopantothenate--cysteine ligase OS=Akkermansia muciniphila (strain ATCC BAA-835 / Muc) OX=349741 GN=Amuc_0471 PE=4 SV=1	1	7	7	7	6	6	5	6	6	6	5	6	6	6	5	6	50.2	50.2	50.2	24.975	227	227	0	48.717	By MS/MS	By MS/MS	By MS/MS	By MS/MS	38.3	38.3	34.4	45.8	3269800000	739550000	824350000	966060000	739840000	12	214270000	48631000	54758000	61078000	49804000
844	B2UNU0	B2UNU0	11	11	11	tr|B2UNU0|B2UNU0_AKKM8 Small ribosomal subunit biogenesis GTPase RsgA OS=Akkermansia muciniphila (strain ATCC BAA-835 / Muc) OX=349741 GN=rsgA PE=3 SV=1	1	11	11	11	11	9	9	7	11	9	9	7	11	9	9	7	45.3	45.3	45.3	41.837	373	373	0	108.25	By MS/MS	By MS/MS	By MS/MS	By MS/MS	45.3	38.9	38.9	25.5	3082900000	713000000	721930000	1113500000	534520000	16	88756000	19122000	19949000	32406000	17280000
845	B2UNU2	B2UNU2	19	19	19	tr|B2UNU2|B2UNU2_AKKM8 3-deoxy-D-manno-octulosonic acid transferase OS=Akkermansia muciniphila (strain ATCC BAA-835 / Muc) OX=349741 GN=Amuc_0474 PE=3 SV=1	1	19	19	19	18	16	15	12	18	16	15	12	18	16	15	12	43.5	43.5	43.5	47.232	428	428	0	182.31	By MS/MS	By MS/MS	By MS/MS	By MS/MS	43.5	41.4	37.9	31.1	9259200000	1629000000	2641500000	3447300000	1541400000	21	179360000	35571000	65092000	51234000	27459000
846	B2UNU3	B2UNU3	10	10	10	tr|B2UNU3|B2UNU3_AKKM8 Methyltransferase OS=Akkermansia muciniphila (strain ATCC BAA-835 / Muc) OX=349741 GN=Amuc_0475 PE=4 SV=1	1	10	10	10	7	9	8	8	7	9	8	8	7	9	8	8	66.5	66.5	66.5	20.476	191	191	0	98.734	By MS/MS	By MS/MS	By MS/MS	By MS/MS	49.2	56	57.6	58.1	4423300000	634680000	1069200000	1749100000	970230000	10	244950000	34996000	60687000	85205000	64059000
847	B2UNU4	B2UNU4	18	18	18	tr|B2UNU4|B2UNU4_AKKM8 Uncharacterized protein OS=Akkermansia muciniphila (strain ATCC BAA-835 / Muc) OX=349741 GN=Amuc_0476 PE=4 SV=1	1	18	18	18	15	18	14	14	15	18	14	14	15	18	14	14	57.2	57.2	57.2	33.643	304	304	0	239.06	By MS/MS	By MS/MS	By MS/MS	By MS/MS	56.6	57.2	48	54.6	19079000000	2491600000	6108800000	5864100000	4614700000	17	846210000	106020000	233360000	288150000	218680000
848	B2UNU6	B2UNU6	16	16	16	tr|B2UNU6|B2UNU6_AKKM8 PPK2 domain-containing protein OS=Akkermansia muciniphila (strain ATCC BAA-835 / Muc) OX=349741 GN=Amuc_0478 PE=4 SV=1	1	16	16	16	15	12	12	12	15	12	12	12	15	12	12	12	50.6	50.6	50.6	35.806	308	308	0	98.502	By MS/MS	By MS/MS	By MS/MS	By MS/MS	45.1	33.4	36	36	6615500000	1415900000	921840000	2168300000	2109500000	16	261830000	65664000	36652000	82777000	76743000
849	B2UNU8	B2UNU8	34	34	34	sp|B2UNU8|GLAB_AKKM8 Alpha-1,3-galactosidase B OS=Akkermansia muciniphila (strain ATCC BAA-835 / Muc) OX=349741 GN=glaB PE=3 SV=1	1	34	34	34	29	26	28	27	29	26	28	27	29	26	28	27	48.9	48.9	48.9	87.762	794	794	0	258.74	By MS/MS	By MS/MS	By MS/MS	By MS/MS	45	41.3	42.2	45.3	12723000000	2343200000	1817900000	4748200000	3814100000	47	207270000	36203000	27764000	82116000	61187000
850	B2UNU9	B2UNU9	3	3	3	tr|B2UNU9|B2UNU9_AKKM8 Uncharacterized protein OS=Akkermansia muciniphila (strain ATCC BAA-835 / Muc) OX=349741 GN=Amuc_0481 PE=4 SV=1	1	3	3	3	3	3	2	2	3	3	2	2	3	3	2	2	21.9	21.9	21.9	16.647	155	155	0	13.556	By MS/MS	By MS/MS	By MS/MS	By MS/MS	21.9	21.9	14.8	12.3	419850000	79537000	160170000	68414000	111720000	8	52481000	9942100	20022000	8551800	13965000
851	B2UNV0	B2UNV0	4	4	4	tr|B2UNV0|B2UNV0_AKKM8 Hydrolase of the alpha/beta superfamily OS=Akkermansia muciniphila (strain ATCC BAA-835 / Muc) OX=349741 GN=Amuc_0482 PE=4 SV=1	1	4	4	4	3	4	3	3	3	4	3	3	3	4	3	3	12.5	12.5	12.5	29.927	272	272	0	18.114	By MS/MS	By MS/MS	By MS/MS	By MS/MS	9.2	12.5	9.2	9.2	270940000	26981000	73639000	134070000	36255000	15	13874000	1127000	4155000	6713000	1879400
852	B2UNV1	B2UNV1	2	2	2	tr|B2UNV1|B2UNV1_AKKM8 t(6)A37 threonylcarbamoyladenosine biosynthesis protein TsaE OS=Akkermansia muciniphila (strain ATCC BAA-835 / Muc) OX=349741 GN=Amuc_0483 PE=3 SV=1	1	2	2	2	2	2	1	1	2	2	1	1	2	2	1	1	23.5	23.5	23.5	16.507	149	149	0	10.621	By MS/MS	By MS/MS	By MS/MS	By MS/MS	23.5	23.5	12.1	12.1	953860000	245400000	151150000	348560000	208750000	4	141550000	26155000	13619000	63620000	38151000
853	B2UNV2	B2UNV2	5	5	5	tr|B2UNV2|B2UNV2_AKKM8 50S ribosomal protein L21 OS=Akkermansia muciniphila (strain ATCC BAA-835 / Muc) OX=349741 GN=rplU PE=3 SV=1	1	5	5	5	5	4	4	4	5	4	4	4	5	4	4	4	37.1	37.1	37.1	11.572	105	105	0	24.734	By MS/MS	By MS/MS	By MS/MS	By MS/MS	37.1	27.6	27.6	27.6	33708000000	5997200000	7063200000	12620000000	8027600000	3	8613400000	1484500000	1860700000	3291300000	1976900000
854	B2UNV3	B2UNV3	9	9	9	sp|B2UNV3|RL27_AKKM8 50S ribosomal protein L27 OS=Akkermansia muciniphila (strain ATCC BAA-835 / Muc) OX=349741 GN=rpmA PE=3 SV=1	1	9	9	9	9	8	8	5	9	8	8	5	9	8	8	5	60.9	60.9	60.9	9.5257	87	87	0	95.616	By MS/MS	By MS/MS	By MS/MS	By MS/MS	60.9	60.9	60.9	60.9	51571000000	17093000000	11463000000	15003000000	8011100000	3	15599000000	4966500000	3609100000	4524400000	2498700000
855	B2UNV4	B2UNV4	7	7	7	tr|B2UNV4|B2UNV4_AKKM8 Ferric uptake regulator, Fur family OS=Akkermansia muciniphila (strain ATCC BAA-835 / Muc) OX=349741 GN=Amuc_0486 PE=4 SV=1	1	7	7	7	6	6	6	5	6	6	6	5	6	6	6	5	39.7	39.7	39.7	16.549	146	146	0	85.547	By MS/MS	By MS/MS	By MS/MS	By MS/MS	29.5	39.7	39.7	29.5	4372500000	913070000	883410000	1380900000	1195000000	8	375170000	57708000	79121000	125150000	113190000
856	B2UNV5	B2UNV5	23	23	23	tr|B2UNV5|B2UNV5_AKKM8 FeS assembly ATPase SufC OS=Akkermansia muciniphila (strain ATCC BAA-835 / Muc) OX=349741 GN=Amuc_0487 PE=3 SV=1	1	23	23	23	21	16	19	17	21	16	19	17	21	16	19	17	91.7	91.7	91.7	27.979	252	252	0	323.31	By MS/MS	By MS/MS	By MS/MS	By MS/MS	79.8	70.2	86.1	80.2	30848000000	6042900000	5330400000	13085000000	6389700000	14	1350300000	255650000	218540000	571390000	304710000
857	B2UNV6	B2UNV6	32	32	32	tr|B2UNV6|B2UNV6_AKKM8 FeS assembly protein SufB OS=Akkermansia muciniphila (strain ATCC BAA-835 / Muc) OX=349741 GN=Amuc_0488 PE=3 SV=1	1	32	32	32	24	26	26	20	24	26	26	20	24	26	26	20	68	68	68	53.447	478	478	0	323.31	By MS/MS	By MS/MS	By MS/MS	By MS/MS	58.2	59.6	60.3	49.4	15874000000	2959200000	3918400000	5984400000	3012300000	30	292400000	44594000	81235000	107340000	59229000
858	B2UNV7	B2UNV7	22	22	22	tr|B2UNV7|B2UNV7_AKKM8 SufBD protein OS=Akkermansia muciniphila (strain ATCC BAA-835 / Muc) OX=349741 GN=Amuc_0489 PE=3 SV=1	1	22	22	22	16	16	15	16	16	16	15	16	16	16	15	16	71.7	71.7	71.7	46.051	417	417	0	217.09	By MS/MS	By MS/MS	By MS/MS	By MS/MS	55.2	49.4	45.8	53.5	7866100000	2072300000	1700100000	2336700000	1757000000	19	151700000	28838000	37227000	44391000	41248000
859	B2UNW0	B2UNW0	8	8	8	sp|B2UNW0|BIOB_AKKM8 Biotin synthase OS=Akkermansia muciniphila (strain ATCC BAA-835 / Muc) OX=349741 GN=bioB PE=3 SV=1	1	8	8	8	6	4	2	2	6	4	2	2	6	4	2	2	25.5	25.5	25.5	35.189	321	321	0	36.195	By MS/MS	By MS/MS	By MS/MS	By MS/MS	20.2	16.8	11.5	12.8	2766400000	696670000	966040000	857570000	246150000	17	120050000	28432000	50001000	39965000	1655500
860	B2UNW1	B2UNW1	12	12	12	tr|B2UNW1|B2UNW1_AKKM8 Adenosylmethionine-8-amino-7-oxononanoate aminotransferase OS=Akkermansia muciniphila (strain ATCC BAA-835 / Muc) OX=349741 GN=bioA PE=3 SV=1	1	12	12	12	8	8	9	7	8	8	9	7	8	8	9	7	28.3	28.3	28.3	50.17	449	449	0	81.12	By MS/MS	By MS/MS	By MS/MS	By MS/MS	18	21.6	20	18.5	4105800000	917000000	510290000	1500200000	1178300000	24	83143000	20247000	10386000	28774000	23736000
861	B2UNW3	B2UNW3	16	16	16	tr|B2UNW3|B2UNW3_AKKM8 Uncharacterized protein OS=Akkermansia muciniphila (strain ATCC BAA-835 / Muc) OX=349741 GN=Amuc_0495 PE=4 SV=1	1	16	16	16	3	14	13	8	3	14	13	8	3	14	13	8	49.7	49.7	49.7	42.029	376	376	0	104.84	By MS/MS	By MS/MS	By MS/MS	By MS/MS	13	44.9	42.8	27.1	2575200000	79543000	916500000	1274300000	304810000	22	71685000	2740000	27503000	35515000	5927800
862	B2UNW7	B2UNW7	4	4	4	tr|B2UNW7|B2UNW7_AKKM8 Glycosyl transferase family 2 OS=Akkermansia muciniphila (strain ATCC BAA-835 / Muc) OX=349741 GN=Amuc_0499 PE=4 SV=1	1	4	4	4	4	4	4	3	4	4	4	3	4	4	4	3	15.1	15.1	15.1	34.909	312	312	0	31.44	By MS/MS	By MS/MS	By MS/MS	By MS/MS	15.1	15.1	15.1	14.7	1095500000	253690000	224440000	386170000	231220000	12	81964000	18134000	15447000	29115000	19268000
863	B2UNW8	B2UNW8	4	4	4	tr|B2UNW8|B2UNW8_AKKM8 GCN5-related N-acetyltransferase OS=Akkermansia muciniphila (strain ATCC BAA-835 / Muc) OX=349741 GN=Amuc_0500 PE=4 SV=1	1	4	4	4	4	4	3	2	4	4	3	2	4	4	3	2	38.6	38.6	38.6	19.309	166	166	0	32.571	By MS/MS	By MS/MS	By MS/MS	By MS/MS	38.6	38.6	30.1	24.1	1174300000	188100000	461300000	291020000	233880000	6	86739000	10417000	57673000	18650000	38980000
864	B2UNW9	B2UNW9	7	7	7	tr|B2UNW9|B2UNW9_AKKM8 TDP-4-keto-6-deoxy-D-glucose transaminase OS=Akkermansia muciniphila (strain ATCC BAA-835 / Muc) OX=349741 GN=Amuc_0501 PE=3 SV=1	1	7	7	7	4	6	5	3	4	6	5	3	4	6	5	3	28	28	28	42.488	379	379	0	56.353	By MS/MS	By MS/MS	By MS/MS	By MS/MS	15.8	23.5	23	12.9	1359400000	233790000	337500000	401320000	386800000	20	51388000	10355000	10549000	12510000	17975000
865	B2UNX2	B2UNX2	13	13	13	tr|B2UNX2|B2UNX2_AKKM8 DUF5069 domain-containing protein OS=Akkermansia muciniphila (strain ATCC BAA-835 / Muc) OX=349741 GN=Amuc_0504 PE=4 SV=1	1	13	13	13	11	9	12	7	11	9	12	7	11	9	12	7	51.9	51.9	51.9	21.454	187	187	0	104.29	By MS/MS	By MS/MS	By MS/MS	By MS/MS	51.9	49.2	50.8	39.6	4369400000	1117300000	805910000	1713500000	732650000	10	164270000	41078000	28151000	68709000	26331000
866	B2UNX3	B2UNX3	6	6	6	tr|B2UNX3|B2UNX3_AKKM8 ATP synthase epsilon chain OS=Akkermansia muciniphila (strain ATCC BAA-835 / Muc) OX=349741 GN=atpC PE=3 SV=1	1	6	6	6	5	4	5	5	5	4	5	5	5	4	5	5	26.4	26.4	26.4	15.654	140	140	0	30.559	By MS/MS	By MS/MS	By MS/MS	By MS/MS	26.4	25	26.4	25	4899700000	881170000	1280400000	1590800000	1147400000	3	1311800000	212250000	349960000	408470000	341070000
867	B2UNX4	B2UNX4	38	38	38	tr|B2UNX4|B2UNX4_AKKM8 ATP synthase subunit beta OS=Akkermansia muciniphila (strain ATCC BAA-835 / Muc) OX=349741 GN=atpD PE=3 SV=1	1	38	38	38	36	34	32	30	36	34	32	30	36	34	32	30	82.9	82.9	82.9	51.244	473	473	0	323.31	By MS/MS	By MS/MS	By MS/MS	By MS/MS	80.1	82.9	80.1	81.2	96585000000	18779000000	21621000000	35235000000	20951000000	23	2326500000	371640000	579380000	854110000	521380000
868	B2UNX5	B2UNX5	10	10	10	sp|B2UNX5|ATPG_AKKM8 ATP synthase gamma chain OS=Akkermansia muciniphila (strain ATCC BAA-835 / Muc) OX=349741 GN=atpG PE=3 SV=1	1	10	10	10	9	10	8	8	9	10	8	8	9	10	8	8	33.8	33.8	33.8	32.196	290	290	0	79.925	By MS/MS	By MS/MS	By MS/MS	By MS/MS	31	33.8	32.8	32.8	10427000000	1759500000	3105300000	3161900000	2399900000	15	640870000	106100000	192820000	187160000	154790000
869	B2UNX6	B2UNX6	37	37	37	tr|B2UNX6|B2UNX6_AKKM8 ATP synthase subunit alpha OS=Akkermansia muciniphila (strain ATCC BAA-835 / Muc) OX=349741 GN=atpA PE=3 SV=1	1	37	37	37	34	32	34	31	34	32	34	31	34	32	34	31	60.2	60.2	60.2	55.235	510	510	0	323.31	By MS/MS	By MS/MS	By MS/MS	By MS/MS	60.2	58.4	59	58.4	96565000000	18512000000	22697000000	34321000000	21035000000	24	2535600000	411540000	665680000	837770000	620580000
870	B2UNX7	B2UNX7	10	10	10	tr|B2UNX7|B2UNX7_AKKM8 ATP synthase F(1) sector subunit delta OS=Akkermansia muciniphila (strain ATCC BAA-835 / Muc) OX=349741 GN=Amuc_0509 PE=4 SV=1	1	10	10	10	9	8	7	7	9	8	7	7	9	8	7	7	56.3	56.3	56.3	15.07	135	135	0	63.322	By MS/MS	By MS/MS	By MS/MS	By MS/MS	52.6	48.1	53.3	48.9	5645100000	1090800000	1289800000	1724100000	1540500000	8	586460000	101320000	116480000	200650000	168000000
871	B2UNX8	B2UNX8	18	18	18	sp|B2UNX8|ATPF_AKKM8 ATP synthase subunit b OS=Akkermansia muciniphila (strain ATCC BAA-835 / Muc) OX=349741 GN=atpF PE=3 SV=1	1	18	18	18	17	17	14	14	17	17	14	14	17	17	14	14	66.3	66.3	66.3	19.962	175	175	0	263.31	By MS/MS	By MS/MS	By MS/MS	By MS/MS	66.3	66.3	66.3	66.3	17367000000	2453000000	3708600000	6671700000	4533900000	8	1154700000	165170000	244040000	436920000	308580000
872	B2UNY1	B2UNY1	55	55	55	tr|B2UNY1|B2UNY1_AKKM8 Uncharacterized protein OS=Akkermansia muciniphila (strain ATCC BAA-835 / Muc) OX=349741 GN=Amuc_0513 PE=4 SV=1	1	55	55	55	49	49	51	45	49	49	51	45	49	49	51	45	70.7	70.7	70.7	79.269	733	733	0	323.31	By MS/MS	By MS/MS	By MS/MS	By MS/MS	56.3	67.9	59.9	61.4	132280000000	26424000000	24596000000	49570000000	31692000000	38	2179000000	431080000	378730000	842410000	526730000
873	B2UNY2	B2UNY2	29	29	29	tr|B2UNY2|B2UNY2_AKKM8 Peptidoglycan glycosyltransferase OS=Akkermansia muciniphila (strain ATCC BAA-835 / Muc) OX=349741 GN=Amuc_0514 PE=4 SV=1	1	29	29	29	24	28	23	24	24	28	23	24	24	28	23	24	47.8	47.8	47.8	89.281	822	822	0	210.42	By MS/MS	By MS/MS	By MS/MS	By MS/MS	36	47.6	35.9	42.5	12992000000	2650100000	2891600000	4135900000	3314500000	45	166190000	27881000	36963000	57999000	43344000
874	B2UNY3	B2UNY3	9	9	9	tr|B2UNY3|B2UNY3_AKKM8 ErfK/YbiS/YcfS/YnhG family protein OS=Akkermansia muciniphila (strain ATCC BAA-835 / Muc) OX=349741 GN=Amuc_0515 PE=4 SV=1	1	9	9	9	7	5	6	6	7	5	6	6	7	5	6	6	35.4	35.4	35.4	22.978	209	209	0	48.906	By MS/MS	By MS/MS	By MS/MS	By MS/MS	25.8	23	26.8	27.8	3938600000	921070000	597650000	1399500000	1020300000	10	386010000	84263000	59765000	139950000	102030000
875	B2UNY7	B2UNY7	5	5	5	tr|B2UNY7|B2UNY7_AKKM8 Esterase/lipase-like protein OS=Akkermansia muciniphila (strain ATCC BAA-835 / Muc) OX=349741 GN=Amuc_0519 PE=4 SV=1	1	5	5	5	5	2	3	3	5	2	3	3	5	2	3	3	20.3	20.3	20.3	32.776	291	291	0	29.891	By MS/MS	By MS/MS	By MS/MS	By MS/MS	20.3	7.6	11.3	15.1	546150000	106580000	64541000	102410000	272610000	13	24703000	7461900	4964700	6348200	5927700
876	B2UNY8	B2UNY8	10	10	10	tr|B2UNY8|B2UNY8_AKKM8 Uncharacterized protein OS=Akkermansia muciniphila (strain ATCC BAA-835 / Muc) OX=349741 GN=Amuc_0520 PE=4 SV=1	1	10	10	10	7	6	9	7	7	6	9	7	7	6	9	7	44.8	44.8	44.8	33.696	310	310	0	116.31	By MS/MS	By MS/MS	By MS/MS	By MS/MS	26.1	24.8	41.6	28.4	5900700000	1216500000	489570000	2448500000	1746200000	17	255380000	56965000	25476000	94044000	78899000
877	B2UNZ0	B2UNZ0	4	4	4	tr|B2UNZ0|B2UNZ0_AKKM8 UBA/THIF-type NAD/FAD binding protein OS=Akkermansia muciniphila (strain ATCC BAA-835 / Muc) OX=349741 GN=Amuc_0522 PE=4 SV=1	1	4	4	4	2	3	4	3	2	3	4	3	2	3	4	3	22	22	22	27.378	259	259	0	32.966	By MS/MS	By MS/MS	By MS/MS	By MS/MS	8.5	12	22	18.5	560440000	88169000	95719000	268240000	108320000	15	33564000	5877900	6381300	15312000	5993200
878	B2UNZ1	B2UNZ1	27	27	27	tr|B2UNZ1|B2UNZ1_AKKM8 KpsF/GutQ family protein OS=Akkermansia muciniphila (strain ATCC BAA-835 / Muc) OX=349741 GN=Amuc_0523 PE=3 SV=1	1	27	27	27	20	25	23	19	20	25	23	19	20	25	23	19	68.4	68.4	68.4	34.539	323	323	0	323.31	By MS/MS	By MS/MS	By MS/MS	By MS/MS	63.2	68.4	57.6	53.9	44371000000	8134700000	11372000000	15692000000	9172600000	14	1719700000	258860000	434950000	675980000	349960000
879	B2UNZ3	B2UNZ3	22	22	22	tr|B2UNZ3|B2UNZ3_AKKM8 Cycloartenol synthase-like protein OS=Akkermansia muciniphila (strain ATCC BAA-835 / Muc) OX=349741 GN=Amuc_0525 PE=4 SV=1	1	22	22	22	21	20	19	18	21	20	19	18	21	20	19	18	74	74	74	43.358	392	392	0	258.18	By MS/MS	By MS/MS	By MS/MS	By MS/MS	66.8	74	66.8	67.9	20940000000	3395400000	5044100000	7091900000	5408200000	20	689830000	113370000	166480000	250620000	159350000
881	B2UNZ5	B2UNZ5	5	5	5	tr|B2UNZ5|B2UNZ5_AKKM8 Serine acetyltransferase OS=Akkermansia muciniphila (strain ATCC BAA-835 / Muc) OX=349741 GN=Amuc_0527 PE=3 SV=1	1	5	5	5	5	5	5	5	5	5	5	5	5	5	5	5	22.9	22.9	22.9	31.381	288	288	0	42.055	By MS/MS	By MS/MS	By MS/MS	By MS/MS	22.9	22.9	22.9	22.9	1875200000	273300000	446010000	803730000	352210000	13	110340000	18949000	31009000	43815000	16568000
882	B2UNZ6	B2UNZ6	20	20	20	tr|B2UNZ6|B2UNZ6_AKKM8 Gamma-glutamyl phosphate reductase OS=Akkermansia muciniphila (strain ATCC BAA-835 / Muc) OX=349741 GN=proA PE=3 SV=1	1	20	20	20	15	15	16	15	15	15	16	15	15	15	16	15	53.6	53.6	53.6	47.265	429	429	0	137.07	By MS/MS	By MS/MS	By MS/MS	By MS/MS	42.7	33.8	41.3	43.4	6508600000	1232200000	1345600000	2509400000	1421400000	27	143510000	21042000	30089000	55924000	36453000
883	B2UNZ7	B2UNZ7	15	15	15	tr|B2UNZ7|B2UNZ7_AKKM8 Glutamate 5-kinase OS=Akkermansia muciniphila (strain ATCC BAA-835 / Muc) OX=349741 GN=proB PE=3 SV=1	1	15	15	15	13	14	11	11	13	14	11	11	13	14	11	11	55.6	55.6	55.6	27.982	261	261	0	152.79	By MS/MS	By MS/MS	By MS/MS	By MS/MS	55.6	55.6	55.6	49.4	9640700000	2041300000	1746900000	3797500000	2055000000	13	221780000	48707000	68940000	68411000	35721000
884	B2UNZ8	B2UNZ8	50	50	50	tr|B2UNZ8|B2UNZ8_AKKM8 Transketolase OS=Akkermansia muciniphila (strain ATCC BAA-835 / Muc) OX=349741 GN=Amuc_0530 PE=3 SV=1	1	50	50	50	44	44	39	32	44	44	39	32	44	44	39	32	63.8	63.8	63.8	72.855	677	677	0	323.31	By MS/MS	By MS/MS	By MS/MS	By MS/MS	62.2	59.1	60.7	57.2	106680000000	20721000000	25728000000	38309000000	21927000000	37	1518700000	256450000	400700000	562530000	299010000
885	B2UNZ9	B2UNZ9	74	74	74	tr|B2UNZ9|B2UNZ9_AKKM8 GreA/GreB family elongation factor OS=Akkermansia muciniphila (strain ATCC BAA-835 / Muc) OX=349741 GN=Amuc_0531 PE=4 SV=1	1	74	74	74	69	64	69	59	69	64	69	59	69	64	69	59	87.8	87.8	87.8	68.572	615	615	0	323.31	By MS/MS	By MS/MS	By MS/MS	By MS/MS	87.6	85	86	82.8	175440000000	36383000000	22074000000	64778000000	52201000000	38	2162700000	416810000	310250000	660130000	775500000
886	B2UP00	B2UP00	35	35	35	sp|B2UP00|PUR7_AKKM8 Phosphoribosylaminoimidazole-succinocarboxamide synthase OS=Akkermansia muciniphila (strain ATCC BAA-835 / Muc) OX=349741 GN=purC PE=3 SV=1	1	35	35	35	32	31	35	28	32	31	35	28	32	31	35	28	94.1	94.1	94.1	26.854	236	236	0	323.31	By MS/MS	By MS/MS	By MS/MS	By MS/MS	93.2	91.1	94.1	84.7	227680000000	42556000000	51291000000	75949000000	57880000000	14	11933000000	2195500000	2704200000	4027500000	3005400000
887	B2UP01	B2UP01	14	14	14	tr|B2UP01|B2UP01_AKKM8 Uncharacterized protein OS=Akkermansia muciniphila (strain ATCC BAA-835 / Muc) OX=349741 GN=Amuc_0533 PE=4 SV=1	1	14	14	14	12	11	11	10	12	11	11	10	12	11	11	10	71.9	71.9	71.9	18.56	167	167	0	249.01	By MS/MS	By MS/MS	By MS/MS	By MS/MS	70.7	70.1	70.7	70.7	35008000000	4684200000	8072500000	14178000000	8073200000	10	1992500000	333350000	542020000	657500000	459640000
888	B2UP02	B2UP02	50	50	50	tr|B2UP02|B2UP02_AKKM8 Phosphoribosylformylglycinamidine synthase subunit PurL OS=Akkermansia muciniphila (strain ATCC BAA-835 / Muc) OX=349741 GN=purL PE=3 SV=1	1	50	50	50	40	47	47	43	40	47	47	43	40	47	47	43	64.8	64.8	64.8	86.146	800	800	0	323.31	By MS/MS	By MS/MS	By MS/MS	By MS/MS	43.9	63	58	63.5	101400000000	19261000000	24249000000	31556000000	26331000000	33	1651800000	316960000	421020000	477750000	436070000
889	B2UP03	B2UP03	16	16	16	tr|B2UP03|B2UP03_AKKM8 Phosphoribosylformylglycinamidine synthase OS=Akkermansia muciniphila (strain ATCC BAA-835 / Muc) OX=349741 GN=Amuc_0535 PE=4 SV=1	1	16	16	16	11	15	15	13	11	15	15	13	11	15	15	13	62.1	62.1	62.1	25.848	235	235	0	216.77	By MS/MS	By MS/MS	By MS/MS	By MS/MS	58.3	57.9	62.1	58.3	54010000000	6773900000	13619000000	18467000000	15150000000	15	2017700000	174340000	524100000	686520000	632730000
890	B2UP04	B2UP04	12	12	12	tr|B2UP04|B2UP04_AKKM8 Uncharacterized protein OS=Akkermansia muciniphila (strain ATCC BAA-835 / Muc) OX=349741 GN=Amuc_0536 PE=4 SV=1	1	12	12	12	9	8	11	10	9	8	11	10	9	8	11	10	52.1	52.1	52.1	28.699	259	259	0	187.65	By MS/MS	By MS/MS	By MS/MS	By MS/MS	42.9	35.5	52.1	46.3	11846000000	1999000000	2062700000	4200200000	3584300000	12	317310000	41587000	39775000	115870000	120080000
891	B2UP05	B2UP05	28	28	28	tr|B2UP05|B2UP05_AKKM8 Peptidase M42 family protein OS=Akkermansia muciniphila (strain ATCC BAA-835 / Muc) OX=349741 GN=Amuc_0537 PE=3 SV=1	1	28	28	28	26	24	25	23	26	24	25	23	26	24	25	23	69.1	69.1	69.1	39.236	359	359	0	299.43	By MS/MS	By MS/MS	By MS/MS	By MS/MS	63	63.8	68.8	63.8	64213000000	13214000000	13375000000	23701000000	13923000000	19	1095300000	185800000	252570000	431470000	225450000
892	B2UP07	B2UP07	5	5	5	tr|B2UP07|B2UP07_AKKM8 Glycoside hydrolase family 2 sugar binding OS=Akkermansia muciniphila (strain ATCC BAA-835 / Muc) OX=349741 GN=Amuc_0539 PE=3 SV=1	1	5	5	5	3	4	0	2	3	4	0	2	3	4	0	2	6.8	6.8	6.8	100.66	913	913	0	15.028	By MS/MS	By MS/MS		By MS/MS	3.5	4.7	0	3.3	397990000	33676000	89157000	0	275160000	40	2619600	669620	1950000	0	6879000
893	B2UP08	B2UP08	39	39	39	tr|B2UP08|B2UP08_AKKM8 Cell shape-determining protein MreB OS=Akkermansia muciniphila (strain ATCC BAA-835 / Muc) OX=349741 GN=mreB PE=3 SV=1	1	39	39	39	36	33	35	31	36	33	35	31	36	33	35	31	80.2	80.2	80.2	37.026	343	343	0	323.31	By MS/MS	By MS/MS	By MS/MS	By MS/MS	80.2	78.7	78.7	71.4	112290000000	22237000000	29974000000	41139000000	18939000000	18	3048300000	404740000	864160000	1172000000	607420000
894	B2UP09	B2UP09	53	53	53	tr|B2UP09|B2UP09_AKKM8 Ribonuclease, Rne/Rng family OS=Akkermansia muciniphila (strain ATCC BAA-835 / Muc) OX=349741 GN=Amuc_0541 PE=4 SV=1	1	53	53	53	46	47	48	41	46	47	48	41	46	47	48	41	81.7	81.7	81.7	59.068	515	515	0	323.31	By MS/MS	By MS/MS	By MS/MS	By MS/MS	78.8	77.5	77.7	74.2	105590000000	17266000000	25828000000	40447000000	22052000000	31	2335800000	354230000	593500000	898810000	489230000
895	B2UP10	B2UP10	11	11	11	tr|B2UP10|B2UP10_AKKM8 Uncharacterized protein OS=Akkermansia muciniphila (strain ATCC BAA-835 / Muc) OX=349741 GN=Amuc_0542 PE=4 SV=1	1	11	11	11	8	9	6	6	8	9	6	6	8	9	6	6	37.3	37.3	37.3	41.73	373	373	0	73.031	By MS/MS	By MS/MS	By MS/MS	By MS/MS	31.1	32.4	23.9	22.8	1959800000	294630000	615090000	663210000	386840000	25	42252000	6153200	11411000	17729000	6959200
896	B2UP11	B2UP11	38	38	38	tr|B2UP11|B2UP11_AKKM8 Uncharacterized protein OS=Akkermansia muciniphila (strain ATCC BAA-835 / Muc) OX=349741 GN=Amuc_0543 PE=4 SV=1	1	38	38	38	37	35	33	28	37	35	33	28	37	35	33	28	85	85	85	37.405	340	340	0	323.31	By MS/MS	By MS/MS	By MS/MS	By MS/MS	85	82.9	82.4	73.8	58929000000	12247000000	14027000000	20636000000	12019000000	22	1944500000	361660000	478050000	660980000	443840000
897	B2UP12	B2UP12	114	114	114	tr|B2UP12|B2UP12_AKKM8 Tetratricopeptide TPR_2 repeat protein OS=Akkermansia muciniphila (strain ATCC BAA-835 / Muc) OX=349741 GN=Amuc_0544 PE=4 SV=1	1	114	114	114	106	103	100	91	106	103	100	91	106	103	100	91	78.1	78.1	78.1	120.83	1077	1077	0	323.31	By MS/MS	By MS/MS	By MS/MS	By MS/MS	73.4	76.2	73.8	68.9	137990000000	27390000000	28340000000	46858000000	35403000000	64	1336100000	253550000	287250000	443030000	352220000
898	B2UP14	B2UP14	7	7	7	tr|B2UP14|B2UP14_AKKM8 Biopolymer transport protein ExbD/TolR OS=Akkermansia muciniphila (strain ATCC BAA-835 / Muc) OX=349741 GN=Amuc_0546 PE=3 SV=1	1	7	7	7	7	7	7	7	7	7	7	7	7	7	7	7	71.7	71.7	71.7	16.932	152	152	0	309.81	By MS/MS	By MS/MS	By MS/MS	By MS/MS	71.7	71.7	71.7	71.7	14666000000	2620700000	4799500000	4542700000	2703300000	8	534040000	104960000	181580000	151990000	95504000
899	B2UP15	B2UP15	9	9	9	tr|B2UP15|B2UP15_AKKM8 Uncharacterized protein OS=Akkermansia muciniphila (strain ATCC BAA-835 / Muc) OX=349741 GN=Amuc_0547 PE=3 SV=1	1	9	9	9	8	9	8	8	8	9	8	8	8	9	8	8	47.6	47.6	47.6	18.289	168	168	0	122.54	By MS/MS	By MS/MS	By MS/MS	By MS/MS	47.6	47.6	47.6	45.8	12409000000	1603900000	4114900000	3670400000	3020100000	7	872590000	120670000	325970000	245280000	180670000
900	B2UP16	B2UP16	7	7	7	tr|B2UP16|B2UP16_AKKM8 MotA/TolQ/ExbB proton channel OS=Akkermansia muciniphila (strain ATCC BAA-835 / Muc) OX=349741 GN=Amuc_0548 PE=3 SV=1	1	7	7	7	7	7	5	6	7	7	5	6	7	7	5	6	36.5	36.5	36.5	28.343	263	263	0	137.98	By MS/MS	By MS/MS	By MS/MS	By MS/MS	36.5	36.5	19.8	35.7	44543000000	5681000000	15741000000	12904000000	10217000000	5	3271700000	427760000	1223500000	1002000000	618350000
901	B2UP17	B2UP17	9	9	9	tr|B2UP17|B2UP17_AKKM8 Endonuclease III OS=Akkermansia muciniphila (strain ATCC BAA-835 / Muc) OX=349741 GN=nth PE=3 SV=1	1	9	9	9	7	9	9	7	7	9	9	7	7	9	9	7	49.1	49.1	49.1	23.178	212	212	0	78.823	By MS/MS	By MS/MS	By MS/MS	By MS/MS	45.3	49.1	49.1	42.5	5026800000	896220000	1094000000	1820100000	1216500000	12	263770000	34890000	56465000	92284000	80133000
902	B2UP18	B2UP18	5	5	5	tr|B2UP18|B2UP18_AKKM8 3D domain protein OS=Akkermansia muciniphila (strain ATCC BAA-835 / Muc) OX=349741 GN=Amuc_0550 PE=4 SV=1	1	5	5	5	1	5	4	2	1	5	4	2	1	5	4	2	26.9	26.9	26.9	24.468	223	223	0	28.671	By MS/MS	By MS/MS	By MS/MS	By MS/MS	4.5	26.9	19.7	11.7	1005400000	0	434220000	531790000	39353000	13	77336000	0	33402000	40907000	3027100
903	B2UP19	B2UP19	6	6	6	tr|B2UP19|B2UP19_AKKM8 Type-4 uracil-DNA glycosylase OS=Akkermansia muciniphila (strain ATCC BAA-835 / Muc) OX=349741 GN=Amuc_0551 PE=3 SV=1	1	6	6	6	6	3	3	2	6	3	3	2	6	3	3	2	25.3	25.3	25.3	36.298	324	324	0	25.731	By MS/MS	By MS/MS	By MS/MS	By MS/MS	25.3	12.7	13.3	8.3	594970000	212840000	48001000	264640000	69488000	21	22006000	7780000	2285700	8630900	3309000
904	B2UP20	B2UP20	17	17	17	tr|B2UP20|B2UP20_AKKM8 Indole-3-glycerol-phosphate synthase OS=Akkermansia muciniphila (strain ATCC BAA-835 / Muc) OX=349741 GN=Amuc_0552 PE=4 SV=1	1	17	17	17	15	16	15	14	15	16	15	14	15	16	15	14	60.5	60.5	60.5	28.483	261	261	0	200.43	By MS/MS	By MS/MS	By MS/MS	By MS/MS	44.1	58.2	57.9	59.8	10547000000	2087600000	1958300000	3624600000	2876500000	13	721020000	141880000	133250000	239370000	206530000
905	B2UP23	B2UP23	12	12	12	tr|B2UP23|B2UP23_AKKM8 Uncharacterized protein OS=Akkermansia muciniphila (strain ATCC BAA-835 / Muc) OX=349741 GN=Amuc_0555 PE=3 SV=1	1	12	12	12	8	11	12	6	8	11	12	6	8	11	12	6	27.5	27.5	27.5	49.512	443	443	0	99.21	By MS/MS	By MS/MS	By MS/MS	By MS/MS	19.4	23.9	27.5	17.2	3105800000	425570000	950920000	1274900000	454370000	15	158480000	23535000	51889000	67296000	15761000
906	B2UP25	B2UP25	5	5	5	sp|B2UP25|RS14_AKKM8 30S ribosomal protein S14 OS=Akkermansia muciniphila (strain ATCC BAA-835 / Muc) OX=349741 GN=rpsN PE=3 SV=1	1	5	5	5	5	5	5	4	5	5	5	4	5	5	5	4	38.2	38.2	38.2	10.284	89	89	0	75.597	By MS/MS	By MS/MS	By MS/MS	By MS/MS	38.2	38.2	38.2	33.7	51991000000	12206000000	11867000000	16512000000	11406000000	2	11388000000	2243600000	3003700000	3230300000	2910500000
907	B2UP27	B2UP27	57	57	57	tr|B2UP27|B2UP27_AKKM8 Argininosuccinate synthase OS=Akkermansia muciniphila (strain ATCC BAA-835 / Muc) OX=349741 GN=argG PE=3 SV=1	1	57	57	57	51	48	49	47	51	48	49	47	51	48	49	47	92.8	92.8	92.8	47.865	430	430	0	323.31	By MS/MS	By MS/MS	By MS/MS	By MS/MS	83.5	85.1	82.6	91.9	379800000000	77649000000	64743000000	122640000000	114770000000	22	9252000000	1645800000	1775000000	2994300000	2836800000
908	B2UP28	B2UP28	10	10	10	tr|B2UP28|B2UP28_AKKM8 Sun protein OS=Akkermansia muciniphila (strain ATCC BAA-835 / Muc) OX=349741 GN=Amuc_0561 PE=3 SV=1	1	10	10	10	9	7	5	6	9	7	5	6	9	7	5	6	34	34	34	46.178	412	412	0	45.354	By MS/MS	By MS/MS	By MS/MS	By MS/MS	32	22.6	23.8	14.3	3244600000	1199600000	1378700000	447650000	218610000	26	92887000	40916000	41936000	3832600	6202100
909	B2UP29	B2UP29	25	25	25	tr|B2UP29|B2UP29_AKKM8 Triosephosphate isomerase OS=Akkermansia muciniphila (strain ATCC BAA-835 / Muc) OX=349741 GN=tpiA PE=3 SV=1	1	25	25	25	24	24	23	21	24	24	23	21	24	24	23	21	75.2	75.2	75.2	26.985	254	254	0	323.31	By MS/MS	By MS/MS	By MS/MS	By MS/MS	75.2	74.4	75.2	74.4	264770000000	42807000000	63507000000	102000000000	56455000000	12	11647000000	1848200000	2770200000	4436900000	2592000000
910	B2UP30	B2UP30	7	7	7	tr|B2UP30|B2UP30_AKKM8 Pyrroline-5-carboxylate reductase OS=Akkermansia muciniphila (strain ATCC BAA-835 / Muc) OX=349741 GN=proC PE=3 SV=1	1	7	7	7	5	4	3	4	5	4	3	4	5	4	3	4	28.7	28.7	28.7	27.923	268	268	0	41.289	By MS/MS	By MS/MS	By MS/MS	By MS/MS	21.6	22	10.8	10.4	2249200000	687970000	397670000	336170000	827410000	12	174760000	50696000	27094000	28014000	68951000
911	B2UP33	B2UP33	9	9	9	tr|B2UP33|B2UP33_AKKM8 Uncharacterized protein OS=Akkermansia muciniphila (strain ATCC BAA-835 / Muc) OX=349741 GN=Amuc_1993 PE=4 SV=1	1	9	9	9	6	9	6	6	6	9	6	6	6	9	6	6	39.4	39.4	39.4	34.824	315	315	0	64.786	By MS/MS	By MS/MS	By MS/MS	By MS/MS	25.4	39.4	25.4	22.5	2979800000	309670000	1128000000	967160000	574950000	16	132040000	12271000	45146000	43686000	30941000
912	B2UP34	B2UP34	11	11	11	tr|B2UP34|B2UP34_AKKM8 Non-specific serine/threonine protein kinase OS=Akkermansia muciniphila (strain ATCC BAA-835 / Muc) OX=349741 GN=Amuc_1994 PE=4 SV=1	1	11	11	11	10	9	9	9	10	9	9	9	10	9	9	9	33.2	33.2	33.2	38.759	349	349	0	254.98	By MS/MS	By MS/MS	By MS/MS	By MS/MS	30.9	30.9	28.7	28.1	10788000000	2138000000	2381900000	3352900000	2915600000	14	473250000	98045000	111320000	137200000	126690000
913	B2UP35	B2UP35	24	24	24	tr|B2UP35|B2UP35_AKKM8 Tryptophanase OS=Akkermansia muciniphila (strain ATCC BAA-835 / Muc) OX=349741 GN=Amuc_1995 PE=3 SV=1	1	24	24	24	21	20	20	18	21	20	20	18	21	20	20	18	40.7	40.7	40.7	54.002	487	487	0	239.59	By MS/MS	By MS/MS	By MS/MS	By MS/MS	39	38.2	34.1	35.5	18566000000	3663600000	4308800000	7011900000	3581700000	20	608540000	121200000	152410000	216130000	118790000
914	B2UP36	B2UP36	4	4	4	tr|B2UP36|B2UP36_AKKM8 Uncharacterized protein OS=Akkermansia muciniphila (strain ATCC BAA-835 / Muc) OX=349741 GN=Amuc_1996 PE=4 SV=1	1	4	4	4	2	3	3	4	2	3	3	4	2	3	3	4	25.9	25.9	25.9	22.1	197	197	0	16.3	By MS/MS	By MS/MS	By MS/MS	By MS/MS	10.7	17.3	19.3	25.9	347550000	28272000	63194000	132570000	123510000	12	23268000	2356000	5266200	7765800	7880500
915	B2UP37	B2UP37	2	2	2	tr|B2UP37|B2UP37_AKKM8 DUF4105 domain-containing protein OS=Akkermansia muciniphila (strain ATCC BAA-835 / Muc) OX=349741 GN=Amuc_1997 PE=4 SV=1	1	2	2	2	2	2	1	2	2	2	1	2	2	2	1	2	4.7	4.7	4.7	39.417	340	340	0.0044757	5.0089	By MS/MS	By MS/MS	By MS/MS	By MS/MS	4.7	4.7	2.4	4.7	739870000	129030000	172840000	276120000	161890000	17	43522000	7589900	10167000	16243000	9522700
916	B2UP38	B2UP38	64	64	64	tr|B2UP38|B2UP38_AKKM8 Phenylalanine--tRNA ligase beta subunit OS=Akkermansia muciniphila (strain ATCC BAA-835 / Muc) OX=349741 GN=pheT PE=3 SV=1	1	64	64	64	60	57	53	49	60	57	53	49	60	57	53	49	77.5	77.5	77.5	90.163	839	839	0	323.31	By MS/MS	By MS/MS	By MS/MS	By MS/MS	75.7	72.5	70.6	68.2	213480000000	44685000000	42775000000	72760000000	53258000000	44	2889100000	545910000	558460000	1010000000	774680000
917	B2UP39	B2UP39	32	32	32	tr|B2UP39|B2UP39_AKKM8 Phenylalanine--tRNA ligase alpha subunit OS=Akkermansia muciniphila (strain ATCC BAA-835 / Muc) OX=349741 GN=pheS PE=3 SV=1	1	32	32	32	27	24	24	28	27	24	24	28	27	24	24	28	79.2	79.2	79.2	37.834	341	341	0	323.31	By MS/MS	By MS/MS	By MS/MS	By MS/MS	77.4	68.3	75.1	79.2	63840000000	12708000000	12677000000	22264000000	16191000000	19	2237800000	443190000	421790000	782540000	590240000
918	B2UP41	B2UP41	34	34	34	tr|B2UP41|B2UP41_AKKM8 Putative lipoprotein OS=Akkermansia muciniphila (strain ATCC BAA-835 / Muc) OX=349741 GN=Amuc_2001 PE=4 SV=1	1	34	34	34	30	28	30	28	30	28	30	28	30	28	30	28	55.5	55.5	55.5	76.342	679	679	0	281.74	By MS/MS	By MS/MS	By MS/MS	By MS/MS	53.8	44.9	50.2	45.2	19967000000	3714500000	4678000000	3295400000	8279500000	40	207330000	26476000	88407000	48956000	43496000
919	B2UP42	B2UP42	57	57	57	tr|B2UP42|B2UP42_AKKM8 Chaperone protein HtpG OS=Akkermansia muciniphila (strain ATCC BAA-835 / Muc) OX=349741 GN=htpG PE=3 SV=1	1	57	57	57	52	54	51	47	52	54	51	47	52	54	51	47	83.2	83.2	83.2	69.332	613	613	0	323.31	By MS/MS	By MS/MS	By MS/MS	By MS/MS	82.5	83	81.6	82.2	200370000000	43959000000	36237000000	76042000000	44134000000	32	3278600000	679330000	609520000	1234600000	755150000
920	B2UP43	B2UP43	2	2	2	tr|B2UP43|B2UP43_AKKM8 Ion transport 2 domain protein OS=Akkermansia muciniphila (strain ATCC BAA-835 / Muc) OX=349741 GN=Amuc_2003 PE=4 SV=1	1	2	2	2	2	1	1	1	2	1	1	1	2	1	1	1	15.6	15.6	15.6	30.256	269	269	0	45.57	By MS/MS	By MS/MS	By MS/MS	By MS/MS	15.6	7.8	7.8	7.8	178220000	0	44526000	88041000	45654000	9	8534900	0	2084200	4063600	2387100
921	B2UP49	B2UP49	18	18	18	tr|B2UP49|B2UP49_AKKM8 HNH Cas9-type domain-containing protein OS=Akkermansia muciniphila (strain ATCC BAA-835 / Muc) OX=349741 GN=Amuc_2010 PE=4 SV=1	1	18	18	18	12	15	14	10	12	15	14	10	12	15	14	10	21	21	21	124.64	1101	1101	0	114.82	By MS/MS	By MS/MS	By MS/MS	By MS/MS	10.9	17.4	14.2	10.7	4343500000	339230000	652930000	1808100000	1543300000	51	74004000	5657200	8701700	32033000	27612000
922	B2UP50	B2UP50	23	23	23	tr|B2UP50|B2UP50_AKKM8 Alanine racemase OS=Akkermansia muciniphila (strain ATCC BAA-835 / Muc) OX=349741 GN=Amuc_2011 PE=3 SV=1	1	23	23	23	21	20	19	16	21	20	19	16	21	20	19	16	67.9	67.9	67.9	40.248	368	368	0	281.88	By MS/MS	By MS/MS	By MS/MS	By MS/MS	64.4	64.4	62.2	58.7	31419000000	6325300000	6158900000	11399000000	7535600000	23	777680000	156380000	178640000	272050000	170610000
923	B2UP51	B2UP51	7	7	7	tr|B2UP51|B2UP51_AKKM8 Transcriptional regulator, BadM/Rrf2 family OS=Akkermansia muciniphila (strain ATCC BAA-835 / Muc) OX=349741 GN=Amuc_2012 PE=4 SV=1	1	7	7	7	5	4	5	5	5	4	5	5	5	4	5	5	40.1	40.1	40.1	16.617	147	147	0	42.667	By MS/MS	By MS/MS	By MS/MS	By MS/MS	34.7	29.3	40.1	34	1372800000	151770000	272500000	654230000	294300000	10	119870000	8489800	27250000	54702000	29430000
924	B2UP52	B2UP52	35	35	35	tr|B2UP52|B2UP52_AKKM8 O-acetylhomoserine/O-acetylserine sulfhydrylase OS=Akkermansia muciniphila (strain ATCC BAA-835 / Muc) OX=349741 GN=Amuc_2013 PE=3 SV=1	1	35	35	35	32	29	31	28	32	29	31	28	32	29	31	28	74.3	74.3	74.3	46.407	428	428	0	323.31	By MS/MS	By MS/MS	By MS/MS	By MS/MS	71	72.9	74.3	71.5	1053700000000	243280000000	207490000000	357410000000	245500000000	20	21725000000	5042800000	4205700000	7257200000	5219600000
925	B2UP53	B2UP53	35	35	35	tr|B2UP53|B2UP53_AKKM8 Cysteine synthase OS=Akkermansia muciniphila (strain ATCC BAA-835 / Muc) OX=349741 GN=Amuc_2014 PE=3 SV=1	1	35	35	35	35	34	33	32	35	34	33	32	35	34	33	32	96.1	96.1	96.1	32.528	309	309	0	323.31	By MS/MS	By MS/MS	By MS/MS	By MS/MS	96.1	94.8	94.8	93.9	508040000000	111050000000	112440000000	162480000000	122080000000	14	17686000000	3724800000	3998300000	5585500000	4377000000
926	B2UP54	B2UP54	21	21	21	tr|B2UP54|B2UP54_AKKM8 Thiamine-phosphate synthase OS=Akkermansia muciniphila (strain ATCC BAA-835 / Muc) OX=349741 GN=thiE PE=3 SV=1	1	21	21	21	21	21	21	20	21	21	21	20	21	21	21	20	95.1	95.1	95.1	21.444	204	204	0	292.1	By MS/MS	By MS/MS	By MS/MS	By MS/MS	95.1	95.1	95.1	94.6	102320000000	17572000000	24354000000	37899000000	22492000000	11	5911600000	1106400000	1370900000	2050300000	1384000000
927	B2UP55	B2UP55	17	17	17	sp|B2UP55|THIM_AKKM8 Hydroxyethylthiazole kinase OS=Akkermansia muciniphila (strain ATCC BAA-835 / Muc) OX=349741 GN=thiM PE=3 SV=1	1	17	17	17	17	16	17	13	17	16	17	13	17	16	17	13	55.7	55.7	55.7	27.898	271	271	0	322.16	By MS/MS	By MS/MS	By MS/MS	By MS/MS	55.7	55.7	55.7	55.7	57213000000	10658000000	13508000000	24686000000	8360800000	9	3005600000	397910000	758450000	1364400000	484910000
928	B2UP56	B2UP56	11	11	11	tr|B2UP56|B2UP56_AKKM8 Uncharacterized phage-associated protein-like protein OS=Akkermansia muciniphila (strain ATCC BAA-835 / Muc) OX=349741 GN=Amuc_2017 PE=4 SV=1	1	11	11	11	9	8	9	7	9	8	9	7	9	8	9	7	72.7	72.7	72.7	18.678	161	161	0	111.3	By MS/MS	By MS/MS	By MS/MS	By MS/MS	65.8	50.9	65.2	50.3	6837300000	1140900000	1656800000	2917800000	1121800000	11	372060000	61652000	104480000	140100000	65827000
929	B2UP58;B2UP57	B2UP58	11;3	11;3	11;3	tr|B2UP58|B2UP58_AKKM8 Beta-N-acetylhexosaminidase OS=Akkermansia muciniphila (strain ATCC BAA-835 / Muc) OX=349741 GN=Amuc_2019 PE=3 SV=1	2	11	11	11	6	9	9	6	6	9	9	6	6	9	9	6	23.8	23.8	23.8	57.606	504	504;493	0	42.401	By MS/MS	By MS/MS	By MS/MS	By MS/MS	13.9	21.6	21.6	14.3	3325600000	181940000	441390000	596150000	2106100000	32	61952000	2438700	6710800	10683000	42119000
930	B2UP59	B2UP59	16	16	16	tr|B2UP59|B2UP59_AKKM8 LAO/AO transport system ATPase OS=Akkermansia muciniphila (strain ATCC BAA-835 / Muc) OX=349741 GN=Amuc_2020 PE=3 SV=1	1	16	16	16	14	16	12	10	14	16	12	10	14	16	12	10	64.9	64.9	64.9	36.695	339	339	0	204.18	By MS/MS	By MS/MS	By MS/MS	By MS/MS	53.4	64.9	49.6	45.4	15747000000	2830500000	4917200000	5358600000	2640200000	19	359910000	64581000	108350000	110410000	76562000
931	B2UP60	B2UP60	8	8	8	tr|B2UP60|B2UP60_AKKM8 NUDIX hydrolase OS=Akkermansia muciniphila (strain ATCC BAA-835 / Muc) OX=349741 GN=Amuc_2021 PE=3 SV=1	1	8	8	8	6	5	5	6	6	5	5	6	6	5	5	6	54.4	54.4	54.4	18.701	158	158	0	54.141	By MS/MS	By MS/MS	By MS/MS	By MS/MS	54.4	38.6	34.8	44.3	4814000000	1411500000	670990000	1212900000	1518600000	8	393360000	97153000	56973000	83957000	155280000
932	B2UP62	B2UP62	5	5	5	tr|B2UP62|B2UP62_AKKM8 Uncharacterized protein OS=Akkermansia muciniphila (strain ATCC BAA-835 / Muc) OX=349741 GN=Amuc_2023 PE=4 SV=1	1	5	5	5	2	4	1	3	2	4	1	3	2	4	1	3	26	26	26	18.967	173	173	0	22.505	By MS/MS	By MS/MS	By MS/MS	By MS/MS	6.4	17.9	5.2	19.7	211720000	42317000	81727000	27846000	59831000	9	23525000	4701900	9080800	3094000	6647900
933	B2UP63	B2UP63	6	6	6	sp|B2UP63|RUVC_AKKM8 Crossover junction endodeoxyribonuclease RuvC OS=Akkermansia muciniphila (strain ATCC BAA-835 / Muc) OX=349741 GN=ruvC PE=3 SV=1	1	6	6	6	5	4	4	5	5	4	4	5	5	4	4	5	39.5	39.5	39.5	18.192	167	167	0	48.182	By MS/MS	By MS/MS	By MS/MS	By MS/MS	31.7	38.9	31.1	31.7	2105200000	121150000	1545400000	244350000	194300000	11	37866000	7298400	7866700	11903000	10798000
934	B2UP64	B2UP64	45	45	45	tr|B2UP64|B2UP64_AKKM8 DEAD/DEAH box helicase domain protein OS=Akkermansia muciniphila (strain ATCC BAA-835 / Muc) OX=349741 GN=Amuc_2025 PE=4 SV=1	1	45	45	45	36	38	36	33	36	38	36	33	36	38	36	33	90.2	90.2	90.2	44.282	400	400	0	323.31	By MS/MS	By MS/MS	By MS/MS	By MS/MS	81.5	87.2	84.2	73.8	99749000000	19941000000	19800000000	36347000000	23661000000	24	1589700000	281330000	465220000	543030000	300100000
935	B2UP65	B2UP65	9	9	9	tr|B2UP65|B2UP65_AKKM8 Beta-lactamase domain protein OS=Akkermansia muciniphila (strain ATCC BAA-835 / Muc) OX=349741 GN=Amuc_2026 PE=4 SV=1	1	9	9	9	7	6	7	7	7	6	7	7	7	6	7	7	44.5	44.5	44.5	23.371	209	209	0	112.48	By MS/MS	By MS/MS	By MS/MS	By MS/MS	44	43.1	40.2	34	5269300000	911380000	987300000	1777700000	1592900000	7	282190000	39471000	128490000	41229000	72994000
936	B2UP66	B2UP66	13	13	13	tr|B2UP66|B2UP66_AKKM8 Dihydroorotase OS=Akkermansia muciniphila (strain ATCC BAA-835 / Muc) OX=349741 GN=pyrC PE=3 SV=1	1	13	13	13	11	11	10	9	11	11	10	9	11	11	10	9	50.8	50.8	50.8	36.404	333	333	0	85.896	By MS/MS	By MS/MS	By MS/MS	By MS/MS	44.7	39.3	36	34.5	6159000000	1011600000	1197300000	2626900000	1323200000	13	215850000	33985000	38755000	86108000	57002000
937	B2UP67	B2UP67	5	5	5	tr|B2UP67|B2UP67_AKKM8 Transcriptional regulator, MarR family OS=Akkermansia muciniphila (strain ATCC BAA-835 / Muc) OX=349741 GN=Amuc_2028 PE=4 SV=1	1	5	5	5	4	1	3	1	4	1	3	1	4	1	3	1	34.6	34.6	34.6	18.166	156	156	0	49.209	By MS/MS	By MS/MS	By MS/MS	By MS/MS	26.3	9.6	25.6	9.6	393700000	83756000	25881000	233170000	50895000	12	24886000	3086300	2156800	15402000	4241300
938	B2UP68	B2UP68	26	26	26	tr|B2UP68|B2UP68_AKKM8 Efflux transporter, RND family, MFP subunit OS=Akkermansia muciniphila (strain ATCC BAA-835 / Muc) OX=349741 GN=Amuc_2029 PE=3 SV=1	1	26	26	26	20	17	22	21	20	17	22	21	20	17	22	21	67.7	67.7	67.7	41.207	378	378	0	323.31	By MS/MS	By MS/MS	By MS/MS	By MS/MS	53.4	55	62.2	60.6	26232000000	3973100000	2684600000	15340000000	4234700000	22	774890000	91992000	73213000	499450000	110230000
939	B2UP69	B2UP69	24	24	24	tr|B2UP69|B2UP69_AKKM8 Transporter, hydrophobe/amphiphile efflux-1 (HAE1) family OS=Akkermansia muciniphila (strain ATCC BAA-835 / Muc) OX=349741 GN=Amuc_2030 PE=3 SV=1	1	24	24	24	17	15	18	20	17	15	18	20	17	15	18	20	29.3	29.3	29.3	113.45	1035	1035	0	227.5	By MS/MS	By MS/MS	By MS/MS	By MS/MS	22.5	20.5	21.3	22.8	7190900000	1164700000	1318700000	2527900000	2179600000	38	145380000	24530000	24344000	53598000	42911000
940	B2UP70	B2UP70	9	9	9	tr|B2UP70|B2UP70_AKKM8 Dihydrofolate reductase OS=Akkermansia muciniphila (strain ATCC BAA-835 / Muc) OX=349741 GN=Amuc_2031 PE=3 SV=1	1	9	9	9	7	6	7	5	7	6	7	5	7	6	7	5	62.3	62.3	62.3	17.996	159	159	0	43.323	By MS/MS	By MS/MS	By MS/MS	By MS/MS	54.1	50.3	49.7	42.8	3297800000	605200000	682200000	1367800000	642670000	7	204320000	38202000	41673000	81460000	42985000
941	B2UP71	B2UP71	9	9	9	tr|B2UP71|B2UP71_AKKM8 Thymidylate synthase OS=Akkermansia muciniphila (strain ATCC BAA-835 / Muc) OX=349741 GN=thyA PE=3 SV=1	1	9	9	9	6	5	8	7	6	5	8	7	6	5	8	7	42.8	42.8	42.8	30.843	271	271	0	70.83	By MS/MS	By MS/MS	By MS/MS	By MS/MS	29.5	25.8	42.8	36.5	1877600000	293680000	305140000	753760000	525060000	11	50184000	8670500	8372100	17494000	15648000
942	B2UP72	B2UP72	12	12	12	tr|B2UP72|B2UP72_AKKM8 Phospholipase D/Transphosphatidylase OS=Akkermansia muciniphila (strain ATCC BAA-835 / Muc) OX=349741 GN=Amuc_2033 PE=4 SV=1	1	12	12	12	9	9	9	8	9	9	9	8	9	9	9	8	25.4	25.4	25.4	54.288	484	484	0	56.921	By MS/MS	By MS/MS	By MS/MS	By MS/MS	21.9	20.5	19.8	19.6	1943400000	213740000	643140000	750910000	335590000	27	53237000	5678000	17156000	21760000	8642400
943	B2UP73	B2UP73	34	34	34	tr|B2UP73|B2UP73_AKKM8 Methylmalonyl-CoA carboxytransferase OS=Akkermansia muciniphila (strain ATCC BAA-835 / Muc) OX=349741 GN=Amuc_2034 PE=4 SV=1	1	34	34	34	30	29	31	29	30	29	31	29	30	29	31	29	73	73	73	55.205	507	507	0	323.31	By MS/MS	By MS/MS	By MS/MS	By MS/MS	65.9	72.6	65.9	65.5	102700000000	20501000000	21038000000	34933000000	26229000000	25	2399100000	476880000	495260000	746730000	680270000
944	B2UP74	B2UP74	2	2	2	tr|B2UP74|B2UP74_AKKM8 Uncharacterized protein OS=Akkermansia muciniphila (strain ATCC BAA-835 / Muc) OX=349741 GN=Amuc_2035 PE=4 SV=1	1	2	2	2	1	1	1	1	1	1	1	1	1	1	1	1	10.4	10.4	10.4	27.434	251	251	0	8.9523	By matching	By MS/MS	By MS/MS	By MS/MS	2.8	7.6	2.8	2.8	254410000	47360000	87608000	73602000	45835000	12	7300700	3946700	7300700	6133500	3819600
945	B2UP75	B2UP75	2	2	2	tr|B2UP75|B2UP75_AKKM8 MATE efflux family protein OS=Akkermansia muciniphila (strain ATCC BAA-835 / Muc) OX=349741 GN=Amuc_2036 PE=4 SV=1	1	2	2	2	1	1	1	1	1	1	1	1	1	1	1	1	4.5	4.5	4.5	50.626	464	464	0.0032134	5.4811	By MS/MS	By MS/MS	By MS/MS	By MS/MS	2.6	2.6	2.6	1.9	122680000	23234000	28248000	71195000	0	12	10223000	1936200	2354000	5932900	0
946	B2UP76	B2UP76	27	27	27	tr|B2UP76|B2UP76_AKKM8 Iron-sulfur cluster carrier protein OS=Akkermansia muciniphila (strain ATCC BAA-835 / Muc) OX=349741 GN=Amuc_2037 PE=3 SV=1	1	27	27	27	26	25	25	21	26	25	25	21	26	25	25	21	75.7	75.7	75.7	38.38	358	358	0	256.29	By MS/MS	By MS/MS	By MS/MS	By MS/MS	75.7	69	67	64.8	62505000000	11894000000	14920000000	21221000000	14470000000	22	1749900000	343310000	414990000	575470000	416110000
947	B2UP77	B2UP77	13	13	13	tr|B2UP77|B2UP77_AKKM8 PUR-alpha/beta/gamma DNA/RNA-binding OS=Akkermansia muciniphila (strain ATCC BAA-835 / Muc) OX=349741 GN=Amuc_2038 PE=4 SV=1	1	13	13	13	13	10	13	8	13	10	13	8	13	10	13	8	92.9	92.9	92.9	8.1073	70	70	0	242.82	By MS/MS	By MS/MS	By MS/MS	By MS/MS	92.9	92.9	92.9	72.9	52827000000	4361200000	8377600000	25416000000	14672000000	3	9897800000	1090100000	2370800000	4083700000	2353200000
948	B2UP78	B2UP78	34	34	34	tr|B2UP78|B2UP78_AKKM8 (R)-citramalate synthase OS=Akkermansia muciniphila (strain ATCC BAA-835 / Muc) OX=349741 GN=Amuc_2039 PE=3 SV=1	1	34	34	34	31	25	31	27	31	25	31	27	31	25	31	27	73.7	73.7	73.7	59.307	544	544	0	323.31	By MS/MS	By MS/MS	By MS/MS	By MS/MS	71.5	59.9	61.8	63.4	31765000000	7179100000	6189300000	11010000000	7386800000	28	392810000	81246000	74520000	134790000	102250000
949	B2UP80	B2UP80	44	44	44	tr|B2UP80|B2UP80_AKKM8 Efflux transporter, RND family, MFP subunit OS=Akkermansia muciniphila (strain ATCC BAA-835 / Muc) OX=349741 GN=Amuc_2041 PE=3 SV=1	1	44	44	44	36	42	39	27	36	42	39	27	36	42	39	27	78.5	78.5	78.5	45.636	419	419	0	323.31	By MS/MS	By MS/MS	By MS/MS	By MS/MS	63	69	73.5	61.1	116090000000	15363000000	39565000000	41837000000	19320000000	21	2651800000	375940000	911420000	888010000	476460000
950	B2UP81	B2UP81	34	34	32	tr|B2UP81|B2UP81_AKKM8 Transporter, hydrophobe/amphiphile efflux-1 (HAE1) family OS=Akkermansia muciniphila (strain ATCC BAA-835 / Muc) OX=349741 GN=Amuc_2042 PE=3 SV=1	1	34	34	32	28	30	26	22	28	30	26	22	26	28	24	21	30.7	30.7	29.3	115.96	1071	1071	0	323.31	By MS/MS	By MS/MS	By MS/MS	By MS/MS	26.5	30.4	29.5	23.2	41142000000	7259000000	12491000000	14134000000	7258300000	31	1002500000	163780000	317400000	335280000	185990000
951	B2UP82	B2UP82	35	35	35	tr|B2UP82|B2UP82_AKKM8 RND efflux system, outer membrane lipoprotein, NodT family OS=Akkermansia muciniphila (strain ATCC BAA-835 / Muc) OX=349741 GN=Amuc_2043 PE=3 SV=1	1	35	35	35	16	34	32	17	16	34	32	17	16	34	32	17	73.6	73.6	73.6	51.96	477	477	0	323.31	By MS/MS	By MS/MS	By MS/MS	By MS/MS	48.2	73	59.7	44.4	45642000000	1055700000	20199000000	17898000000	6488900000	21	1279800000	29485000	607640000	514750000	127940000
952	B2UP85	B2UP85	15	15	15	tr|B2UP85|B2UP85_AKKM8 Uncharacterized protein OS=Akkermansia muciniphila (strain ATCC BAA-835 / Muc) OX=349741 GN=Amuc_2046 PE=4 SV=1	1	15	15	15	9	9	10	11	9	9	10	11	9	9	10	11	84.5	84.5	84.5	22.814	206	206	0	183.54	By MS/MS	By MS/MS	By MS/MS	By MS/MS	58.3	63.1	83.5	77.2	11315000000	1918000000	2029600000	4378700000	2988200000	14	304490000	53717000	46233000	115770000	88770000
953	B2UP86	B2UP86	2	2	2	tr|B2UP86|B2UP86_AKKM8 Uncharacterized protein OS=Akkermansia muciniphila (strain ATCC BAA-835 / Muc) OX=349741 GN=Amuc_2047 PE=4 SV=1	1	2	2	2	1	1	2	0	1	1	2	0	1	1	2	0	11.2	11.2	11.2	20.788	179	179	0.0013089	7.2364	By matching	By MS/MS	By MS/MS		6.1	5	11.2	0	371980000	28628000	113050000	230300000	0	11	33817000	2602500	10278000	20937000	0
954	B2UP87	B2UP87	4	4	4	tr|B2UP87|B2UP87_AKKM8 Putative PTS IIA-like nitrogen-regulatory protein PtsN OS=Akkermansia muciniphila (strain ATCC BAA-835 / Muc) OX=349741 GN=Amuc_2048 PE=4 SV=1	1	4	4	4	2	1	2	3	2	1	2	3	2	1	2	3	48.4	48.4	48.4	17.301	157	157	0	42.652	By MS/MS	By MS/MS	By MS/MS	By MS/MS	33.1	16.6	31.8	31.8	1088900000	131970000	126880000	551170000	278870000	6	8485200	8485200	21146000	25601000	26395000
955	B2UP88	B2UP88	6	6	6	tr|B2UP88|B2UP88_AKKM8 Chloride channel core OS=Akkermansia muciniphila (strain ATCC BAA-835 / Muc) OX=349741 GN=Amuc_2049 PE=4 SV=1	1	6	6	6	4	5	4	4	4	5	4	4	4	5	4	4	13.3	13.3	13.3	63.792	596	596	0	44.364	By MS/MS	By MS/MS	By MS/MS	By MS/MS	8.1	10.9	9.2	8.1	1038000000	157440000	284430000	331470000	264700000	18	46340000	7877100	11152000	14749000	12562000
956	B2UP89	B2UP89	9	9	9	tr|B2UP89|B2UP89_AKKM8 Y1_Tnp domain-containing protein OS=Akkermansia muciniphila (strain ATCC BAA-835 / Muc) OX=349741 GN=Amuc_2050 PE=4 SV=1	1	9	9	9	5	6	1	5	5	6	1	5	5	6	1	5	27.1	27.1	27.1	38.407	336	336	0	27.325	By MS/MS	By MS/MS	By MS/MS	By MS/MS	14.6	17.6	2.7	17.9	321870000	86236000	117840000	45943000	71851000	23	8911300	1990600	4009900	1997500	913250
957	B2UP90	B2UP90	59	59	59	tr|B2UP90|B2UP90_AKKM8 Glutamate dehydrogenase OS=Akkermansia muciniphila (strain ATCC BAA-835 / Muc) OX=349741 GN=Amuc_2051 PE=3 SV=1	1	59	59	59	55	50	50	40	55	50	50	40	55	50	50	40	99.3	99.3	99.3	49.566	451	451	0	323.31	By MS/MS	By MS/MS	By MS/MS	By MS/MS	84.9	93.1	80	77.4	222720000000	49250000000	45376000000	70269000000	57821000000	29	4351600000	896210000	915360000	1343200000	1196800000
958	B2UP91	B2UP91	17	17	17	tr|B2UP91|B2UP91_AKKM8 Lipid-A-disaccharide synthase OS=Akkermansia muciniphila (strain ATCC BAA-835 / Muc) OX=349741 GN=Amuc_2052 PE=4 SV=1	1	17	17	17	15	14	16	12	15	14	16	12	15	14	16	12	50.5	50.5	50.5	42.685	376	376	0	113.05	By MS/MS	By MS/MS	By MS/MS	By MS/MS	48.4	48.7	47.6	41.5	6342700000	1193900000	1774000000	2293400000	1081400000	21	155130000	23037000	43090000	56154000	32847000
959	B2UP92	B2UP92	3	3	3	tr|B2UP92|B2UP92_AKKM8 SNARE associated Golgi protein OS=Akkermansia muciniphila (strain ATCC BAA-835 / Muc) OX=349741 GN=Amuc_2053 PE=4 SV=1	1	3	3	3	2	2	2	3	2	2	2	3	2	2	2	3	13	13	13	23.894	216	216	0	11.905	By MS/MS	By MS/MS	By MS/MS	By MS/MS	9.7	7.9	8.3	13	330770000	67974000	41188000	80492000	141120000	8	33779000	6499900	2874000	10061000	14344000
960	B2UP94	B2UP94	11	11	7	tr|B2UP94|B2UP94_AKKM8 Rubrerythrin domain-containing protein OS=Akkermansia muciniphila (strain ATCC BAA-835 / Muc) OX=349741 GN=Amuc_2055 PE=4 SV=1	1	11	11	7	11	11	11	10	11	11	11	10	7	7	7	6	84.2	84.2	59.6	12.73	114	114	0	285.98	By MS/MS	By MS/MS	By MS/MS	By MS/MS	84.2	84.2	84.2	84.2	126490000000	28740000000	14036000000	53149000000	30566000000	7	3654800000	728460000	434640000	1540100000	951570000
961	B2UP95	B2UP95	7	3	3	tr|B2UP95|B2UP95_AKKM8 Rubrerythrin domain-containing protein OS=Akkermansia muciniphila (strain ATCC BAA-835 / Muc) OX=349741 GN=Amuc_2056 PE=4 SV=1	1	7	3	3	6	5	7	6	2	1	3	2	2	1	3	2	48	25.2	25.2	13.69	123	123	0	33.529	By MS/MS	By MS/MS	By MS/MS	By MS/MS	48	36.6	48	48	3377500000	532400000	129380000	1199400000	1516300000	7	203010000	41141000	18483000	91618000	51765000
962	B2UP96	B2UP96	13	13	13	tr|B2UP96|B2UP96_AKKM8 Thioredoxin domain-containing protein OS=Akkermansia muciniphila (strain ATCC BAA-835 / Muc) OX=349741 GN=Amuc_2057 PE=4 SV=1	1	13	13	13	11	8	9	9	11	8	9	9	11	8	9	9	43.7	43.7	43.7	18.123	167	167	0	109.73	By MS/MS	By MS/MS	By MS/MS	By MS/MS	43.1	34.7	41.3	37.7	21222000000	5105100000	2739200000	5217900000	8159600000	7	1226600000	290230000	160760000	267280000	508380000
964	B2UP99	B2UP99	2	2	2	tr|B2UP99|B2UP99_AKKM8 Uncharacterized protein OS=Akkermansia muciniphila (strain ATCC BAA-835 / Muc) OX=349741 GN=Amuc_2060 PE=4 SV=1	1	2	2	2	1	1	1	1	1	1	1	1	1	1	1	1	3.5	3.5	3.5	61.851	544	544	0.0013055	6.782	By MS/MS	By MS/MS	By MS/MS	By MS/MS	1.8	1.8	1.8	1.7	32079000	0	15420000	0	16659000	27	1188100	0	571110	0	616990
965	B2UPA1	B2UPA1	2	2	2	tr|B2UPA1|B2UPA1_AKKM8 Uncharacterized protein OS=Akkermansia muciniphila (strain ATCC BAA-835 / Muc) OX=349741 GN=Amuc_2062 PE=4 SV=1	1	2	2	2	1	0	1	0	1	0	1	0	1	0	1	0	10.2	10.2	10.2	22.773	206	206	0.0044671	4.8443	By MS/MS		By MS/MS		5.8	0	4.4	0	215860000	195690000	0	20170000	0	9	2241100	21743000	0	2241100	0
966	B2UPA2	B2UPA2	2	2	2	tr|B2UPA2|B2UPA2_AKKM8 Uncharacterized protein OS=Akkermansia muciniphila (strain ATCC BAA-835 / Muc) OX=349741 GN=Amuc_2063 PE=3 SV=1	1	2	2	2	1	0	1	0	1	0	1	0	1	0	1	0	30.3	30.3	30.3	11.062	99	99	0.0076094	4.3827	By MS/MS		By MS/MS		30.3	0	21.2	0	281900000	203490000	0	78406000	0	5	15681000	40699000	0	15681000	0
968	B2UPA5	B2UPA5	57	57	57	tr|B2UPA5|B2UPA5_AKKM8 Aldehyde Dehydrogenase OS=Akkermansia muciniphila (strain ATCC BAA-835 / Muc) OX=349741 GN=Amuc_2066 PE=3 SV=1	1	57	57	57	45	44	46	46	45	44	46	46	45	44	46	46	56	56	56	133.14	1193	1193	0	323.31	By MS/MS	By MS/MS	By MS/MS	By MS/MS	49.2	48.4	48.1	46.3	23463000000	4746100000	4201400000	8062000000	6453900000	73	139640000	27038000	25817000	48427000	38363000
969	B2UPA6	B2UPA6	2	2	2	tr|B2UPA6|B2UPA6_AKKM8 Uncharacterized protein OS=Akkermansia muciniphila (strain ATCC BAA-835 / Muc) OX=349741 GN=Amuc_2067 PE=4 SV=1	1	2	2	2	1	2	2	1	1	2	2	1	1	2	2	1	10.3	10.3	10.3	36.824	331	331	0	18.837	By matching	By MS/MS	By MS/MS	By matching	2.4	10.3	10.3	2.4	173390000	13985000	61225000	84638000	13537000	19	4149300	736070	911650	1789100	712450
970	B2UPA8	B2UPA8	41	41	41	tr|B2UPA8|B2UPA8_AKKM8 Catalase OS=Akkermansia muciniphila (strain ATCC BAA-835 / Muc) OX=349741 GN=Amuc_2070 PE=3 SV=1	1	41	41	41	38	34	36	32	38	34	36	32	38	34	36	32	54.2	54.2	54.2	84.034	751	751	0	323.31	By MS/MS	By MS/MS	By MS/MS	By MS/MS	49.9	48.6	49.9	46.1	26856000000	5177500000	3775500000	11645000000	6257200000	33	373200000	66188000	67651000	150820000	88542000
971	B2UPA9	B2UPA9	4	4	4	tr|B2UPA9|B2UPA9_AKKM8 Cytochrome c assembly protein OS=Akkermansia muciniphila (strain ATCC BAA-835 / Muc) OX=349741 GN=Amuc_2071 PE=4 SV=1	1	4	4	4	1	3	2	1	1	3	2	1	1	3	2	1	6.6	6.6	6.6	97.826	883	883	0	22.54	By MS/MS	By MS/MS	By MS/MS	By MS/MS	0.8	5.8	4.5	1.2	170520000	0	78036000	85336000	7146300	37	2783600	0	1243200	1347300	193140
972	B2UPB0	B2UPB0	15	15	15	tr|B2UPB0|B2UPB0_AKKM8 Rubrerythrin OS=Akkermansia muciniphila (strain ATCC BAA-835 / Muc) OX=349741 GN=Amuc_2072 PE=4 SV=1	1	15	15	15	15	10	12	13	15	10	12	13	15	10	12	13	51.8	51.8	51.8	21.343	191	191	0	103.5	By MS/MS	By MS/MS	By MS/MS	By MS/MS	51.8	45	47.1	47.1	15847000000	4582600000	2451400000	4276400000	4536900000	7	1107000000	303090000	148980000	354700000	300220000
973	B2UPB3	B2UPB3	5	5	5	tr|B2UPB3|B2UPB3_AKKM8 Uncharacterized protein OS=Akkermansia muciniphila (strain ATCC BAA-835 / Muc) OX=349741 GN=Amuc_2075 PE=4 SV=1	1	5	5	5	2	4	4	4	2	4	4	4	2	4	4	4	39.3	39.3	39.3	23.394	214	214	0	35.02	By MS/MS	By MS/MS	By MS/MS	By MS/MS	10.3	25.2	32.7	34.6	493820000	27728000	94492000	286500000	85105000	10	42379000	2772800	9449200	24297000	5860000
974	B2UPB4	B2UPB4	29	29	29	tr|B2UPB4|B2UPB4_AKKM8 Cell divisionFtsK/SpoIIIE OS=Akkermansia muciniphila (strain ATCC BAA-835 / Muc) OX=349741 GN=Amuc_2076 PE=3 SV=1	1	29	29	29	19	23	24	22	19	23	24	22	19	23	24	22	30.4	30.4	30.4	89.981	818	818	0	189.61	By MS/MS	By MS/MS	By MS/MS	By MS/MS	23.3	27.1	27.9	24.2	8514500000	1083700000	2015700000	2875600000	2539500000	45	108980000	13477000	22960000	31794000	40753000
975	B2UPB5	B2UPB5	17	17	17	tr|B2UPB5|B2UPB5_AKKM8 Polysaccharide export protein OS=Akkermansia muciniphila (strain ATCC BAA-835 / Muc) OX=349741 GN=Amuc_2077 PE=4 SV=1	1	17	17	17	14	16	13	12	14	16	13	12	14	16	13	12	75.8	75.8	75.8	28.031	260	260	0	323.31	By MS/MS	By MS/MS	By MS/MS	By MS/MS	63.1	68.8	63.1	57.7	33338000000	5856500000	9572400000	11844000000	6064800000	15	1417400000	236810000	407400000	499570000	273600000
976	B2UPB6	B2UPB6	19	19	18	tr|B2UPB6|B2UPB6_AKKM8 Capsular exopolysaccharide family OS=Akkermansia muciniphila (strain ATCC BAA-835 / Muc) OX=349741 GN=Amuc_2078 PE=4 SV=1	1	19	19	18	12	15	14	12	12	15	14	12	12	15	14	12	30	30	28.2	88.38	800	800	0	122.52	By MS/MS	By MS/MS	By MS/MS	By MS/MS	18.2	25.2	26.8	20.8	3284000000	464680000	642610000	971250000	1205400000	42	33154000	3007400	6799200	3701900	19646000
977	B2UPB7	B2UPB7	6	6	6	tr|B2UPB7|B2UPB7_AKKM8 Protein-tyrosine-phosphatase OS=Akkermansia muciniphila (strain ATCC BAA-835 / Muc) OX=349741 GN=Amuc_2079 PE=3 SV=1	1	6	6	6	6	5	4	4	6	5	4	4	6	5	4	4	24.7	24.7	24.7	25.814	223	223	0	29.644	By MS/MS	By MS/MS	By MS/MS	By MS/MS	24.7	23.3	15.7	21.1	653200000	188620000	109910000	212700000	141970000	13	32575000	6487000	5075700	12951000	8061200
978	B2UPB8	B2UPB8	4	4	4	tr|B2UPB8|B2UPB8_AKKM8 Sugar transferase OS=Akkermansia muciniphila (strain ATCC BAA-835 / Muc) OX=349741 GN=Amuc_2080 PE=3 SV=1	1	4	4	4	4	3	2	2	4	3	2	2	4	3	2	2	18.8	18.8	18.8	32.472	282	282	0	11.638	By MS/MS	By MS/MS	By MS/MS	By MS/MS	18.8	11.7	10.6	9.9	1115900000	322250000	100660000	412940000	280000000	15	20472000	6109000	6711000	5471000	2180600
979	B2UPB9	B2UPB9	3	3	3	tr|B2UPB9|B2UPB9_AKKM8 Glycosyl transferase family 2 OS=Akkermansia muciniphila (strain ATCC BAA-835 / Muc) OX=349741 GN=Amuc_2081 PE=4 SV=1	1	3	3	3	3	1	1	0	3	1	1	0	3	1	1	0	16.7	16.7	16.7	29.003	258	258	0	10.651	By MS/MS	By matching	By matching		16.7	5	5	0	85391000	38893000	18139000	28359000	0	14	1733700	1733700	1295600	2025700	0
980	B2UPC0	B2UPC0	3	3	3	tr|B2UPC0|B2UPC0_AKKM8 Glycosyl transferase group 1 OS=Akkermansia muciniphila (strain ATCC BAA-835 / Muc) OX=349741 GN=Amuc_2082 PE=4 SV=1	1	3	3	3	3	1	0	2	3	1	0	2	3	1	0	2	14.1	14.1	14.1	43.969	384	384	0	16.262	By MS/MS	By matching		By MS/MS	14.1	7.6	0	11.2	226490000	86810000	28479000	0	111200000	21	4483500	1548700	1356100	0	2934800
982	B2UPC2	B2UPC2	4	4	4	tr|B2UPC2|B2UPC2_AKKM8 Glycosyl transferase group 1 OS=Akkermansia muciniphila (strain ATCC BAA-835 / Muc) OX=349741 GN=Amuc_2084 PE=4 SV=1	1	4	4	4	2	1	3	3	2	1	3	3	2	1	3	3	10.5	10.5	10.5	44.288	390	390	0	18.579	By MS/MS	By MS/MS	By MS/MS	By MS/MS	5.4	2.6	8.5	7.7	534420000	91357000	26834000	278090000	138140000	21	15737000	2747600	1277800	8466400	4523200
983	B2UPC3	B2UPC3	10	10	10	tr|B2UPC3|B2UPC3_AKKM8 Uncharacterized protein OS=Akkermansia muciniphila (strain ATCC BAA-835 / Muc) OX=349741 GN=Amuc_0563 PE=4 SV=1	1	10	10	10	6	7	10	9	6	7	10	9	6	7	10	9	64.8	64.8	64.8	24.954	227	227	0	137.09	By MS/MS	By MS/MS	By MS/MS	By MS/MS	38.3	51.1	64.8	59	8060200000	1294300000	1235600000	3087100000	2443200000	10	620650000	103700000	81852000	230030000	205070000
984	B2UPC5	B2UPC5	5	5	5	tr|B2UPC5|B2UPC5_AKKM8 Sulfatase OS=Akkermansia muciniphila (strain ATCC BAA-835 / Muc) OX=349741 GN=Amuc_0565 PE=3 SV=1	1	5	5	5	4	4	0	3	4	4	0	3	4	4	0	3	12.9	12.9	12.9	60.717	542	542	0	22.49	By MS/MS	By MS/MS		By MS/MS	12.9	12.2	0	6.6	229290000	79650000	67317000	0	82327000	31	5594600	1303000	1635900	0	2655700
985	B2UPC8	B2UPC8	8	8	8	tr|B2UPC8|B2UPC8_AKKM8 Thioesterase superfamily protein OS=Akkermansia muciniphila (strain ATCC BAA-835 / Muc) OX=349741 GN=Amuc_0568 PE=3 SV=1	1	8	8	8	6	7	7	5	6	7	7	5	6	7	7	5	51.7	51.7	51.7	16.613	143	143	0	116.94	By MS/MS	By MS/MS	By MS/MS	By MS/MS	42.7	51.7	51.7	39.2	4107100000	690300000	1093200000	1556400000	767190000	7	355340000	52150000	99877000	146480000	56837000
986	B2UPD0	B2UPD0	8	8	8	tr|B2UPD0|B2UPD0_AKKM8 Uncharacterized protein OS=Akkermansia muciniphila (strain ATCC BAA-835 / Muc) OX=349741 GN=Amuc_0570 PE=4 SV=1	1	8	8	8	6	6	8	4	6	6	8	4	6	6	8	4	43	43	43	12.104	100	100	0	46.704	By MS/MS	By MS/MS	By MS/MS	By MS/MS	43	43	43	34	2850000000	490040000	560020000	1362100000	437790000	7	170140000	30267000	40734000	79061000	20075000
987	B2UPD1	B2UPD1	15	15	15	tr|B2UPD1|B2UPD1_AKKM8 MazG family protein OS=Akkermansia muciniphila (strain ATCC BAA-835 / Muc) OX=349741 GN=Amuc_0571 PE=4 SV=1	1	15	15	15	13	12	14	13	13	12	14	13	13	12	14	13	44.6	44.6	44.6	30.435	269	269	0	167.75	By MS/MS	By MS/MS	By MS/MS	By MS/MS	44.6	43.9	44.6	38.3	10611000000	2718000000	1732300000	3285200000	2876000000	14	490420000	117410000	77463000	171100000	124440000
988	B2UPD2	B2UPD2	10	10	10	tr|B2UPD2|B2UPD2_AKKM8 Uncharacterized protein OS=Akkermansia muciniphila (strain ATCC BAA-835 / Muc) OX=349741 GN=Amuc_0572 PE=4 SV=1	1	10	10	10	8	4	7	6	8	4	7	6	8	4	7	6	84.4	84.4	84.4	12.987	109	109	0	64.819	By MS/MS	By MS/MS	By MS/MS	By MS/MS	78	40.4	65.1	59.6	3215800000	900250000	237380000	1217400000	860790000	8	185280000	45555000	15524000	56842000	67359000
989	B2UPD3	B2UPD3	16	16	16	tr|B2UPD3|B2UPD3_AKKM8 3-5 exonuclease OS=Akkermansia muciniphila (strain ATCC BAA-835 / Muc) OX=349741 GN=Amuc_0573 PE=4 SV=1	1	16	16	16	14	15	13	10	14	15	13	10	14	15	13	10	39.5	39.5	39.5	40.98	352	352	0	159.63	By MS/MS	By MS/MS	By MS/MS	By MS/MS	34.4	38.9	34.7	29.3	11347000000	2091800000	2063300000	4362600000	2829700000	15	386390000	72354000	61711000	168390000	83931000
990	B2UPD4	B2UPD4	19	19	19	tr|B2UPD4|B2UPD4_AKKM8 zf-RING_7 domain-containing protein OS=Akkermansia muciniphila (strain ATCC BAA-835 / Muc) OX=349741 GN=Amuc_0574 PE=4 SV=1	1	19	19	19	14	15	15	17	14	15	15	17	14	15	15	17	46	46	46	27.291	239	239	0	152.38	By MS/MS	By MS/MS	By MS/MS	By MS/MS	40.2	40.6	45.6	45.2	7679500000	1446100000	1350500000	2487000000	2395800000	12	396030000	63627000	65397000	130810000	136210000
991	B2UPD5	B2UPD5	9	9	9	tr|B2UPD5|B2UPD5_AKKM8 Tetraacyldisaccharide 4-kinase OS=Akkermansia muciniphila (strain ATCC BAA-835 / Muc) OX=349741 GN=lpxK PE=3 SV=1	1	9	9	9	7	8	7	7	7	8	7	7	7	8	7	7	29.4	29.4	29.4	45.371	401	401	0	86.186	By MS/MS	By MS/MS	By MS/MS	By MS/MS	23.2	25.7	22.9	23.9	2060300000	431340000	435980000	656400000	536560000	24	41241000	7597800	9007500	14786000	9849400
992	B2UPD6	B2UPD6	131	131	131	tr|B2UPD6|B2UPD6_AKKM8 Peptidase M16 domain protein OS=Akkermansia muciniphila (strain ATCC BAA-835 / Muc) OX=349741 GN=Amuc_0576 PE=3 SV=1	1	131	131	131	116	102	108	98	116	102	108	98	116	102	108	98	81.8	81.8	81.8	160.48	1442	1442	0	323.31	By MS/MS	By MS/MS	By MS/MS	By MS/MS	77.5	67.2	69.6	70.7	181370000000	38213000000	26640000000	61227000000	55292000000	85	1132100000	230460000	179870000	357920000	363840000
993	B2UPD8	B2UPD8	44	44	44	tr|B2UPD8|B2UPD8_AKKM8 Band 7 protein OS=Akkermansia muciniphila (strain ATCC BAA-835 / Muc) OX=349741 GN=Amuc_0578 PE=4 SV=1	1	44	44	44	40	38	37	34	40	38	37	34	40	38	37	34	74.6	74.6	74.6	53.487	500	500	0	323.31	By MS/MS	By MS/MS	By MS/MS	By MS/MS	74.6	73.6	73.2	72.8	46154000000	7648600000	11533000000	15051000000	11921000000	27	910050000	136080000	212230000	317110000	244640000
995	B2UPE1	B2UPE1	37	37	37	tr|B2UPE1|B2UPE1_AKKM8 Meso-diaminopimelate D-dehydrogenase OS=Akkermansia muciniphila (strain ATCC BAA-835 / Muc) OX=349741 GN=Amuc_0581 PE=3 SV=1	1	37	37	37	36	34	34	31	36	34	34	31	36	34	34	31	98.6	98.6	98.6	31.308	293	293	0	323.31	By MS/MS	By MS/MS	By MS/MS	By MS/MS	98.6	97.6	93.5	93.5	220890000000	48758000000	49449000000	69658000000	53025000000	21	3799300000	810010000	870300000	1198400000	920630000
997	B2UPE4;B2UMI3	B2UPE4	36;7	17;0	17;0	tr|B2UPE4|B2UPE4_AKKM8 Outer membrane autotransporter barrel domain protein OS=Akkermansia muciniphila (strain ATCC BAA-835 / Muc) OX=349741 GN=Amuc_0584 PE=4 SV=1	2	36	17	17	32	33	34	28	13	14	15	11	13	14	15	11	20.2	11.9	11.9	232.78	2302	2302;86	0	300.76	By MS/MS	By MS/MS	By MS/MS	By MS/MS	17.5	17.5	18.2	16.2	3978000000	637130000	750470000	1640400000	949950000	46	70384000	11788000	14113000	30756000	13727000
998	B2UPE5	B2UPE5	29	29	29	tr|B2UPE5|B2UPE5_AKKM8 Threonine ammonia-lyase OS=Akkermansia muciniphila (strain ATCC BAA-835 / Muc) OX=349741 GN=Amuc_0585 PE=3 SV=1	1	29	29	29	25	27	27	21	25	27	27	21	25	27	27	21	53.5	53.5	53.5	60.292	538	538	0	323.31	By MS/MS	By MS/MS	By MS/MS	By MS/MS	44.6	51.9	50	38.7	34606000000	8231100000	7680100000	12003000000	6691500000	25	763350000	178810000	196140000	264170000	124240000
999	B2UPE6	B2UPE6	2	2	2	sp|B2UPE6|NTPPA_AKKM8 dTTP/UTP pyrophosphatase OS=Akkermansia muciniphila (strain ATCC BAA-835 / Muc) OX=349741 GN=Amuc_0586 PE=3 SV=1	1	2	2	2	1	1	1	2	1	1	1	2	1	1	1	2	26.5	26.5	26.5	21.027	189	189	0	14.524	By MS/MS	By MS/MS	By MS/MS	By MS/MS	6.9	6.9	6.9	26.5	302860000	87332000	66806000	91843000	56875000	11	22362000	7939300	6073300	8349300	5170500
1000	B2UPE7	B2UPE7	23	23	23	sp|B2UPE7|HFLX_AKKM8 GTPase HflX OS=Akkermansia muciniphila (strain ATCC BAA-835 / Muc) OX=349741 GN=hflX PE=3 SV=1	1	23	23	23	19	17	20	17	19	17	20	17	19	17	20	17	54.2	54.2	54.2	48.733	437	437	0	201.1	By MS/MS	By MS/MS	By MS/MS	By MS/MS	47.4	37.3	44.2	43.2	11769000000	2126400000	2559500000	4544500000	2538600000	28	316910000	50179000	68575000	127380000	70776000
1002	B2UPE9	B2UPE9	10	10	10	tr|B2UPE9|B2UPE9_AKKM8 Non-specific serine/threonine protein kinase OS=Akkermansia muciniphila (strain ATCC BAA-835 / Muc) OX=349741 GN=Amuc_0589 PE=4 SV=1	1	10	10	10	3	8	4	7	3	8	4	7	3	8	4	7	17.9	17.9	17.9	96.235	860	860	0	53.578	By MS/MS	By MS/MS	By MS/MS	By MS/MS	5.2	14.7	7.1	13	879710000	82280000	233870000	254770000	308790000	48	10211000	844100	3562200	1975400	3829000
1003	B2UPF0	B2UPF0	43	43	43	tr|B2UPF0|B2UPF0_AKKM8 Uncharacterized protein OS=Akkermansia muciniphila (strain ATCC BAA-835 / Muc) OX=349741 GN=Amuc_0590 PE=4 SV=1	1	43	43	43	41	39	39	31	41	39	39	31	41	39	39	31	69.3	69.3	69.3	50.446	460	460	0	323.31	By MS/MS	By MS/MS	By MS/MS	By MS/MS	64.3	69.3	64.3	62.2	328320000000	60127000000	79084000000	110530000000	78581000000	23	8849500000	1550000000	2164100000	2967900000	2167500000
1004	B2UPF2	B2UPF2	5	5	5	tr|B2UPF2|B2UPF2_AKKM8 Thiamine-monophosphate kinase OS=Akkermansia muciniphila (strain ATCC BAA-835 / Muc) OX=349741 GN=thiL PE=3 SV=1	1	5	5	5	3	2	2	0	3	2	2	0	3	2	2	0	37.6	37.6	37.6	31.088	298	298	0	27.38	By MS/MS	By MS/MS	By MS/MS		16.8	12.4	15.1	0	282960000	187500000	48582000	46873000	0	12	16232000	12183000	4048500	3906000	0
1005	B2UPF3	B2UPF3	25	25	25	tr|B2UPF3|B2UPF3_AKKM8 Phospholipid/glycerol acyltransferase OS=Akkermansia muciniphila (strain ATCC BAA-835 / Muc) OX=349741 GN=Amuc_0593 PE=4 SV=1	1	25	25	25	20	19	22	19	20	19	22	19	20	19	22	19	48	48	48	69.696	613	613	0	267.24	By MS/MS	By MS/MS	By MS/MS	By MS/MS	42.6	38.3	44.7	40.3	16515000000	2668600000	2731100000	5538900000	5575900000	28	357040000	47396000	69816000	123030000	116800000
1006	B2UPF4	B2UPF4	19	19	19	tr|B2UPF4|B2UPF4_AKKM8 Cytidylate kinase OS=Akkermansia muciniphila (strain ATCC BAA-835 / Muc) OX=349741 GN=cmk PE=3 SV=1	1	19	19	19	17	18	16	13	17	18	16	13	17	18	16	13	84.5	84.5	84.5	23.305	213	213	0	276.74	By MS/MS	By MS/MS	By MS/MS	By MS/MS	84.5	84.5	82.6	78.9	21696000000	4245900000	4465800000	7490400000	5493700000	10	1096100000	204740000	209220000	379520000	302600000
1007	B2UPF5	B2UPF5	12	12	12	tr|B2UPF5|B2UPF5_AKKM8 Phospholipid/glycerol acyltransferase OS=Akkermansia muciniphila (strain ATCC BAA-835 / Muc) OX=349741 GN=Amuc_0595 PE=4 SV=1	1	12	12	12	10	12	12	12	10	12	12	12	10	12	12	12	48.3	48.3	48.3	22.721	203	203	0	166.98	By MS/MS	By MS/MS	By MS/MS	By MS/MS	48.3	48.3	48.3	48.3	15402000000	2529300000	4477100000	5108300000	3287800000	9	750040000	94693000	204040000	298770000	152530000
1008	B2UPF6	B2UPF6	4	4	4	tr|B2UPF6|B2UPF6_AKKM8 DNA replication and repair protein RecF OS=Akkermansia muciniphila (strain ATCC BAA-835 / Muc) OX=349741 GN=recF PE=3 SV=1	1	4	4	4	2	2	3	2	2	2	3	2	2	2	3	2	17.4	17.4	17.4	39.606	351	351	0	22.343	By MS/MS	By MS/MS	By MS/MS	By MS/MS	6	6	14.8	6	595390000	174290000	162790000	108400000	149910000	20	26630000	8714500	8139600	2280700	7495500
1009	B2UPF7	B2UPF7	9	9	9	tr|B2UPF7|B2UPF7_AKKM8 Flavin_Reduct domain-containing protein OS=Akkermansia muciniphila (strain ATCC BAA-835 / Muc) OX=349741 GN=Amuc_0597 PE=4 SV=1	1	9	9	9	6	9	8	7	6	9	8	7	6	9	8	7	57.7	57.7	57.7	19.05	168	168	0	95.958	By MS/MS	By MS/MS	By MS/MS	By MS/MS	48.8	57.7	48.8	35.7	7954400000	1274900000	2074400000	2878700000	1726500000	7	413270000	48320000	105070000	152120000	107770000
1010	B2UPF8	B2UPF8	21	21	21	tr|B2UPF8|B2UPF8_AKKM8 Ribonuclease 3 OS=Akkermansia muciniphila (strain ATCC BAA-835 / Muc) OX=349741 GN=rnc PE=3 SV=1	1	21	21	21	18	17	17	16	18	17	17	16	18	17	17	16	88.7	88.7	88.7	25.448	231	231	0	278.04	By MS/MS	By MS/MS	By MS/MS	By MS/MS	72.3	71.9	88.7	85.7	17196000000	3340200000	4019000000	5475100000	4361600000	8	621890000	125600000	137420000	187910000	170960000
1011	B2UPG5	B2UPG5	3	3	3	tr|B2UPG5|B2UPG5_AKKM8 UvrB/UvrC protein OS=Akkermansia muciniphila (strain ATCC BAA-835 / Muc) OX=349741 GN=Amuc_0605 PE=4 SV=1	1	3	3	3	0	0	0	3	0	0	0	3	0	0	0	3	8.3	8.3	8.3	36.365	313	313	0	7.6693				By MS/MS	0	0	0	8.3	1043100000	0	0	0	1043100000	20	52153000	0	0	0	52153000
1012	B2UPG6	B2UPG6	2	2	2	tr|B2UPG6|B2UPG6_AKKM8 Uncharacterized protein OS=Akkermansia muciniphila (strain ATCC BAA-835 / Muc) OX=349741 GN=Amuc_0606 PE=4 SV=1	1	2	2	2	1	2	0	2	1	2	0	2	1	2	0	2	20	20	20	11.203	100	100	0	11.158	By matching	By MS/MS		By MS/MS	9	20	0	20	983110000	12375000	478170000	0	492560000	5	184800000	2474900	89691000	0	95107000
1013	B2UPG8	B2UPG8	10	10	10	tr|B2UPG8|B2UPG8_AKKM8 Ribosomal RNA small subunit methyltransferase I OS=Akkermansia muciniphila (strain ATCC BAA-835 / Muc) OX=349741 GN=rsmI PE=3 SV=1	1	10	10	10	7	9	5	8	7	9	5	8	7	9	5	8	64.8	64.8	64.8	25.055	233	233	0	101.39	By MS/MS	By MS/MS	By MS/MS	By MS/MS	49.4	58.8	44.2	52.4	2932700000	650310000	713440000	880000000	688930000	11	107360000	15488000	35066000	27495000	29315000
1014	B2UPG9	B2UPG9	7	7	7	tr|B2UPG9|B2UPG9_AKKM8 Uncharacterized protein OS=Akkermansia muciniphila (strain ATCC BAA-835 / Muc) OX=349741 GN=Amuc_0609 PE=4 SV=1	1	7	7	7	5	3	3	5	5	3	3	5	5	3	3	5	50.3	50.3	50.3	18.696	171	171	0	27.375	By MS/MS	By MS/MS	By MS/MS	By MS/MS	40.4	20.5	18.1	40.4	2964200000	522630000	929650000	845110000	666800000	10	291660000	49938000	92965000	84511000	64245000
1015	B2UPH0	B2UPH0	21	21	21	tr|B2UPH0|B2UPH0_AKKM8 Tetratricopeptide TPR_2 repeat protein OS=Akkermansia muciniphila (strain ATCC BAA-835 / Muc) OX=349741 GN=Amuc_0610 PE=4 SV=1	1	21	21	21	18	21	21	19	18	21	21	19	18	21	21	19	73.4	73.4	73.4	35.253	316	316	0	323.31	By MS/MS	By MS/MS	By MS/MS	By MS/MS	72.5	73.4	73.4	69.3	38380000000	8061700000	9891700000	13241000000	7186200000	17	1469500000	284720000	363780000	517320000	303630000
1016	B2UPH1	B2UPH1	12	12	12	tr|B2UPH1|B2UPH1_AKKM8 Phosphoribosyl-AMP cyclohydrolase OS=Akkermansia muciniphila (strain ATCC BAA-835 / Muc) OX=349741 GN=hisI PE=3 SV=1	1	12	12	12	12	10	10	10	12	10	10	10	12	10	10	10	68.1	68.1	68.1	17.862	163	163	0	154.14	By MS/MS	By MS/MS	By MS/MS	By MS/MS	68.1	68.1	68.1	68.1	48300000000	11253000000	8200300000	17675000000	11172000000	7	2409000000	602290000	581470000	960710000	264550000
1017	B2UPH2	B2UPH2	13	13	13	tr|B2UPH2|B2UPH2_AKKM8 DNA polymerase III delta subunit OS=Akkermansia muciniphila (strain ATCC BAA-835 / Muc) OX=349741 GN=Amuc_0612 PE=4 SV=1	1	13	13	13	11	10	12	9	11	10	12	9	11	10	12	9	41	41	41	36.145	322	322	0	141.58	By MS/MS	By MS/MS	By MS/MS	By MS/MS	33.5	37	41	33.9	3882600000	759490000	700690000	1400500000	1022000000	17	177330000	35874000	32721000	63969000	44770000
1018	B2UPH4	B2UPH4	5	5	5	tr|B2UPH4|B2UPH4_AKKM8 Uncharacterized protein OS=Akkermansia muciniphila (strain ATCC BAA-835 / Muc) OX=349741 GN=Amuc_0614 PE=4 SV=1	1	5	5	5	3	4	3	2	3	4	3	2	3	4	3	2	17.5	17.5	17.5	29.738	268	268	0	16.38	By MS/MS	By MS/MS	By MS/MS	By MS/MS	11.2	14.9	8.6	8.6	467300000	73335000	153870000	160090000	80002000	14	33378000	5238200	10991000	11435000	5714400
1019	B2UPH5	B2UPH5	102	102	101	tr|B2UPH5|B2UPH5_AKKM8 Carbamoyl-phosphate synthase large chain OS=Akkermansia muciniphila (strain ATCC BAA-835 / Muc) OX=349741 GN=carB PE=3 SV=1	1	102	102	101	99	93	96	84	99	93	96	84	98	92	96	84	72.7	72.7	72.7	117.51	1064	1064	0	323.31	By MS/MS	By MS/MS	By MS/MS	By MS/MS	72.2	72	71.7	67.6	340760000000	77584000000	67321000000	113920000000	81943000000	60	3496700000	752810000	707620000	1149100000	887170000
1020	B2UPH6	B2UPH6	7	7	7	tr|B2UPH6|B2UPH6_AKKM8 Protein serine/threonine phosphatase OS=Akkermansia muciniphila (strain ATCC BAA-835 / Muc) OX=349741 GN=Amuc_0616 PE=4 SV=1	1	7	7	7	3	7	4	4	3	7	4	4	3	7	4	4	36.7	36.7	36.7	28.346	259	259	0	51.906	By matching	By MS/MS	By MS/MS	By MS/MS	13.9	36.7	24.3	23.6	493930000	38421000	121240000	249770000	84501000	15	23053000	1961100	3927900	13002000	4162300
1021	B2UPI0	B2UPI0	24	24	24	tr|B2UPI0|B2UPI0_AKKM8 Glutamine-dependent NAD(+) synthetase OS=Akkermansia muciniphila (strain ATCC BAA-835 / Muc) OX=349741 GN=nadE PE=3 SV=1	1	24	24	24	18	20	18	16	18	20	18	16	18	20	18	16	47.8	47.8	47.8	70.866	644	644	0	241.87	By MS/MS	By MS/MS	By MS/MS	By MS/MS	37	41	41	37.1	13088000000	2064300000	3555700000	4643200000	2824300000	28	280550000	47088000	79267000	98475000	55720000
[truncated: 564 more rows]
[truncated: 25 more columns]

## Sheet: proteinGroups
Protein IDs	Majority protein IDs	Peptide counts (all)	Peptide counts (razor+unique)	Peptide counts (unique)	Fasta headers	Number of proteins	Peptides	Razor + unique peptides	Unique peptides	Peptides RA479_sample_1	Peptides RA480_sample_2	Peptides RA481_sample_3	Peptides RA482_sample_4	Razor + unique peptides RA479_sample_1	Razor + unique peptides RA480_sample_2	Razor + unique peptides RA481_sample_3	Razor + unique peptides RA482_sample_4	Unique peptides RA479_sample_1	Unique peptides RA480_sample_2	Unique peptides RA481_sample_3	Unique peptides RA482_sample_4	Sequence coverage [%]	Unique + razor sequence coverage [%]	Unique sequence coverage [%]	Mol. weight [kDa]	Sequence length	Sequence lengths	Q-value	Score	Identification type RA479_sample_1	Identification type RA480_sample_2	Identification type RA481_sample_3	Identification type RA482_sample_4	Sequence coverage RA479_sample_1 [%]	Sequence coverage RA480_sample_2 [%]	Sequence coverage RA481_sample_3 [%]	Sequence coverage RA482_sample_4 [%]	Intensity	Intensity RA479_sample_1	Intensity RA480_sample_2	Intensity RA481_sample_3	Intensity RA482_sample_4	iBAQ peptides	iBAQ	iBAQ RA479_sample_1	iBAQ RA480_sample_2	iBAQ RA481_sample_3	iBAQ RA482_sample_4	LFQ intensity RA479_sample_1
[truncated: 1,635 more rows]
[truncated: 24 more columns]

[truncated: 1 more sheets: Legend]
